# Supplementary material for: Disentangling leaf-microbiome interactions in Arabidopsis thaliana by network mapping
Source: Front Plant Sci. 2022 Oct 6;13:996121. doi: 10.3389/fpls.2022.996121 (PMC9583167; doi:10.3389/fpls.2022.996121)
Supplement: Supplementary file 1 [file Table_1.XLSX]

## Sheet: SU_2012
Supplemental Table 1 The relative abundance of top 200 OTUs of bacteria and fungi
	991	992	997	1061	1062	1063	1158	1254	1257	1317	1318	1363	1552	5830	5831	5832	5865	5867	6009	6011	6012	6013	6016	6017	6019	6020	6021	6023	6025	6030	6034	6035	6036	6038	6046	6064	6069	6071	6073	6085	6086	6092	6094	6097	6102	6111	6112	6115	6118
1	1256	1573	2531	3301	2710	4358	1464	2810	1557	1491	1067	1977	1737	1111	1474	1825	712	2010	2194	2027	2638	1082	9064	1311	2608	1929	3052	1219	5517	1695	5476	4486	1121	1875	2007	2955	3077	2871	1409	786	910	1562	1557	497	883	1042	2434	1429	1224
2	1076	422	333	813	1125	1375	466	387	1011	1241	177	947	1960	1947	657	614	974	457	578	596	2970	1769	819	3485	1183	1050	1406	2323	245	52	1050	3100	1633	964	1250	1157	915	4379	862	1077	294	1407	857	954	1194	1172	722	2974	1356
3	148	312	87	306	330	278	119	80	671	158	220	121	377	326	168	123	65	278	63	94	277	873	3505	271	167	204	246	134	95	128	306	192	625	124	474	351	164	165	565	116	372	364	231	688	67	57	379	450	1291
4	110	230	58	156	109	82	292	275	35	141	225	75	129	76	288	361	515	124	90	131	43	167	66	50	66	145	1167	159	69	93	175	33	333	45	113	62	84	168	141	144	187	300	149	397	133	57	236	64	342
5	236	403	177	195	389	334	301	102	187	120	160	380	215	198	133	197	77	345	228	212	168	261	320	140	190	193	226	233	120	200	243	161	226	387	310	151	218	288	123	120	203	160	171	247	257	113	262	131	226
6	474	178	239	206	299	368	98	85	800	133	87	209	118	315	140	211	150	212	90	308	139	393	72	610	254	167	217	559	78	95	86	236	1146	306	283	286	342	144	99	426	115	261	179	379	419	163	321	96	160
7	455	204	186	136	1241	285	378	983	199	268	80	534	389	297	135	190	77	547	1620	582	452	154	595	140	183	397	193	290	188	170	642	334	109	157	947	119	171	200	102	183	146	161	92	95	165	157	454	586	165
8	37	386	51	76	74	96	59	24	172	124	103	64	173	275	102	130	316	183	77	85	102	192	1520	106	50	110	38	67	36	84	192	36	63	49	478	359	47	52	229	51	149	132	85	61	33	128	141	298	121
9	157	88	58	228	80	321	55	52	277	108	191	143	137	189	32	92	169	283	170	69	70	649	168	239	33	60	116	90	143	152	243	101	625	117	79	243	81	72	1197	81	315	130	153	193	34	53	127	324	121
10	57	484	40	51	57	135	41	19	157	39	55	87	37	82	68	63	355	83	78	53	239	219	4188	52	65	61	28	35	33	17	66	29	419	36	170	295	31	52	40	50	35	118	65	187	24	98	100	262	260
11	106	147	109	232	324	170	121	372	76	115	80	257	243	175	95	170	41	205	279	185	208	97	534	126	95	104	117	92	395	94	362	185	160	138	216	94	101	373	106	132	110	127	232	100	64	37	230	114	169
12	168	440	164	89	341	275	74	319	201	208	106	220	202	169	105	233	82	355	235	262	69	165	211	99	160	192	282	253	98	155	229	299	271	232	351	108	206	249	287	144	85	162	193	313	189	130	412	195	181
13	122	182	85	228	151	104	190	170	95	72	72	130	206	93	101	189	39	280	178	253	91	100	353	76	134	91	85	161	100	88	254	291	183	125	306	65	312	369	84	83	108	115	238	138	114	78	176	184	254
14	35	67	20	55	27	22	130	13	9	33	41	26	19	34	51	19	108	36	64	27	7	239	11	16	18	246	5	37	35	190	40	14	32	17	19	26	20	39	35	36	76	36	45	22	95	15	69	9	40
15	66	91	34	51	68	160	97	38	72	73	51	79	52	53	71	113	28	98	59	64	48	57	123	60	44	70	120	68	103	48	199	337	77	112	105	66	60	61	51	56	56	43	68	93	69	30	90	77	84
16	72	55	56	33	39	27	26	34	15	26	29	51	32	23	28	20	51	37	15	54	40	41	61	39	33	25	89	37	47	19	164	44	56	29	103	47	31	52	73	20	36	35	136	18	17	9	127	23	36
17	396	97	127	116	155	264	59	53	462	67	46	102	86	265	71	126	82	124	59	141	101	292	49	439	210	125	148	257	32	70	53	82	221	260	359	123	129	52	50	218	129	102	97	218	308	149	208	70	65
18	190	768	91	82	458	772	487	296	175	56	54	217	140	61	254	563	29	242	841	117	572	94	123	223	100	73	354	162	122	674	639	595	341	411	502	154	595	351	95	93	402	53	233	87	80	39	179	112	161
19	12	56	20	32	43	25	34	10	9	34	35	91	20	19	29	23	17	124	29	35	9	36	14	64	14	88	158	22	12	29	29	18	40	13	15	40	12	251	27	24	299	55	40	13	51	8	60	10	12
20	95	105	156	56	606	133	159	796	204	1137	35	327	278	65	452	96	20	58	70	102	144	45	413	304	345	713	31	541	89	135	119	344	31	248	322	61	63	267	174	89	61	385	55	516	34	110	466	35	259
21	115	109	84	111	71	67	47	122	39	76	55	107	96	76	27	105	96	82	41	213	35	157	107	26	140	137	110	129	97	93	111	119	58	78	76	77	99	43	63	89	29	161	96	139	143	78	176	87	106
22	21	45	34	24	27	53	95	13	34	28	30	195	27	318	27	39	28	34	17	27	13	138	99	91	73	79	51	37	26	81	20	46	57	51	48	23	13	12	24	159	164	30	36	20	37	28	43	80	136
23	10	32	13	33	12	10	118	8	10	23	15	15	11	7	9	9	65	21	45	29	5	204	5	8	11	91	4	21	21	292	19	12	21	4	15	12	9	11	18	16	34	35	28	10	43	16	44	5	15
24	24	116	23	60	53	48	54	67	38	16	43	99	30	52	38	87	54	122	32	136	14	150	154	32	74	62	27	148	34	86	70	45	63	50	216	234	51	67	57	77	39	47	38	58	35	52	127	35	80
25	28	54	33	57	52	41	12	29	31	36	37	45	56	81	34	58	20	49	39	94	26	72	66	38	47	46	39	56	33	55	45	35	93	56	78	48	53	40	26	55	60	48	49	55	42	39	81	39	54
26	135	232	117	149	209	115	166	136	175	66	106	198	116	125	69	322	187	216	169	401	108	137	239	75	234	240	170	230	56	161	175	227	219	217	325	74	216	180	226	105	71	147	210	281	222	144	347	188	122
27	102	191	52	81	70	65	12	43	64	59	58	125	68	66	30	143	24	132	50	314	98	63	146	38	65	125	196	38	31	68	55	83	214	102	335	62	80	113	129	40	78	25	62	63	106	61	83	115	50
28	16	65	20	30	32	22	28	21	10	17	30	30	22	52	22	35	21	36	21	47	16	54	37	16	21	36	28	80	18	31	49	25	54	28	30	18	23	60	29	22	34	23	22	28	40	14	40	14	21
29	179	84	117	45	338	378	336	73	301	50	39	427	171	215	49	120	27	168	137	107	53	483	130	274	138	142	59	499	31	25	306	120	130	82	127	182	45	104	255	109	66	75	218	69	113	80	874	48	87
30	22	31	9	10	18	21	15	4	14	15	13	9	56	6	30	8	32	63	7	18	5	5	1	183	6	70	9	12	6	18	79	10	21	10	4	90	8	42	16	15	9	14	21	6	13	5	34	3	19
31	9	16	5	12	7	25	8	13	9	11	8	13	8	12	72	14	15	13	45	8	4	37	72	9	7	8	48	5	9	4	68	8	11	6	202	84	8	8	120	18	6	16	25	31	4	4	52	92	20
32	25	89	29	58	40	99	29	15	98	27	38	33	35	895	17	36	6	33	55	48	4	79	265	216	30	97	93	67	17	147	216	7	18	40	788	188	37	76	32	35	128	52	68	85	36	16	74	72	23
33	98	33	27	60	115	34	27	28	20	16	24	311	63	32	60	188	25	61	16	36	36	45	221	58	28	19	17	25	151	35	221	53	52	22	162	71	95	968	22	53	11	125	66	36	27	35	82	26	101
34	34	62	91	56	46	42	37	32	66	46	48	69	74	35	36	119	68	27	152	15	5	30	52	26	80	36	253	81	21	54	111	65	68	136	19	38	91	146	109	32	46	35	99	246	91	96	88	57	42
35	18	26	37	15	64	43	8	84	55	29	19	33	68	16	11	54	23	71	65	710	26	37	79	22	43	30	41	22	16	16	21	63	16	46	82	24	54	48	39	11	11	15	53	21	17	23	43	42	26
36	60	32	40	34	34	13	5	46	25	18	44	36	16	20	21	42	6	54	47	83	14	40	21	14	9	15	55	17	10	12	25	17	19	82	63	29	16	189	16	32	16	43	34	41	33	19	44	145	19
37	38	51	349	40	139	159	31	34	85	32	35	152	43	47	52	54	15	123	18	36	9	149	66	49	41	37	75	81	25	14	170	41	51	65	144	22	59	89	17	96	25	35	61	34	15	23	86	62	82
38	5	29	23	66	18	10	18	15	4	10	7	24	8	19	7	19	17	54	5	52	9	22	19	12	4	43	17	23	8	17	39	6	17	24	13	16	86	80	6	8	55	17	17	29	8	12	54	15	19
39	46	29	6	82	47	15	7	8	28	27	21	11	8	5	9	12	17	13	8	10	53	19	23	9	13	29	43	9	14	4	32	31	17	22	14	19	4	32	54	14	33	28	52	6	39	19	23	17	24
40	21	26	12	24	47	21	16	16	17	23	12	31	20	23	17	34	13	29	16	28	24	26	99	18	21	19	20	32	18	20	45	27	26	36	72	16	14	21	29	17	18	12	20	19	14	15	32	19	11
41	12	22	10	12	22	16	12	13	22	13	15	11	12	14	15	34	14	15	17	29	7	15	18	11	24	15	14	21	4	14	13	17	22	21	22	15	17	18	30	28	13	14	25	20	14	14	38	15	18
42	50	21	8	21	28	9	111	12	94	16	11	16	26	58	23	52	40	26	47	167	56	29	342	45	121	34	46	58	3	25	20	79	35	50	108	61	90	64	69	53	16	34	10	55	54	78	135	40	65
43	49	32	314	46	70	214	22	59	106	46	38	171	80	35	13	28	29	168	10	31	4	40	45	32	18	31	85	38	28	15	222	28	11	40	547	11	19	44	15	59	14	19	31	11	12	14	68	17	20
44	5	21	5	15	10	8	24	5	5	12	17	7	13	20	10	9	33	14	3	25	4	38	15	11	5	19	8	7	11	8	13	6	21	6	5	6	7	13	9	14	12	10	21	9	6	4	27	9	10
45	27	26	22	8	25	4	5	6	4	10	116	12	48	9	787	105	3	21	18	24	3	5	323	5	22	18	18	11	7	5	40	3	17	59	26	18	97	12	6	19	4	9	45	16	735	3	18	36	25
46	27	87	24	28	50	31	87	117	24	23	44	62	31	33	14	49	16	101	26	122	49	23	101	12	30	25	15	39	24	25	77	55	94	28	55	18	29	56	34	30	28	30	41	23	26	58	71	40	57
47	11	11	3	7	10	20	14	11	4	50	8	24	20	27	3	7	5	18	10	11	1	23	38	36	10	15	1	9	7	4	8	37	8	11	17	5	6	14	2	9	13	29	10	13	9	5	12	6	7
48	6	7	1	5	4	2	3	0	4	4	3	3	15	123	4	7	0	3	9	5	0	24	0	2	2	5	1	3	2	31	3	4	6	1	7	3	1	15	4	6	6	9	6	2	3	1	9	21	1
49	5	19	27	60	16	38	4	12	11	10	9	9	6	20	58	16	7	18	13	8	9	14	82	11	19	30	11	1	78	12	49	120	9	30	100	28	171	38	7	53	5	12	12	9	20	8	19	15	7
50	30	22	31	45	45	65	95	7	7	13	9	14	8	4	16	27	7	10	14	91	11	50	19	2	9	48	12	47	10	19	33	13	56	15	45	5	11	25	15	19	15	21	22	17	35	50	10	38	23
51	1	11	6	13	4	147	13	1	2	6	4	4	3	6	3	5	1	3	1	4	0	191	1	7	3	8	2	2	3	1	7	2	8	2	7	32	1	23	5	6	9	8	10	39	6	2	10	4	1
52	17	59	7	23	23	63	19	10	46	18	44	25	27	714	12	25	9	21	4	32	7	48	158	118	22	44	68	40	11	98	88	4	15	29	577	94	29	50	22	46	93	34	66	43	24	8	46	34	10
53	48	55	29	42	58	30	35	56	51	29	42	34	27	43	24	61	38	62	81	104	25	53	26	17	96	38	48	68	14	18	19	53	47	55	44	34	57	80	21	52	20	45	24	83	56	62	100	53	42
54	25	74	15	43	27	12	34	26	10	13	14	20	17	15	11	18	11	21	8	107	33	29	53	8	19	22	23	34	13	9	61	23	25	30	36	13	43	60	5	10	22	19	28	32	11	16	35	19	22
55	8	11	8	5	14	10	7	8	17	7	13	44	18	3	10	8	6	11	28	81	3	7	8	3	14	14	30	15	5	16	23	10	7	27	9	11	22	8	13	7	7	21	31	8	21	15	13	15	48
56	22	8	2	4	6	12	48	6	8	3	10	10	15	6	12	25	10	22	36	3	6	15	52	16	93	13	10	5	2	92	8	19	59	4	15	10	7	25	9	8	4	4	18	47	6	2	4	17	4
57	16	29	13	28	24	22	28	12	6	6	12	36	28	7	18	36	27	40	42	36	142	19	360	22	15	30	19	66	29	14	42	50	31	25	48	24	26	69	15	36	14	17	34	25	18	61	77	26	20
58	6	9	10	10	31	6	2	18	12	9	12	15	11	27	7	24	14	14	10	65	10	9	11	5	19	11	6	14	3	7	6	12	9	10	24	4	6	10	17	17	22	14	10	19	6	22	23	6	13
59	74	25	6	15	22	3	5	24	55	13	10	15	16	45	7	9	3	11	6	54	6	5	101	34	1	8	12	4	12	7	13	10	4	32	59	29	46	28	17	6	5	36	295	91	22	4	13	29	23
60	10	20	13	29	18	5	1	10	11	10	4	10	7	9	12	37	14	10	12	11	1	22	37	6	35	16	29	65	18	5	21	9	9	20	8	2	17	19	2	15	23	18	13	33	88	32	87	44	27
61	116	124	8	11	51	14	9	120	3	61	10	25	82	8	44	17	42	7	5	4	111	10	38	325	64	84	2	41	21	11	22	45	4	32	10	8	23	22	13	11	13	40	9	6	5	39	32	12	11
62	6	11	9	4	5	6	14	3	14	6	4	10	9	10	4	2	22	6	7	4	4	25	2	1	15	16	5	15	1	3	36	1	37	42	10	3	0	15	7	7	3	30	11	28	28	6	6	7	6
63	4	9	3	6	11	6	3	4	3	2	7	11	6	5	3	10	8	10	6	7	12	6	5	8	1	1	2	5	2	7	3	5	19	9	8	2	8	3	3	4	6	5	6	14	6	1	11	6	8
64	0	5	3	2	4	1	3	1	1	4	4	2	1	0	1	1	3	2	2	7	0	0	1	0	2	2	0	3	2	1	13	3	2	1	0	1	1	2	5	4	2	8	3	2	2	1	4	2	1
65	2	13	11	6	3	3	2	1	28	3	3	3	3	5	3	4	9	7	2	3	1	5	11	3	1	3	1	10	1	4	3	2	6	0	6	11	8	2	3	1	11	8	4	1	6	3	6	2	2
66	20	13	10	7	9	27	4	41	3	7	10	11	19	4	18	45	2	100	53	5	5	4	77	10	11	13	4	11	6	30	66	39	6	33	4	33	47	16	12	3	50	4	8	9	9	9	29	29	27
67	61	146	5	9	35	4	4	6	48	11	8	17	12	9	11	59	18	30	24	65	12	44	43	7	13	30	10	20	11	8	9	14	12	26	34	11	26	12	21	43	11	19	92	43	13	13	32	10	24
68	9	26	9	9	12	14	5	5	15	6	14	16	13	11	7	16	5	28	5	25	13	17	13	10	10	7	12	37	11	8	11	15	9	11	44	13	12	73	5	13	4	8	26	18	11	3	82	24	7
69	8	11	10	13	5	5	14	6	7	2	3	10	4	4	11	3	15	5	11	8	1	54	19	13	0	39	1	29	4	9	51	9	4	11	5	3	4	22	7	8	5	3	8	1	2	5	4	7	4
70	6	47	6	70	18	28	4	16	7	8	7	7	11	14	10	12	6	11	26	8	27	6	57	5	7	11	7	8	9	7	37	14	15	35	10	7	35	39	2	6	15	5	17	5	8	16	16	4	12
71	24	66	24	41	34	28	63	22	17	32	42	24	42	41	12	92	78	57	18	180	27	121	73	18	38	57	38	22	11	24	33	97	56	107	221	34	27	81	5	28	166	28	39	22	31	51	41	52	73
72	3	9	1	1	3	4	5	2	12	5	6	283	11	17	0	3	1	12	5	3	0	25	32	13	0	1	1	1	3	2	7	22	4	9	3	29	5	8	1	5	4	5	16	1	4	1	5	9	6
73	15	18	8	27	23	7	9	15	27	13	4	38	19	7	7	24	36	39	46	61	32	34	18	22	23	26	39	46	16	8	9	31	33	33	50	12	28	40	15	29	19	43	70	24	38	48	46	42	17
74	32	19	5	7	10	14	1	3	56	6	6	10	9	7	6	9	3	9	4	4	6	6	5	21	6	6	2	4	7	5	5	5	8	6	4	3	5	7	5	4	5	29	8	100	8	5	12	6	6
75	5	8	4	7	13	6	2	7	6	5	5	7	6	5	3	13	5	9	7	20	2	12	18	5	7	10	7	9	2	5	12	7	8	7	23	9	8	12	11	5	2	5	3	13	10	2	9	9	12
76	10	21	20	17	33	8	5	23	22	9	22	11	16	41	8	34	19	27	39	48	5	34	14	6	62	14	24	19	6	11	10	27	23	21	37	17	22	24	30	21	29	47	19	43	14	37	74	36	45
77	16	21	7	6	26	8	3	16	22	8	4	11	8	8	7	46	11	11	22	39	8	4	14	7	16	22	11	14	11	4	2	8	9	11	22	16	15	13	10	27	10	10	7	12	8	37	46	15	13
78	1	4	0	1	4	2	6	1	1	2	3	2	1	2	2	10	3	7	3	5	2	3	6	0	2	4	3	7	0	1	1	1	4	1	7	0	3	1	1	4	2	5	3	5	2	3	9	5	5
79	6	10	2	8	8	1	1	4	16	4	13	3	3	2	3	15	7	4	2	7	63	10	1	1	8	7	2	6	3	8	1	22	6	14	31	4	13	13	1	7	2	5	12	3	5	2	20	9	24
80	3	13	3	3	9	5	5	1	2	2	3	8	10	21	11	12	3	9	4	23	7	13	14	9	2	4	4	15	1	7	3	4	11	2	7	6	5	3	6	4	5	4	9	7	11	7	7	8	3
81	1	4	0	4	3	1	2	7	2	4	2	15	2	3	3	7	10	2	1	0	2	48	3	2	1	8	0	42	1	2	12	4	1	5	31	3	5	3	0	7	2	28	3	82	7	7	6	11	3
82	18	21	5	14	24	15	8	14	16	10	8	36	12	8	6	11	14	15	38	49	22	14	8	8	53	18	27	42	5	6	5	22	12	27	38	4	16	9	24	20	9	15	19	19	22	34	30	11	11
83	14	16	3	7	7	17	2	9	2	7	5	30	4	9	3	5	7	25	22	20	1	13	32	1	8	14	10	2	10	4	1	9	13	23	33	5	1	30	0	1	4	5	10	15	18	13	21	17	32
84	2	5	2	6	4	4	4	1	2	2	7	3	8	17	4	11	1	9	2	3	0	18	2	1	3	7	3	8	3	1	4	5	4	4	2	4	1	9	7	4	4	5	5	5	2	2	10	2	2
85	4	8	1	6	3	4	16	1	2	5	5	2	4	7	3	2	20	3	2	2	1	2	3	2	2	2	2	2	5	5	5	0	6	0	5	6	2	1	10	7	3	4	6	1	2	1	6	3	3
86	9	8	5	28	11	21	12	3	19	1	2	27	24	11	13	24	9	19	15	3	10	28	31	18	6	9	21	8	6	6	20	11	31	24	91	10	11	45	2	20	16	11	10	4	9	14	12	13	8
87	8	13	13	5	8	11	10	10	17	7	4	9	7	15	15	13	15	23	9	8	3	24	10	10	13	8	14	15	3	6	15	11	37	11	8	15	13	16	10	10	24	10	46	39	7	11	68	9	5
88	3	10	1	9	3	4	16	2	2	3	9	5	3	6	8	2	23	3	3	7	1	3	3	2	2	1	11	3	5	3	3	0	16	3	2	1	3	4	6	7	4	9	9	6	6	2	7	4	9
89	15	13	5	6	11	5	3	13	24	5	2	17	14	16	7	14	13	17	22	16	10	12	11	5	12	12	12	8	2	5	5	10	8	13	22	10	14	17	51	10	15	17	13	17	5	14	25	11	6
90	7	14	10	9	9	10	12	5	17	3	11	10	10	10	6	12	5	17	14	17	10	11	20	5	15	24	8	15	5	7	9	13	15	9	20	10	9	10	17	14	19	13	6	14	9	19	17	7	8
91	4	12	6	4	15	13	2	1	7	2	37	4	2	1	2	9	4	4	30	12	2	8	0	10	4	2	1	14	3	1	2	1	42	23	126	2	0	1	7	19	5	5	6	1	0	1	17	12	17
92	2	18	7	7	19	10	5	5	7	8	6	5	8	23	15	18	9	18	4	21	3	5	10	10	11	6	20	10	2	1	5	14	11	12	7	6	9	6	2	6	19	8	6	6	12	4	27	4	13
93	6	20	10	10	19	22	8	13	9	14	9	9	11	10	12	7	2	8	7	11	5	5	21	10	5	11	25	6	13	8	18	17	9	15	6	9	10	17	9	9	5	6	7	7	9	7	25	9	7
94	1	7	1	6	6	10	17	1	7	6	5	3	7	16	5	5	3	6	3	6	1	3	8	4	2	9	14	2	8	4	4	1	12	3	9	4	5	3	14	7	5	6	8	7	3	1	13	5	22
95	2	12	4	6	5	6	3	3	11	7	15	5	6	10	5	8	2	10	3	4	3	9	10	9	3	10	4	17	1	3	4	8	23	12	1	6	19	20	5	12	4	6	6	6	4	2	17	3	7
96	3	6	5	6	6	3	4	2	3	4	3	1	2	2	2	1	4	4	1	2	3	5	63	1	2	9	28	21	4	11	18	5	3	79	2	4	9	45	7	4	5	3	200	10	7	5	19	5	3
97	2	5	2	2	1	3	0	1	1	3	4	1	3	1	1	1	2	2	1	5	0	4	0	0	1	1	1	1	0	0	2	1	12	2	7	1	1	1	2	2	2	3	2	6	0	3	4	4	0
98	2	12	2	6	7	6	1	1	0	7	6	3	5	0	2	5	0	10	0	1	1	1	1	1	0	1	1	0	0	0	1	1	9	0	5	1	3	7	6	2	6	6	5	1	0	0	12	0	1
99	4	4	4	6	4	2	2	5	3	7	7	4	5	12	3	12	2	5	7	10	0	6	10	4	3	6	3	4	1	7	7	3	5	14	10	5	5	7	5	6	18	5	8	6	3	7	5	7	7
100	4	7	4	7	10	1	8	1	6	3	6	1	4	7	7	6	7	6	2	1	2	7	8	1	5	2	3	27	2	1	3	4	9	3	9	5	11	3	7	5	2	5	8	0	5	1	9	3	4
101	0	6	1	3	1	2	9	1	4	1	1	3	1	0	3	9	3	4	1	1	0	1	2	29	1	10	0	6	2	5	4	1	2	1	10	4	46	20	3	1	3	12	1	3	3	0	3	1	3
102	1	3	2	2	2	1	1	2	0	3	1	1	2	2	1	2	4	2	1	3	0	0	2	0	1	2	0	3	0	1	3	2	4	1	2	2	2	1	3	1	1	3	1	3	1	1	5	2	2
103	1	2	0	3	3	2	5	3	1	3	3	3	1	9	2	7	3	8	1	2	0	1	2	2	3	7	3	7	1	2	3	5	5	3	2	15	11	6	0	1	2	6	12	7	4	12	9	5	2
104	2	4	2	3	4	2	1	1	3	2	2	0	8	2	2	3	3	4	2	18	0	6	4	1	5	2	1	2	1	3	2	1	29	8	5	2	1	2	7	1	4	3	3	13	8	6	6	4	2
105	2	8	3	7	8	4	1	4	8	4	4	2	9	21	4	8	17	15	18	29	3	7	5	5	7	11	10	11	2	2	7	14	5	16	31	10	12	13	14	7	16	4	8	9	10	15	21	5	21
106	1	7	4	6	7	3	1	9	3	3	1	4	3	8	2	9	2	8	7	6	9	6	7	3	4	4	26	4	4	4	3	2	6	3	22	2	6	62	2	4	5	3	6	7	5	3	5	5	2
107	2	5	1	1	4	2	2	1	1	3	1	2	2	2	2	2	1	1	2	1	2	1	0	2	3	2	1	3	1	2	2	0	6	3	2	2	3	4	2	8	1	1	2	3	3	1	4	2	1
108	5	2	8	5	6	8	1	1	5	5	2	4	0	8	6	4	8	3	0	2	0	12	4	5	10	9	4	18	2	1	9	7	6	6	4	1	12	20	6	3	1	5	2	1	2	6	12	7	13
109	1	3	1	3	17	19	8	2	0	6	2	1	2	8	1	5	7	5	2	2	10	2	5	2	1	3	3	8	1	2	1	33	8	3	7	0	1	1	1	1	1	3	1	5	3	2	6	2	5
110	1	6	3	6	4	4	5	4	3	5	5	3	4	5	2	5	3	6	4	7	2	6	17	5	3	4	6	1	1	5	4	3	5	4	5	5	4	8	5	5	6	2	3	4	3	2	5	6	3
111	7	7	5	4	6	4	1	12	8	3	4	31	5	6	3	7	3	3	14	15	1	2	6	12	13	5	6	15	1	1	1	6	3	14	3	4	11	0	11	7	2	3	5	3	7	12	12	10	14
112	1	9	1	4	2	8	5	1	2	3	7	3	1	7	5	2	23	2	1	4	2	4	10	1	2	3	4	3	3	3	2	1	8	1	7	5	1	1	2	7	3	3	5	2	2	3	4	4	3
113	8	4	5	6	8	8	5	2	3	5	4	5	4	8	5	7	4	6	7	16	5	3	22	6	12	5	10	5	3	10	7	6	8	5	11	6	4	7	6	4	8	4	10	4	10	5	12	4	4
114	0	4	2	2	1	1	1	2	1	2	2	1	1	2	1	0	1	1	1	1	0	0	0	0	1	3	0	1	1	4	1	2	2	1	1	3	1	10	1	1	1	1	3	4	3	1	5	0	1
115	1	14	2	4	1	2	14	3	1	4	3	4	2	4	2	1	7	3	1	3	1	6	0	1	1	8	1	4	5	10	2	0	4	1	1	1	2	1	2	4	3	3	5	2	6	1	4	1	2
116	6	7	3	7	5	4	2	6	9	2	5	13	8	9	3	8	7	11	9	10	2	8	7	4	10	5	6	5	2	4	2	6	6	7	11	7	7	7	53	10	4	9	8	7	3	7	11	6	8
117	4	8	3	4	9	10	7	2	4	5	3	4	4	6	4	3	3	4	1	10	1	3	2	8	3	3	7	10	4	4	5	3	13	5	6	4	2	8	1	14	3	5	5	6	10	1	9	2	6
118	3	8	3	6	8	6	4	4	6	2	3	6	9	8	2	9	3	8	5	4	5	8	20	6	4	8	14	10	4	2	11	5	11	5	18	2	1	8	2	5	6	3	3	4	6	2	6	3	3
119	1	5	2	3	4	9	9	1	5	5	6	4	2	4	2	0	10	2	1	2	1	3	2	5	2	1	2	1	4	2	4	1	13	1	1	1	3	3	21	2	4	4	5	2	2	0	4	4	4
120	10	10	3	58	61	5	2	0	7	1	3	12	5	50	30	20	2	6	1	14	0	6	45	61	0	4	58	59	10	1	46	25	4	70	263	1	9	47	3	2	2	10	59	13	4	6	146	33	8
121	13	13	8	9	7	2	5	6	4	6	4	3	7	14	6	9	3	9	17	13	3	7	3	5	11	13	3	7	3	6	7	9	7	6	5	7	9	9	15	7	6	8	12	11	9	16	26	5	10
122	3	3	3	3	3	4	5	1	4	0	5	7	4	8	1	11	8	2	4	13	4	8	5	3	3	10	4	12	4	5	1	5	6	9	14	2	5	2	1	3	2	3	6	1	5	1	2	2	10
123	2	2	1	2	276	108	18	1	0	1	1	1	2	1	18	2	0	0	5	0	0	1	0	2	0	3	5	1	0	23	2	3	1	1	1	1	5	0	0	1	0	2	0	1	1	2	0	1	1
124	1	2	1	1	2	1	0	0	0	1	5	0	1	0	0	1	1	1	0	0	0	1	0	1	2	1	0	0	1	1	2	0	3	0	0	2	0	2	1	1	2	2	2	1	1	3	1	0	1
125	0	2	1	1	1	0	0	0	1	1	1	3	0	0	1	0	0	0	1	2	0	0	0	1	0	3	0	3	0	1	2	0	0	1	0	1	0	0	0	2	1	2	1	1	0	4	1	0	0
126	0	10	1	6	8	2	1	4	4	5	1	25	1	0	3	23	0	4	2	10	1	3	0	2	1	7	1	1	2	9	0	2	2	46	1	2	62	0	3	1	0	2	8	11	5	2	4	14	4
127	4	4	2	2	4	3	1	4	1	6	6	40	4	1	2	14	2	6	5	8	13	6	3	15	3	6	1	3	2	4	5	37	26	4	8	5	7	11	35	4	2	5	10	13	1	6	8	8	7
128	2	2	1	6	36	2	3	5	13	0	1	1	2	2	7	1	4	7	1	6	0	8	4	0	2	1	0	2	3	6	13	1	5	17	2	5	1	16	52	0	8	5	1	1	7	0	3	2	5
129	7	3	2	2	6	1	0	2	6	2	1	1	2	4	3	2	3	3	2	3	1	4	1	2	1	6	1	1	1	1	3	0	1	2	1	1	1	3	2	1	1	3	1	1	2	2	3	5	9
130	10	7	7	10	10	1	2	6	8	5	2	24	6	7	4	15	7	7	13	35	4	17	4	2	10	14	7	11	1	9	7	8	7	6	5	3	13	7	20	25	6	12	8	8	10	12	14	11	7
131	2	4	4	6	6	12	6	5	6	4	3	5	4	2	3	5	3	5	8	5	7	1	23	3	5	5	9	4	12	5	10	13	3	4	8	11	7	10	3	3	3	3	4	1	2	1	5	3	3
132	0	2	0	0	0	1	1	0	0	2	1	2	0	0	0	0	1	0	0	3	0	0	2	0	0	1	1	1	0	1	0	0	0	0	0	0	0	19	1	2	4	1	1	0	0	0	1	1	0
133	5	5	5	9	10	7	8	8	8	5	3	6	6	10	3	10	4	7	10	10	13	6	17	6	11	3	8	6	2	9	5	5	7	6	10	2	7	10	11	10	3	3	2	7	8	7	10	9	4
134	2	5	2	2	5	3	3	4	4	1	3	2	2	2	2	3	0	4	3	5	3	3	12	2	1	11	6	2	1	4	6	3	5	6	7	3	3	7	0	3	7	1	3	2	4	3	2	3	0
135	1	2	0	1	0	1	1	0	0	2	1	2	2	3	0	1	0	1	0	2	1	0	2	0	0	1	2	1	0	1	2	0	1	0	1	0	1	4	0	1	0	1	1	0	1	1	5	1	1
136	2	1	0	1	3	3	1	2	5	4	4	4	3	3	2	5	2	3	4	9	1	2	3	3	3	1	2	3	1	2	1	2	7	2	2	2	5	7	1	2	5	3	4	3	1	4	5	3	1
137	7	8	3	7	15	6	5	4	3	6	8	58	11	8	10	26	11	15	11	16	9	9	46	12	7	16	20	13	10	9	22	21	25	22	80	14	4	47	31	8	9	5	19	5	7	12	14	12	17
138	0	4	2	1	5	0	2	1	1	1	2	4	1	0	2	3	0	3	1	7	0	5	15	0	0	0	6	1	1	1	2	0	2	1	13	1	4	1	2	4	4	1	2	0	0	0	8	0	5
139	8	6	8	7	8	6	2	6	15	8	3	14	5	9	4	13	6	10	13	9	11	13	6	7	10	9	10	6	2	5	5	8	7	7	14	4	9	14	18	6	8	5	4	9	9	17	19	3	6
140	1	3	1	1	9	1	1	2	0	0	1	3	1	3	1	9	1	2	2	6	0	1	2	0	1	2	0	3	0	0	3	0	2	1	1	1	0	1	4	1	2	2	3	0	1	2	3	3	1
141	0	3	1	4	1	2	18	0	1	2	2	4	1	1	2	1	7	2	1	1	1	3	0	0	1	2	1	1	6	15	1	0	2	0	1	1	2	3	0	6	3	2	3	2	2	1	3	1	2
142	1	4	2	2	8	10	2	4	2	2	2	1	1	2	5	3	7	2	11	2	6	8	4	2	5	5	7	13	2	3	2	1	17	6	1	2	2	4	7	3	6	5	1	3	18	6	6	8	9
143	1	1	0	2	2	1	1	1	0	2	1	0	1	4	1	1	1	1	0	8	1	0	0	0	0	0	1	1	0	0	2	1	1	3	1	1	1	2	0	7	1	1	0	0	1	1	3	0	0
144	3	6	4	5	2	5	4	4	2	2	3	7	3	3	2	5	4	3	6	6	2	5	11	4	6	6	3	4	1	7	3	4	4	7	8	3	2	10	0	4	4	3	3	6	4	6	1	4	4
145	3	6	3	4	4	4	1	2	5	3	1	6	2	18	4	0	7	6	2	4	0	3	1	17	2	2	6	2	3	0	3	16	9	4	1	2	1	1	2	1	2	2	2	4	3	2	5	2	1
146	1	4	1	2	1	3	8	0	5	2	3	1	0	10	1	1	1	0	1	2	0	1	1	2	1	2	1	1	1	9	2	0	1	1	17	2	1	2	0	3	1	1	3	1	3	1	3	0	1
147	2	4	2	2	9	5	1	5	8	3	2	6	2	2	3	11	5	7	4	8	5	4	2	0	6	3	2	10	1	3	3	4	2	5	6	2	5	4	17	9	1	2	5	3	4	5	5	5	5
148	1	9	0	0	5	2	5	0	1	1	10	1	3	2	2	0	3	2	2	4	3	0	0	1	4	0	0	5	2	3	3	0	14	3	0	2	3	0	1	3	4	13	5	3	4	1	2	2	0
149	6	10	7	12	6	3	0	5	2	8	0	19	9	7	3	9	8	2	8	1	24	13	20	3	6	7	2	1	2	3	18	3	5	24	13	8	12	25	1	11	12	2	1	5	8	1	23	5	3
150	0	2	1	2	0	0	0	0	2	0	3	0	1	1	1	6	0	3	3	4	0	0	0	1	1	2	1	4	0	0	0	1	0	1	0	1	1	11	3	1	1	2	3	2	1	0	3	0	1
151	1	2	1	1	1	0	0	0	1	0	0	26	1	3	1	8	1	0	0	5	2	2	0	1	1	2	0	3	0	1	1	0	2	9	9	1	0	1	0	0	1	1	1	1	2	25	2	3	0
152	1	1	0	1	0	1	3	0	0	1	0	0	0	0	0	0	1	0	0	0	2	1	0	0	0	2	0	1	0	1	1	5	1	0	0	0	0	1	0	1	0	1	0	1	0	0	0	0	1
153	2	8	1	3	6	12	7	1	15	4	4	6	3	19	4	6	1	4	2	2	2	9	5	20	2	3	2	10	4	2	6	1	11	3	7	15	3	1	26	10	3	3	4	2	3	0	14	5	8
154	2	4	2	2	1	2	0	0	0	1	3	2	0	3	1	2	5	1	1	2	0	2	0	1	0	1	1	1	1	1	1	3	5	0	5	1	0	1	2	1	1	2	1	4	2	0	2	0	2
155	4	9	2	2	5	2	2	7	3	2	4	4	4	12	3	12	9	9	4	16	0	5	1	1	7	5	5	11	2	2	3	5	6	7	5	0	9	12	5	5	4	9	19	6	7	9	10	9	8
156	2	25	0	1	6	0	0	0	0	0	0	1	0	1	2	5	7	2	1	0	1	0	1	0	3	0	3	2	0	1	1	0	0	1	1	2	3	0	2	4	1	2	0	1	8	4	18	9	2
157	2	2	1	2	3	1	1	1	1	1	1	1	3	0	2	7	0	2	0	1	0	3	5	0	1	3	2	3	1	1	3	2	2	3	2	4	1	3	2	1	1	0	3	0	2	3	4	1	2
158	15	10	9	9	10	9	3	7	14	10	9	27	10	5	3	15	9	15	19	18	11	9	14	6	17	22	19	10	3	15	10	12	9	22	22	6	11	18	13	15	12	8	7	6	13	14	14	17	8
159	2	4	2	2	2	7	4	2	1	2	1	2	2	5	3	2	4	3	1	3	0	1	1	3	1	2	5	4	1	2	1	0	2	1	8	1	1	1	0	6	3	2	3	3	2	0	2	1	3
160	1	0	1	2	0	19	1	0	1	1	1	1	4	0	0	0	1	0	0	4	0	0	19	6	0	2	0	0	1	7	2	4	1	0	20	0	0	0	0	2	1	1	1	0	1	0	0	0	0
161	2	3	1	3	1	3	3	1	2	3	1	2	9	6	1	8	6	7	3	9	2	2	4	3	3	3	3	9	1	6	1	3	5	2	5	3	2	4	4	10	1	5	2	3	10	7	4	10	10
162	2	3	2	3	5	1	2	3	1	2	2	5	2	2	1	5	4	7	4	3	2	4	0	2	10	1	5	2	0	2	1	3	9	2	7	2	2	7	1	6	2	3	1	6	5	3	5	3	6
163	3	4	9	3	8	6	1	2	2	1	1	6	3	6	2	0	2	4	5	2	3	6	4	3	4	1	8	4	1	4	2	2	3	5	4	2	4	2	0	2	1	2	6	12	10	11	4	3	3
164	0	2	0	1	0	1	0	0	1	0	1	0	0	0	0	1	0	0	0	2	0	2	0	1	0	1	0	0	0	0	1	0	1	0	1	0	1	2	5	1	0	0	1	0	0	0	1	1	1
165	4	1	2	2	5	1	2	4	5	3	3	2	7	1	2	6	2	2	5	3	1	1	8	4	6	8	1	4	1	3	3	1	6	7	4	5	3	7	12	4	3	4	1	4	1	5	8	3	2
166	0	3	0	1	0	4	5	0	1	1	0	2	0	5	0	0	1	1	22	1	0	2	0	0	0	0	0	2	1	0	5	2	0	3	0	1	1	2	0	1	1	0	1	1	0	0	3	2	1
167	1	13	1	4	3	2	2	4	13	1	1	8	1	2	0	2	2	3	2	6	135	1	6	1	15	4	5	3	1	2	34	7	1	3	3	1	1	2	1	6	2	6	1	2	3	1	8	14	3
168	0	2	1	0	2	1	1	0	4	0	4	5	1	0	0	1	0	1	1	0	2	0	1	4	0	1	0	1	1	0	1	0	2	0	0	3	1	2	3	0	1	1	0	1	6	0	2	0	1
169	3	2	3	2	3	0	3	1	3	1	1	8	2	1	1	3	1	6	2	6	2	1	5	0	4	1	2	2	0	1	2	1	1	3	2	0	3	2	2	2	2	1	5	1	3	0	5	3	1
170	3	4	4	4	5	4	1	5	3	3	1	5	6	5	3	2	5	4	8	12	1	4	4	4	9	4	9	9	1	1	8	5	3	5	4	2	3	5	7	6	1	6	6	7	9	10	22	14	2
171	0	0	0	1	1	0	1	0	1	0	1	1	0	0	0	0	0	1	0	7	0	0	1	2	0	1	0	0	0	13	3	4	0	1	33	0	3	0	0	3	1	0	1	2	1	0	0	0	0
172	4	4	5	1	0	0	2	2	0	1	5	1	2	1	1	1	0	4	1	5	1	9	1	1	0	1	4	1	0	1	1	1	4	2	5	1	3	1	1	1	0	3	2	0	1	0	1	1	3
173	3	2	4	2	1	3	4	1	4	1	0	11	2	6	0	1	0	5	3	4	1	14	5	3	1	1	1	5	1	0	2	10	4	1	7	2	2	1	2	2	0	3	2	2	1	1	4	1	2
174	0	3	0	1	15	1	1	1	0	2	1	0	0	1	2	2	2	3	1	3	0	0	4	1	1	2	1	1	0	1	0	2	5	2	0	5	0	1	0	1	5	0	2	24	0	1	1	1	3
175	2	3	5	6	2	5	3	2	3	2	3	3	3	0	2	2	1	3	5	4	3	4	10	2	2	2	5	1	6	2	8	7	4	3	2	3	6	2	2	1	1	3	3	1	2	2	5	3	1
176	2	2	1	1	1	3	5	0	6	0	0	2	0	1	1	2	0	1	1	0	2	2	13	5	0	45	1	0	0	3	1	3	2	2	4	1	0	2	2	1	3	1	0	1	1	7	1	0	15
177	1	2	1	2	2	1	4	1	0	3	0	1	2	6	2	1	0	1	1	2	0	0	0	1	1	3	1	1	1	0	1	0	1	1	0	0	1	15	2	3	2	3	3	1	4	1	3	1	1
178	4	8	5	4	9	4	13	2	5	3	5	3	2	8	1	0	4	6	9	12	4	1	2	3	5	4	4	5	3	4	1	4	7	7	4	2	9	1	2	2	3	7	1	15	2	10	7	2	7
179	1	1	0	3	2	0	2	2	4	1	2	0	2	3	1	3	1	1	2	3	6	1	1	2	4	2	0	2	1	1	1	0	1	0	1	1	2	3	1	1	0	1	2	1	1	1	10	2	1
180	4	1	0	7	5	1	6	1	0	2	0	6	0	5	1	1	2	0	0	3	0	7	2	10	0	2	2	12	2	1	15	12	0	8	1	1	0	1	0	1	0	0	2	0	1	1	2	0	1
181	0	0	0	5	1	0	1128	26	8	0	0	0	3	0	0	0	29	15	38	0	0	0	8	0	0	0	1	0	1	0	126	3	0	2	8	13	33	0	0	1	1	1	2	0	2	0	1	0	0
182	1	6	0	4	1	2	2	4	6	8	2	8	4	4	2	4	2	3	3	5	1	1	11	2	3	9	1	4	0	2	5	2	2	2	8	3	5	8	7	1	1	3	5	3	1	1	5	6	1
183	2	1	0	2	3	1	2	0	1	1	1	1	1	2	1	2	0	1	1	5	5	0	4	0	4	2	3	3	0	2	3	1	1	2	1	0	1	4	2	1	4	1	1	1	1	1	6	3	1
184	6	19	0	2	9	1	0	2	1	1	3	3	3	2	0	6	0	9	2	2	0	1	1	2	2	3	2	2	0	2	1	11	1	6	1	2	3	7	0	1	1	6	7	9	0	3	2	4	0
185	0	1	0	1	0	1	0	1	0	0	2	1	1	1	0	1	1	0	0	1	0	0	0	0	0	3	0	1	0	0	0	0	1	1	1	1	2	0	0	0	1	0	1	1	1	1	0	0	1
186	1	1	0	2	1	1	4	1	1	1	1	0	2	1	0	2	2	2	1	3	0	2	2	1	0	1	1	2	0	1	2	0	5	2	0	1	1	0	0	2	3	2	0	2	1	0	0	1	1
187	0	2	0	2	2	0	3	0	0	2	0	0	0	2	0	0	0	2	0	2	0	0	0	0	2	4	1	0	0	3	1	0	0	0	0	0	0	0	2	0	0	0	0	0	1	0	2	0	5
188	3	4	1	3	1	3	2	2	2	2	1	2	2	0	1	3	3	2	3	3	1	3	1	1	2	2	2	2	0	2	3	3	3	3	6	0	1	2	3	5	2	1	2	2	2	3	2	2	2
189	3	3	3	4	8	4	2	5	7	1	1	6	9	7	4	3	18	4	8	9	2	10	4	3	18	8	14	6	1	0	3	9	10	8	6	2	2	7	0	14	6	5	10	13	8	7	9	6	4
190	1	2	0	1	3	1	1	1	3	0	0	1	1	2	1	1	0	1	1	3	0	2	2	1	0	5	2	1	1	3	1	1	2	2	3	2	0	5	1	2	2	1	1	4	1	1	3	1	2
191	1	3	3	2	3	12	2	1	4	2	3	4	1	5	2	5	1	1	1	1	0	1	3	1	0	1	3	2	2	1	3	1	3	1	8	2	2	1	0	12	1	1	1	0	1	0	5	3	2
192	1	3	1	3	9	1	0	0	0	1	1	2	5	0	2	3	1	52	1	1	0	2	0	3	0	2	25	1	0	1	2	23	2	0	12	1	0	1	1	2	1	5	1	1	8	0	3	1	2
193	1	0	0	2	1	0	2	0	1	4	2	1	0	2	0	5	2	2	0	14	0	0	1	1	2	0	0	1	1	0	1	1	3	1	0	2	0	1	0	4	1	1	0	0	0	2	2	0	0
194	0	0	0	0	1	0	1	0	0	0	0	0	0	0	1	0	0	0	0	1	0	0	0	0	1	0	1	0	0	0	0	0	0	1	0	0	1	0	3	0	0	0	0	0	0	0	0	0	0
195	1	4	0	0	7	3	0	1	1	2	0	1	1	1	0	2	2	2	1	2	2	6	1	2	1	2	0	2	0	2	1	1	2	0	2	0	2	1	0	5	1	3	1	1	6	0	1	0	1
196	0	1	1	0	0	0	0	1	0	1	1	0	1	0	1	2	0	1	0	1	1	0	0	1	0	1	0	1	0	0	1	1	1	0	6	1	2	0	0	1	0	2	1	1	0	1	2	0	1
197	2	2	1	1	2	2	4	1	1	2	2	3	1	2	1	2	2	1	3	2	1	2	5	1	2	2	0	2	1	2	2	3	2	3	2	1	3	0	2	1	2	3	2	2	3	1	4	3	1
198	0	2	0	2	2	2	0	0	2	2	2	2	1	3	1	1	1	1	1	2	0	1	1	2	0	0	1	0	1	1	0	1	3	0	0	1	0	0	13	1	2	0	1	0	0	0	3	5	1
199	1	2	0	1	2	1	0	0	2	1	1	1	1	3	1	3	0	3	1	4	0	0	2	1	3	4	2	1	1	1	1	1	5	1	2	1	1	3	1	2	2	1	1	4	1	2	3	1	1
200	0	0	0	3	3	0	0	0	0	0	1	0	0	0	1	0	0	0	0	0	1	0	1	1	0	1	0	1	1	0	0	1	3	2	0	1	0	2	0	1	1	0	0	2	0	0	1	2	0
201	6394	832	2701	737	1221	1969	317	3765	3033	2847	2607	2052	2725	389	1963	1501	855	1186	2223	494	3276	725	10377	2583	2067	528	4375	2268	4329	3858	2037	1420	918	2640	4297	2846	625	1857	2738	516	2987	3216	826	1016	1279	927	2437	2486	1344
202	2567	605	1496	1466	773	1944	404	468	747	778	777	2579	2083	544	2308	1331	1534	1827	1393	621	1339	1433	5271	1939	2096	1523	1781	3417	1920	759	1403	1429	1756	2462	3016	827	747	1159	1297	1040	1403	1156	3417	1185	3494	1555	1307	1974	946
203	30	3	21	18	1	21	4	4	5	50	182	3	61	18	73	43	84	166	267	46	26	201	97	93	17	211	1	26	2	108	778	21	9	137	5	14	90	43	94	99	27	29	151	24	25	11	6	14	47
204	12	2	6	2	2	42	3	2	0	23	5	3	8	5	14	7	12	176	14	22	8	11	143	4	7	38	0	43	1	19	367	4	4	4	1	1	5	2	15	2	2	16	19	3	7	7	2	1	86
205	214	198	47	47	48	90	52	22	31	43	42	89	44	56	34	152	14	20	55	22	90	32	14	41	58	50	44	32	12	27	32	62	22	47	91	15	22	50	64	42	133	282	40	254	58	31	35	52	58
206	790	155	415	294	250	500	136	169	351	330	228	201	265	233	511	317	244	185	206	257	482	135	292	430	233	356	156	278	69	330	637	130	145	172	343	98	406	240	188	298	265	847	477	175	409	340	253	154	89
207	950	93	300	119	56	167	29	26	79	117	124	192	159	584	87	258	133	114	277	92	108	601	421	171	136	86	66	723	99	268	372	59	927	260	143	70	65	233	1038	320	301	420	181	278	197	218	384	224	650
208	1258	153	328	278	121	247	403	219	234	285	358	201	154	849	200	300	303	158	249	195	333	131	47	171	501	404	182	433	69	57	39	105	236	194	148	109	189	79	749	409	204	913	680	249	438	199	448	190	197
209	330	39	50	115	58	573	46	224	159	149	343	203	294	74	193	279	46	56	280	44	115	67	96	129	190	235	35	86	84	117	58	28	35	59	91	26	103	216	190	160	327	930	168	102	52	51	117	95	65
210	218	44	69	195	110	174	33	31	132	115	194	125	117	103	90	81	87	98	174	83	258	61	106	35	45	45	64	239	12	78	126	52	116	89	240	95	34	435	87	33	168	253	87	92	79	89	185	60	49
211	247	35	52	133	65	369	51	89	348	100	124	302	134	45	227	154	51	48	232	48	700	64	649	112	102	40	47	260	74	88	325	65	108	44	714	74	105	285	168	40	223	269	111	48	164	93	94	118	50
212	599	44	100	182	165	138	130	283	665	610	24	164	790	168	109	627	335	73	627	93	852	211	429	383	285	106	61	223	20	149	390	154	161	177	734	199	108	41	744	269	324	305	235	733	519	560	392	542	210
213	418	87	457	278	153	821	21	291	358	108	343	530	389	65	298	200	135	42	168	28	211	116	182	260	84	83	1072	211	63	232	462	659	156	350	223	355	105	390	86	34	82	286	114	152	100	101	344	912	108
214	2	0	2	43	1	1	1	1	1	4	1	1	3	1	3	3	2	1	8	1	0	32	2	1	4	112	0	1	0	3	41	1	2	81	0	0	2	1	1	2	2	7	1	1	1	2	2	0	3
215	50	25	231	170	4	66	44	14	82	40	49	26	17	10	124	600	41	35	40	39	899	63	22	6	91	11	5	49	75	22	9	11	338	21	29	15	69	811	85	39	40	47	140	64	26	33	22	8	11
216	0	0	0	0	0	0	0	1	2	3	0	0	0	0	1	0	0	0	3	0	2	2	0	0	1	1	0	0	0	0	1	2	1	1	0	0	1	2	0	0	0	2	0	0	1	1	0	0	2
217	141	24	33	12	52	141	14	12	110	22	53	45	498	25	209	61	21	33	55	10	65	8	59	25	28	30	40	20	14	131	29	140	15	27	49	4	72	61	52	49	73	134	118	45	20	18	18	13	19
218	23	5	14	50	14	23	9	4	4	5	13	10	15	16	19	9	2	4	11	7	32	29	7	104	5	9	11	44	3	5	6	4	3	11	9	4	3	15	7	8	10	32	11	7	16	5	18	5	8
219	129	37	44	157	19	251	3	8	46	21	20	160	69	9	57	163	46	43	29	249	3665	31	22	10	87	119	32	81	28	18	52	14	22	25	2945	7	8	24	174	16	24	43	83	18	55	750	23	27	68
220	97	17	32	40	28	60	25	46	41	48	24	23	57	88	66	63	23	5	47	86	40	41	27	23	48	26	134	22	7	21	56	15	43	24	46	29	26	24	17	13	60	103	77	26	32	41	71	26	16
221	45	6	15	2	1	1	19	0	1	4	77	10	2	2	7	9	5	32	11	2	5	27	10	1	0	4	0	13	3	3	8	2	1	6	2	1	3	1	13	5	33	12	9	5	3	4	4	1	9
222	0	0	1	0	0	0	0	0	0	1	2	0	0	0	0	1	0	0	1	0	0	0	0	0	0	0	0	0	0	0	0	0	0	0	0	0	1	1	0	0	0	1	0	0	0	0	0	0	0
223	622	54	132	70	156	124	73	52	337	153	195	140	410	138	121	200	69	93	195	39	249	52	139	295	136	170	79	125	73	60	128	83	46	105	209	37	175	315	556	73	394	295	342	91	139	80	157	128	96
224	0	0	0	0	0	0	0	0	0	0	0	0	0	0	2	0	1	1	3	0	0	2	0	0	0	5	0	0	0	0	1	0	0	3	0	0	0	0	0	0	0	0	0	0	0	0	0	0	0
225	44	17	26	37	9	27	4	17	11	23	14	56	19	19	12	48	9	5	41	4	62	9	27	14	40	23	27	21	3	11	9	19	21	14	46	8	11	22	108	13	28	89	24	67	25	22	19	15	14
226	269	53	55	55	53	45	18	23	46	47	82	76	62	58	94	76	12	35	59	66	294	11	255	42	36	300	32	163	18	53	26	16	135	52	90	16	17	53	40	40	361	266	146	34	48	33	211	44	51
227	0	0	0	0	0	0	0	0	0	1	0	0	0	0	1	0	0	0	1	0	0	0	0	0	0	0	0	1	0	0	0	0	0	0	0	0	0	1	0	0	0	0	0	0	0	0	0	0	0
228	47	3	9	34	2	8	39	1	5	6	6	7	9	0	28	8	2	13	9	0	4	17	19	3	29	1	4	3	65	7	67	1	7	7	46	7	1	5	26	4	3	34	7	9	59	2	1	8	5
229	71	12	35	34	10	25	18	34	17	17	23	19	20	26	17	39	26	12	36	37	91	10	15	9	24	23	11	21	5	9	19	67	29	18	73	10	8	36	20	8	17	66	38	10	24	18	42	22	15
230	95	5	30	5	32	47	4	3	4	16	4	58	20	2	18	11	5	24	135	7	6	15	98	67	15	19	12	31	2	18	12	13	41	26	8	9	14	7	35	10	22	30	26	22	14	3	86	24	4
231	190	22	53	98	36	84	33	50	65	47	54	74	21	211	32	164	114	23	95	50	80	64	18	106	84	39	124	80	16	7	12	22	71	33	175	26	44	40	110	113	82	111	83	146	299	37	59	58	43
232	0	0	1	2	0	0	0	0	0	0	0	0	0	0	1	0	0	0	0	0	0	0	0	0	0	0	0	0	0	0	0	0	0	0	1	1	3	1	0	0	0	0	0	0	2	0	1	0	0
233	2	1	3	0	0	0	0	0	0	4	11	0	0	8	3	3	4	3	2	0	2	4	1	1	0	5	0	8	0	6	50	0	1	2	0	0	0	0	1	0	0	0	0	1	1	1	1	1	2
234	0	0	0	1	0	0	0	0	0	2	0	0	0	0	0	0	0	0	1	0	0	0	0	0	0	2	0	0	0	0	2	0	0	2	0	0	0	0	0	0	0	0	0	0	0	0	0	0	0
235	0	0	0	0	0	0	0	0	0	0	0	0	0	0	0	0	0	0	0	0	0	0	0	0	1	1	0	0	0	0	0	0	0	0	0	0	0	0	0	0	0	0	0	0	0	0	1	0	0
236	14	0	7	1	0	1	1	0	0	0	4	6	0	0	2	1	1	2	4	1	0	7	1	0	1	2	1	1	0	1	2	3	1	1	1	0	1	0	10	1	2	5	1	2	1	0	1	1	3
237	25	2	67	97	3	84	13	10	9	222	23	37	66	16	80	41	8	3	22	5	161	7	34	39	11	12	4	177	22	281	21	165	15	14	93	6	7	45	18	6	11	25	20	11	32	9	52	20	3
238	0	0	0	0	0	0	0	1	0	0	0	0	0	0	0	0	0	0	1	1	0	0	0	0	0	0	0	0	0	0	2	0	0	0	1	0	0	0	0	0	0	0	0	0	0	1	2	1	0
239	0	0	0	0	0	0	0	0	0	0	0	0	0	0	0	0	0	0	0	0	0	0	0	0	0	0	0	0	0	0	0	0	0	0	0	0	0	0	0	1	0	1	0	0	0	0	0	1	1
240	0	0	0	0	0	0	0	0	0	0	0	0	0	0	0	0	0	0	0	0	0	0	0	0	0	0	0	0	0	0	0	0	0	0	0	0	0	0	0	0	0	0	0	0	1	0	0	0	0
241	19	4	1	20	3	2	0	1	2	2	3	3	3	2	2	4	1	4	3	0	1	0	1	0	2	1	1	1	2	2	3	1	0	2	0	1	0	2	15	1	9	44	7	4	0	1	4	17	1
242	0	0	0	0	0	0	0	0	0	0	0	0	0	0	0	0	0	18	0	0	1	1	0	0	0	0	0	0	0	0	1	0	0	0	0	0	0	0	0	0	0	1	0	0	1	0	0	0	0
243	2	0	1	0	0	0	2	1	0	3	0	1	0	0	2	0	0	0	2	0	1	3	0	0	0	4	0	0	0	0	0	2	1	1	1	0	0	3	0	0	0	8	1	0	3	1	0	1	2
244	0	1	0	16	0	1	0	0	0	1	0	0	0	1	1	0	1	10	0	0	0	1	0	0	0	4	0	1	0	1	3	0	0	4	0	0	0	0	1	0	0	0	1	0	2	0	0	0	1
245	21	4	17	17	27	18	12	52	85	18	43	14	42	18	10	71	8	8	27	5	62	15	74	9	82	7	30	24	30	3	16	8	8	9	63	11	5	23	25	14	106	74	12	9	21	18	16	11	9
246	6	3	16	3	1	2	5	0	2	5	0	5	6	1	52	22	45	1	5	0	3	3	1	4	2	10	1	3	0	0	1	3	2	3	7	6	1	0	1	1	30	55	11	9	6	1	0	2	5
247	0	0	0	0	0	2	0	2	0	0	3	5	0	0	0	1	0	1	0	5	0	0	0	0	0	0	0	1	0	0	0	0	0	0	5	0	0	1	0	0	0	0	0	1	0	0	0	1	1
248	11	1	17	32	3	7	1	3	8	8	3	6	3	6	4	13	7	4	9	6	1	3	3	6	2	11	0	15	1	3	3	1	1	8	12	4	2	3	25	2	8	26	5	7	21	4	9	7	5
249	7	0	1	7	2	2	2	0	1	2	1	13	3	0	0	0	1	0	3	0	2	17	1	0	1	8	0	1	0	0	2	0	1	0	0	1	1	6	0	4	0	5	11	1	0	0	1	1	1
250	0	0	1	15	0	1	0	1	0	0	2	0	0	0	5	0	3	1	4	0	0	6	0	0	0	11	0	1	0	2	3	0	0	7	0	0	0	1	0	0	0	1	0	0	1	0	0	1	0
251	3	0	0	2	1	3	1	0	0	3	1	1	0	1	6	1	6	1	2	2	1	1	2	0	0	14	0	2	0	8	9	0	0	0	1	1	0	0	2	3	1	19	0	0	0	2	2	0	2
252	1	0	0	0	0	1	0	0	0	2	0	0	0	0	1	0	2	12	1	12	0	1	2	3	0	2	0	1	0	3	4	0	0	0	0	0	1	1	0	0	0	0	0	0	0	0	0	0	9
253	7	2	13	3	0	8	2	12	0	2	1	5	2	0	2	10	2	0	5	6	22	6	1	3	4	13	1	4	3	0	2	3	12	2	2	1	1	1	21	3	2	5	5	2	11	2	4	0	1
254	3	1	1	3	2	3	5	1	0	1	3	1	2	5	0	5	2	1	1	2	4	3	0	1	2	3	1	5	1	0	0	0	4	0	2	1	2	1	5	3	5	12	2	2	9	2	4	4	1
255	2	0	0	0	0	2	40	0	1	2	0	0	0	1	1	0	3	0	0	0	0	1	2	0	0	2	0	1	0	2	6	0	0	0	0	0	0	0	0	0	0	0	0	0	0	1	0	0	1
256	0	0	0	0	0	0	0	0	0	2	0	0	0	0	0	0	0	0	1	0	0	0	1	0	0	0	0	0	0	0	0	0	0	0	0	0	0	0	0	0	0	0	0	0	0	0	0	0	0
257	0	0	0	1	0	0	0	0	0	0	0	0	0	0	0	0	0	0	0	0	0	0	0	0	0	0	0	0	0	0	0	0	0	0	0	0	0	1	0	0	0	0	0	0	0	0	0	0	0
258	128	14	53	104	37	97	21	43	44	32	133	37	38	220	11	71	58	21	50	20	60	67	21	27	87	32	44	49	12	7	5	12	50	24	87	24	34	33	65	26	51	155	48	54	91	63	52	55	31
259	76	11	15	13	79	32	2	77	26	25	13	48	30	5	11	45	21	154	148	27	43	6	20	62	59	3	30	11	9	29	60	291	74	34	26	15	13	9	14	16	32	40	368	124	28	87	5	46	9
260	0	0	0	0	0	0	1	0	0	0	0	0	0	0	1	0	0	0	0	0	0	0	0	0	0	0	0	0	0	0	0	0	0	0	0	0	0	1	0	0	0	0	0	0	0	0	0	0	0
261	1	1	3	1	1	2	0	1	0	1	0	1	1	1	1	7	2	0	1	1	25	16	0	0	2	8	0	20	0	2	3	0	1	4	21	2	8	7	1	1	0	1	3	1	1	1	2	1	5
262	2	0	1	0	0	0	1	1	0	0	2	0	0	0	1	0	0	6	0	2	0	7	0	0	0	1	0	0	0	0	8	0	0	0	0	0	0	1	0	0	1	8	1	0	0	0	0	1	0
263	5	1	76	7	5	151	2	3	42	28	6	18	53	7	4	14	43	100	7	15	18	119	2	33	6	39	1	7	0	2	25	10	16	44	50	4	4	4	8	79	6	4	20	8	69	22	3	7	21
264	0	1	1	0	0	0	0	0	0	0	1	0	0	1	0	0	0	0	0	1	0	2	2	0	0	0	0	0	0	0	0	0	0	0	0	0	0	0	0	0	0	0	0	4	4	0	0	0	0
265	10	7	0	1	0	1	5	0	0	0	1	2	0	1	1	5	1	0	5	10	0	8	0	2	1	3	0	0	0	1	0	6	1	0	0	0	0	0	1	0	1	1	1	5	0	0	0	1	1
266	0	0	0	0	0	0	0	0	0	0	0	0	0	0	0	0	0	0	0	0	0	0	0	0	0	0	0	0	0	0	0	0	0	0	0	0	0	0	0	0	0	0	0	0	0	0	0	0	0
267	27	14	6	3	1	36	5	8	14	3	7	18	10	29	1	12	10	4	112	60	8	19	5	4	10	15	4	40	4	5	1	2	13	7	7	1	7	12	11	7	40	45	7	30	36	7	42	5	9
268	30	10	16	3	5	16	5	8	21	28	13	16	28	4	15	7	7	11	15	3	34	4	62	8	5	5	9	39	7	21	17	9	14	24	34	19	8	49	13	4	32	31	6	7	6	11	18	8	9
269	0	0	0	0	0	0	0	0	0	0	0	0	0	0	0	0	0	0	1	0	0	0	0	0	0	0	0	0	0	0	0	1	0	0	0	0	0	0	0	0	0	0	0	0	0	0	0	0	0
270	32	8	11	4	7	16	3	7	24	26	17	13	35	6	15	5	7	10	16	3	41	4	64	8	8	2	14	36	7	18	13	12	14	27	37	15	8	48	13	2	36	35	6	9	4	8	15	9	5
271	9	5	5	15	2	6	1	0	3	2	4	8	5	9	4	10	3	8	7	2	0	25	21	18	6	2	1	45	17	23	22	1	28	23	4	1	2	7	26	7	3	11	11	4	4	9	8	10	13
272	53	6	12	21	24	24	6	17	56	42	1	27	73	8	12	34	27	7	32	9	50	15	169	39	24	17	18	32	6	24	73	38	21	30	63	46	9	5	34	19	41	26	52	50	49	57	29	70	10
273	0	0	0	0	1	0	0	0	0	0	0	0	0	0	0	0	0	0	0	0	0	0	0	0	0	0	0	0	0	0	0	0	0	0	0	0	0	0	0	0	0	1	0	0	0	0	0	0	0
274	0	0	0	0	0	0	0	0	0	0	2	0	0	0	0	2	0	0	0	0	0	0	0	0	0	0	0	0	0	0	0	0	0	0	0	0	0	0	0	0	0	0	0	0	0	0	0	0	1
275	73	4	3	2	2	4	1	2	2	0	28	7	1	0	5	21	1	2	15	1	1	26	2	1	1	1	0	1	0	1	3	1	0	13	0	1	1	3	5	1	68	23	8	2	4	1	1	3	2
276	43	7	7	10	5	12	11	68	5	4	6	15	22	17	11	10	19	14	19	7	7	4	11	6	6	24	2	25	8	11	8	2	8	7	2	34	10	8	6	1	10	18	34	4	6	14	18	9	4
277	1	0	2	1	0	0	0	0	0	0	0	0	0	0	1	0	0	6	0	3	0	0	0	0	0	3	0	2	0	0	57	0	0	0	1	0	0	0	0	0	0	0	0	0	0	0	0	0	1
278	0	0	1	2	0	0	0	0	0	1	0	0	0	0	1	0	2	1	2	0	0	2	0	0	0	3	0	1	0	1	1	1	1	1	0	0	0	0	0	1	0	0	0	0	0	0	1	0	0
279	1	0	0	1	0	7	0	0	0	0	0	0	0	0	3	0	0	0	3	0	1	1	1	0	0	0	0	0	0	0	19	0	23	1	1	0	0	1	0	30	2	0	0	0	0	0	0	44	0
280	31	5	6	10	4	1	30	9	9	2	4	10	4	3	3	5	4	0	5	1	13	6	9	2	7	3	3	3	2	7	10	2	4	3	2	3	3	1	6	17	3	17	7	4	5	5	7	7	6
281	15	1	7	4	8	4	1	1	6	9	19	10	2	3	5	13	2	4	12	4	5	3	1	2	5	6	2	46	0	3	11	5	4	5	4	0	5	35	1	1	77	74	13	9	2	8	1	3	4
282	0	0	0	0	0	0	0	0	0	0	0	0	0	0	0	0	0	0	1	0	0	0	0	0	0	0	0	0	0	0	0	0	0	0	0	0	0	0	0	0	0	0	0	0	0	0	0	0	0
283	1	0	2	0	0	1	0	0	0	2	0	0	0	0	0	0	0	2	0	0	0	0	0	0	0	0	0	0	0	0	4	0	0	0	0	0	0	0	0	0	0	0	0	0	0	0	0	0	2
284	18	0	0	1	1	0	0	0	0	0	4	0	14	0	0	1	0	3	12	0	0	0	0	0	1	1	10	0	1	0	0	1	0	0	0	0	0	0	0	0	0	79	0	0	0	0	0	0	0
285	13	1	1	2	1	6	0	1	2	9	2	3	3	2	12	3	1	7	4	0	3	1	1	2	2	2	1	2	3	5	3	2	3	1	1	0	2	4	6	2	1	13	3	9	1	1	6	5	8
286	0	0	0	0	0	0	0	0	0	0	0	0	0	0	0	0	0	0	0	0	0	0	0	0	0	0	0	0	0	0	1	0	0	0	0	0	0	0	0	0	0	0	0	0	0	0	0	0	0
287	2	0	2	3	0	0	1	0	0	0	1	1	1	1	0	0	0	0	1	4	1	0	0	10	1	0	0	1	0	1	1	0	0	1	1	0	1	1	10	0	0	11	0	0	4	0	0	0	3
288	2	0	0	0	0	0	0	0	0	0	0	0	1	0	0	0	0	0	1	1	0	1	2	0	0	1	1	1	0	0	0	0	0	0	0	0	0	0	1	1	1	1	1	0	3	0	0	0	1
289	3	0	1	0	0	0	0	4	0	0	0	1	1	0	0	1	0	0	3	0	0	1	1	0	1	1	0	1	0	1	1	0	0	1	1	0	0	8	0	0	0	6	1	0	10	0	0	0	0
290	6	0	0	3	0	0	0	0	0	1	0	0	0	1	2	0	2	1	0	0	0	1	2	1	0	0	0	0	0	3	3	0	1	1	0	0	0	0	0	0	0	0	1	0	0	1	1	1	0
291	32	3	21	4	14	7	5	5	8	2	14	1	6	30	1	13	8	0	6	7	3	3	0	3	12	37	7	52	2	0	2	2	12	32	3	2	12	11	12	6	4	12	15	13	28	4	38	3	9
292	29	3	12	10	5	18	2	8	27	15	2	20	28	8	9	14	15	1	12	1	17	10	18	16	2	6	19	29	4	27	32	32	15	10	11	25	7	5	6	16	9	24	7	18	3	11	15	27	10
293	0	0	0	0	0	0	0	0	0	0	0	0	0	0	0	0	0	3	0	0	0	0	1	0	0	0	0	0	0	1	0	1	0	0	0	1	0	0	0	0	0	0	0	0	0	0	0	0	0
294	3	3	9	3	2	4	1	26	1	2	5	4	10	0	2	2	0	3	9	2	96	4	5	17	1	1	6	5	0	0	6	4	16	5	42	5	3	63	0	9	1	3	3	3	27	4	2	1	1
295	0	0	1	0	0	0	0	0	0	0	0	0	0	0	2	0	0	0	1	0	0	3	2	0	1	0	0	0	0	0	3	0	0	0	0	0	0	0	2	1	1	0	0	0	0	0	0	0	1
296	33	5	9	4	7	13	1	8	11	16	9	12	23	2	15	5	5	10	12	2	4	5	100	23	12	2	29	17	33	21	15	9	9	27	14	24	3	3	18	3	17	11	8	9	5	4	11	18	2
297	0	0	0	0	0	0	0	0	0	2	0	0	0	0	0	0	0	0	0	0	0	0	0	0	0	0	0	0	0	0	0	0	0	0	0	0	0	0	0	0	0	0	0	0	0	0	0	0	0
298	0	0	0	0	0	0	0	0	1	0	0	0	2	0	0	0	22	0	0	0	0	0	0	0	1	0	0	1	0	0	5	0	0	0	0	2	0	150	3	0	0	0	0	0	5	0	0	2	0
299	0	0	1	0	0	0	1	0	0	0	0	0	0	0	0	0	0	1	0	0	0	0	0	0	0	1	0	0	0	0	1	0	0	0	25	0	0	0	0	1	0	0	0	0	0	0	0	0	0
300	3	1	1	1	0	2	1	0	1	0	0	2	1	0	1	2	1	3	1	3	2	1	3	0	0	4	0	3	0	1	10	0	0	1	1	1	0	1	1	1	0	1	0	1	1	4	0	1	0
301	1	0	0	0	0	10	0	0	0	0	0	0	0	0	0	0	0	0	0	0	0	1	0	0	12	0	0	0	0	0	0	0	0	0	0	0	0	0	0	0	0	0	0	0	7	0	0	0	0
302	2	0	1	7	0	0	0	1	0	1	0	3	1	1	1	1	2	5	1	0	0	5	0	0	1	2	0	2	0	2	11	0	0	1	0	0	0	2	0	1	0	19	0	2	3	4	0	1	2
303	0	0	0	0	0	0	0	0	0	0	0	0	0	0	1	0	0	0	0	0	0	1	0	0	0	0	0	0	0	0	0	0	0	0	0	0	0	0	3	0	0	13	0	0	0	0	0	0	0
304	0	0	0	0	0	0	0	0	0	0	0	0	0	0	0	0	0	0	0	0	0	0	0	0	0	0	0	0	0	0	0	0	0	0	0	0	0	0	0	0	0	0	0	0	0	0	0	0	0
305	0	0	0	0	0	0	0	0	0	0	0	0	0	0	0	0	0	0	0	0	0	0	0	0	0	0	0	0	0	0	0	0	0	0	0	0	0	0	0	0	0	0	0	0	0	0	0	0	0
306	1	0	0	1	0	1	0	0	0	2	0	0	0	0	0	1	0	0	0	0	0	0	0	1	0	1	0	0	0	0	0	0	0	1	0	0	0	4	2	0	0	0	0	0	0	0	1	0	0
307	7	1	3	10	1	8	0	38	1	1	4	1	3	7	8	34	1	0	4	0	4	0	3	1	17	12	4	2	1	9	1	0	2	6	7	3	1	5	30	1	3	3	1	2	7	1	13	0	1
308	0	0	0	2	0	0	1	0	0	1	0	1	1	1	1	0	1	0	1	0	2	1	0	0	0	0	0	0	0	0	0	0	0	0	0	0	0	0	0	0	0	0	0	0	0	0	0	2	0
309	19	2	9	15	10	20	2	6	8	9	17	5	10	50	2	8	10	2	6	3	4	11	1	4	6	2	2	6	1	1	0	3	10	7	12	6	3	2	9	4	5	28	8	4	16	14	4	9	4
310	39	3	18	3	17	41	29	5	5	10	12	12	20	14	25	22	22	6	28	8	22	18	11	46	31	12	28	45	6	5	5	17	8	8	24	11	3	0	22	10	7	86	16	40	27	34	17	36	3
311	0	0	0	0	0	0	0	0	0	0	0	0	0	0	0	0	0	2	0	0	0	0	0	0	0	0	0	0	0	0	0	0	0	0	0	0	0	0	0	0	0	0	0	0	1	0	0	0	1
312	0	0	0	0	0	0	0	0	0	0	0	0	0	0	0	0	0	0	0	0	0	0	0	0	0	0	0	0	0	0	0	0	0	0	0	0	0	0	0	0	0	0	0	0	0	0	0	0	0
313	0	0	0	0	0	0	0	0	0	0	0	0	0	0	0	0	0	0	0	0	0	0	0	0	0	0	0	0	0	0	0	0	0	0	0	0	0	0	0	0	0	0	0	0	0	0	0	0	0
314	1	1	63	0	0	1	3	0	0	2	0	0	0	0	4	1	0	0	1	16	0	2	0	1	0	0	0	0	0	0	3	19	36	0	1	1	23	0	13	1	0	2	0	0	0	0	0	0	1
315	3	0	3	15	5	10	0	0	0	0	5	1	23	0	1	1	2	1	1	1	1	1	6	1	3	1	0	6	2	2	3	1	1	2	1	0	1	0	3	0	1	1	4	2	0	1	1	1	6
316	0	0	0	0	1	0	0	0	0	0	0	0	0	0	0	0	0	1	0	0	0	0	0	0	0	0	0	1	0	0	0	0	0	0	0	0	0	0	0	0	0	0	0	0	0	2	0	0	0
317	1	0	1	0	0	1	0	1	0	0	0	0	2	1	0	1	1	1	6	0	0	1	6	4	1	2	0	1	0	3	4	1	0	3	0	0	0	1	4	1	1	1	7	0	0	0	0	0	1
318	1	1	4	4	0	1	0	12	0	1	3	3	8	1	2	2	0	2	8	0	44	0	5	11	0	0	3	2	0	0	4	2	4	1	21	6	0	31	0	9	0	2	2	1	12	1	0	2	0
319	0	0	0	0	0	0	0	0	0	0	0	0	0	0	0	0	0	0	0	0	0	0	0	0	0	0	0	0	0	0	0	0	0	0	0	0	0	0	0	0	0	0	0	0	0	0	0	0	0
320	0	0	0	0	0	0	0	0	3	0	0	0	0	0	0	0	0	0	1	0	0	2	0	0	0	0	0	0	0	0	0	0	0	0	0	0	0	0	0	0	0	0	0	0	0	0	0	0	0
321	0	0	0	0	0	0	0	0	0	0	0	0	0	0	0	0	0	0	0	0	0	0	0	0	0	0	0	0	0	0	0	0	0	0	0	0	0	0	0	0	0	0	0	0	0	0	0	0	0
322	0	1	0	0	1	0	0	0	0	0	0	0	0	0	1	0	0	0	1	0	0	0	0	0	0	0	0	1	0	0	0	0	0	0	0	0	0	0	0	0	2	0	0	0	0	0	0	0	0
323	0	0	0	0	0	0	0	0	0	0	0	0	0	0	0	0	0	0	0	0	0	0	0	0	0	0	0	0	0	0	0	0	0	0	0	0	0	0	0	0	0	0	0	0	0	0	0	0	0
324	10	3	9	8	4	12	7	4	4	1	8	3	5	17	4	7	7	4	9	3	14	15	2	1	7	2	5	45	1	3	1	12	5	17	18	1	5	20	5	6	5	233	7	4	10	4	3	6	6
325	0	1	0	0	0	0	0	0	0	0	0	0	8	0	0	0	0	0	0	0	0	0	1	2	1	1	13	0	6	0	0	7	0	2	0	0	0	0	1	0	0	0	0	0	0	1	0	1	0
326	0	0	0	0	0	0	0	0	0	0	0	0	0	0	0	0	0	0	0	0	0	0	0	0	0	0	0	0	0	0	1	0	0	0	0	0	0	0	0	0	0	0	0	0	0	0	0	0	0
327	0	0	0	0	0	0	0	0	0	0	0	0	0	0	0	0	0	0	0	0	0	0	0	0	0	0	0	0	0	0	0	0	0	0	0	0	0	0	0	0	0	0	0	0	0	0	0	0	0
328	0	0	0	0	0	0	0	0	0	0	0	0	0	0	0	0	0	0	0	0	0	0	0	0	0	0	0	0	0	0	0	0	0	0	0	0	0	0	0	0	0	0	0	0	0	0	0	0	0
329	11	1	7	2	0	28	1	2	2	5	7	21	10	0	7	5	2	0	11	1	11	5	19	9	5	11	5	9	0	4	4	2	2	20	16	11	1	4	6	145	0	12	1	6	8	17	0	9	8
330	9	0	1	1	1	11	0	0	5	0	2	0	0	2	1	1	1	2	6	1	2	1	6	2	0	0	1	3	4	1	12	0	1	1	2	0	1	2	1	2	0	5	2	1	0	2	1	1	3
331	0	0	0	0	0	0	0	0	0	0	0	0	0	0	0	0	0	0	0	0	0	0	0	0	0	0	0	0	0	0	0	0	0	0	0	0	0	0	0	0	0	0	0	0	0	0	0	0	0
332	14	3	6	9	3	4	5	12	11	2	9	5	3	11	2	4	2	2	7	9	13	6	1	1	8	7	3	11	1	0	1	2	3	7	7	2	9	1	41	3	4	20	23	4	13	5	6	5	7
333	0	0	0	0	0	1	0	0	0	0	0	0	1	0	1	0	4	0	1	0	0	2	0	1	0	3	0	0	0	5	6	0	1	1	0	0	1	1	3	1	0	1	1	0	0	0	0	0	2
334	0	0	0	0	0	0	0	0	0	0	0	0	0	0	0	0	0	0	0	0	0	0	0	0	0	0	0	0	0	0	0	0	0	0	0	0	0	0	0	0	0	0	0	0	0	0	0	0	0
335	0	0	0	0	0	0	0	0	0	0	0	0	0	0	0	0	2	0	0	0	0	0	0	0	0	1	0	1	0	4	0	0	0	0	0	0	0	0	0	0	0	0	0	0	0	0	0	0	0
336	0	0	0	0	0	0	0	0	0	0	0	0	0	0	0	0	0	1	0	0	1	1	0	0	0	1	0	0	0	0	5	0	0	0	0	0	0	0	0	0	0	1	0	0	0	0	0	0	0
337	1	1	0	0	0	0	0	0	0	1	0	0	0	0	0	0	0	0	0	0	0	0	0	0	1	0	0	0	0	0	0	0	0	0	0	0	0	0	0	0	0	0	0	2	0	0	0	0	0
338	1	0	0	0	0	0	0	0	0	0	0	0	0	0	0	0	0	1	0	0	0	0	0	0	0	0	0	0	0	0	0	0	0	0	0	1	0	0	0	0	1	1	0	0	0	0	3	0	0
339	0	0	0	0	0	0	0	0	0	0	0	0	0	1	0	0	0	0	2	0	0	0	0	0	0	0	0	0	0	0	16	0	0	0	0	0	0	0	1	0	0	0	0	0	0	0	0	0	0
340	0	0	0	0	0	0	0	0	0	0	0	0	0	0	0	0	0	0	1	0	0	1	0	0	0	2	0	0	0	0	0	0	0	1	0	0	0	0	0	0	0	0	0	0	0	0	0	0	0
341	0	0	0	0	0	0	0	0	0	0	0	0	0	0	0	1	0	0	0	0	0	0	0	0	0	0	0	0	0	0	0	0	0	0	0	0	0	0	0	0	0	0	0	0	0	0	0	0	0
342	0	0	0	0	0	0	0	0	0	0	0	0	0	0	0	0	0	0	0	0	0	0	0	0	0	1	0	0	0	0	2	0	0	0	0	0	0	0	0	0	0	1	0	0	0	0	0	0	0
343	23	2	3	8	1	3	0	4	1	0	5	8	1	0	1	3	1	1	2	0	5	1	1	1	5	6	1	5	1	1	0	0	2	3	3	2	2	0	10	1	3	22	12	5	1	0	5	1	2
344	1	0	0	0	1	0	0	0	0	0	0	0	0	0	0	0	0	0	0	0	0	0	0	0	0	0	0	1	0	0	0	0	0	0	1	0	0	0	0	0	0	0	0	0	1	0	0	0	0
345	0	0	0	0	0	0	0	0	0	0	0	0	0	0	1	0	1	1	1	0	0	0	0	0	0	0	0	0	0	1	2	0	0	0	0	0	0	0	0	0	0	0	0	0	0	0	0	0	0
346	0	1	5	4	3	5	86	3	0	7	1	2	2	15	3	4	4	2	1	0	19	13	0	37	19	0	465	6	0	11	4	15	7	6	46	0	0	0	0	76	2	5	7	2	18	8	0	4	0
347	10	1	0	2	0	1	1	3	1	1	2	1	0	1	1	1	0	0	1	0	1	1	0	1	2	5	1	3	1	0	0	1	1	1	1	0	2	0	4	0	0	4	4	1	1	1	2	1	2
348	3	0	4	0	0	0	2	0	0	0	0	0	0	1	0	0	0	0	0	0	5	0	0	0	0	0	5	1	0	1	0	0	1	0	4	0	0	0	0	1	0	2	1	0	0	0	0	1	0
349	0	0	0	0	0	0	0	0	0	0	0	1	0	0	0	0	0	0	0	0	0	0	0	0	0	0	0	0	0	0	0	0	0	0	0	0	0	0	1	0	0	0	0	0	0	1	0	0	0
350	0	0	0	12	0	0	0	1	0	0	0	1	0	0	0	0	1	1	0	0	0	1	0	0	0	2	0	0	0	0	1	0	0	1	0	0	0	0	0	0	0	1	0	0	0	0	0	0	0
351	0	0	0	0	0	0	0	0	0	1	0	0	0	0	0	1	0	0	0	0	0	0	0	0	0	0	0	1	0	0	1	0	0	0	1	0	0	0	0	0	0	0	0	1	0	0	0	0	0
352	0	0	0	0	0	0	0	0	0	0	0	0	0	0	0	0	0	0	0	0	0	0	0	0	0	0	0	0	0	0	0	0	0	0	0	0	0	0	0	0	0	0	0	0	0	0	0	0	0
353	0	0	0	0	0	0	0	1	2	0	0	0	0	0	0	0	0	0	0	0	0	0	0	0	0	0	0	0	0	0	0	0	0	0	0	0	0	0	0	0	0	0	0	0	0	0	0	0	0
354	0	0	0	0	0	0	0	0	0	0	0	0	0	0	0	0	0	0	0	0	0	0	0	0	0	0	0	0	0	0	0	0	0	0	0	0	0	0	2	0	0	0	0	0	0	1	0	0	0
355	0	0	0	0	0	0	0	0	0	0	0	0	0	0	0	0	0	0	0	0	0	0	0	0	0	0	0	0	0	0	0	0	0	0	0	0	0	0	0	0	0	0	0	0	0	0	0	0	0
356	34	0	2	2	2	2	4	3	8	6	5	5	2	7	1	7	1	2	2	2	3	4	1	1	4	3	5	22	1	2	1	2	8	7	3	2	2	1	9	0	3	13	14	9	1	5	2	8	6
357	1	0	0	0	0	0	0	0	0	0	0	0	0	0	0	0	0	0	0	0	0	0	0	0	0	0	0	0	0	0	0	0	0	0	0	0	0	0	0	0	0	0	0	0	0	0	0	0	0
358	1	0	0	0	0	0	0	0	0	0	0	0	0	0	0	0	0	0	0	0	0	0	0	0	0	0	0	0	0	0	0	0	0	0	0	0	0	0	0	0	0	0	0	0	0	0	0	0	0
359	0	0	0	0	0	0	0	0	0	0	0	0	0	0	0	0	1	0	0	0	0	0	0	0	0	3	0	0	0	2	0	0	0	0	0	0	0	0	0	0	0	0	0	0	0	0	0	0	2
360	2	0	2	0	1	4	2	4	0	0	7	1	0	0	1	1	1	0	2	0	1	1	1	0	5	0	0	1	0	0	1	0	1	2	1	0	1	0	1	1	1	5	2	3	0	1	1	4	3
361	0	0	0	0	0	0	0	0	0	0	0	0	0	0	0	0	0	0	0	0	0	87	0	0	0	16	0	0	0	0	0	0	0	0	0	0	1	2	0	0	0	0	1	0	0	0	0	3	0
362	0	0	0	0	0	1	0	0	0	0	0	3	0	0	0	0	0	0	0	0	0	0	0	0	0	3	0	1	0	0	0	0	0	0	0	0	1	0	0	0	0	0	0	0	0	1	0	0	0
363	21	1	2	1	0	2	1	1	0	19	5	14	32	4	1	1	1	15	7	5	3	3	17	1	6	2	0	16	1	2	2	2	2	3	3	2	2	2	4	81	2	7	1	1	4	5	2	3	1
364	0	0	0	0	0	0	0	0	0	0	0	0	0	0	0	0	0	0	0	0	0	0	0	0	0	1	0	0	0	0	1	0	0	0	0	0	0	0	0	0	0	1	0	0	0	0	0	0	0
365	1	0	0	0	0	0	1	0	0	1	0	0	0	1	1	0	2	2	6	0	1	0	3	2	0	2	0	0	0	1	1	0	0	1	0	1	1	2	1	2	0	1	2	0	1	0	0	0	2
366	0	0	0	0	0	0	0	0	0	0	0	0	0	0	0	0	0	0	0	0	0	0	0	0	0	0	0	0	0	0	0	0	0	0	0	0	0	0	0	0	0	0	0	0	0	0	0	0	0
367	1	1	1	0	0	2	0	0	0	0	0	0	4	3	1	0	3	1	11	0	1	0	21	12	0	5	0	2	0	1	2	4	1	4	0	1	1	1	5	5	1	1	19	0	1	0	0	2	1
368	1	0	0	0	0	0	0	0	0	0	0	0	0	0	0	0	0	0	0	0	0	0	0	0	0	0	0	0	0	0	0	0	0	0	0	0	0	0	0	0	0	0	0	0	0	0	0	1	0
369	1	0	0	1	0	0	0	1	0	0	0	1	0	1	0	2	0	0	1	0	2	0	0	0	0	3	0	1	0	1	0	0	0	0	1	0	0	1	0	0	0	7	1	0	2	1	0	1	0
370	4	1	2	3	1	2	2	2	1	1	5	1	1	4	0	3	4	2	3	1	5	3	1	3	4	1	3	3	2	0	0	1	3	1	2	0	1	2	5	2	3	4	1	4	3	1	4	1	1
371	0	0	0	0	0	0	0	1	1	6	13	0	8	22	7	2	0	0	0	0	4	0	1	1	0	4	0	0	0	3	0	1	66	0	3	0	0	0	2	18	0	4	2	0	0	0	19	1	0
372	0	0	0	0	0	0	0	0	0	0	0	0	0	0	0	0	0	0	0	0	0	0	0	0	0	0	0	0	0	0	0	0	0	0	0	0	0	0	0	0	0	0	0	0	0	0	0	0	0
373	4	0	1	0	0	3	2	0	0	0	0	0	0	2	1	3	0	1	2	0	3	0	3	0	0	2	2	0	0	1	4	0	0	2	0	0	1	38	21	0	0	0	4	0	6	1	0	0	2
374	8	0	0	5	0	1	0	2	2	0	1	1	0	1	1	2	0	0	1	1	1	0	0	0	1	3	1	2	0	0	0	0	0	1	1	1	1	0	3	1	0	3	1	1	1	0	1	1	1
375	0	0	0	0	0	0	0	0	0	0	0	0	0	0	0	0	0	0	0	0	0	0	0	0	0	0	0	0	0	0	0	0	0	0	0	0	0	0	0	0	0	0	0	0	0	0	0	0	0
376	0	0	0	0	0	0	0	0	0	0	0	0	0	0	0	0	0	0	0	0	0	0	0	0	0	0	0	0	0	0	1	0	0	0	0	0	0	0	0	0	0	0	0	0	0	0	0	0	0
377	0	0	0	0	0	0	0	0	0	0	0	0	0	0	0	0	0	0	0	0	0	0	0	0	0	0	0	0	0	0	0	0	0	0	0	0	0	0	0	0	0	0	0	0	0	0	0	0	0
378	0	0	0	0	0	0	4	0	0	47	0	0	0	0	0	0	0	0	6	0	1	1	0	0	1	0	0	0	0	0	0	0	0	1	0	5	0	0	0	0	0	1	1	1	0	1	0	18	0
379	0	0	0	4	0	0	0	0	0	0	0	0	0	0	0	0	0	0	0	0	0	0	0	0	0	0	0	0	0	0	0	0	0	0	0	0	0	0	0	0	0	1	0	0	0	0	0	0	0
380	0	0	1	0	0	0	1	0	0	0	0	0	0	0	0	1	0	0	0	0	0	0	0	0	0	0	0	0	0	0	0	0	0	0	0	0	0	2	0	0	0	0	0	0	0	0	1	0	0
381	0	0	0	0	0	0	0	0	0	0	0	0	1	0	0	0	0	0	0	0	0	0	0	0	0	0	0	0	0	0	0	0	0	0	0	0	0	0	0	0	0	0	0	0	0	0	0	0	1
382	1	0	0	2	0	1	0	2	2	1	0	1	1	0	1	1	0	0	1	0	4	2	0	1	2	0	4	2	0	0	1	0	2	1	0	1	0	0	0	0	1	3	1	1	0	6	0	3	1
383	0	0	0	0	0	0	0	0	0	0	0	0	0	0	0	0	0	0	0	0	0	0	0	0	0	0	0	0	0	0	0	0	0	0	0	0	0	0	0	0	0	0	0	0	0	0	0	0	0
384	1	0	1	2	0	0	2	0	0	2	0	1	0	0	0	3	0	0	1	0	2	0	0	5	0	0	1	0	0	0	0	0	0	0	3	0	0	0	4	0	0	0	1	0	0	0	0	0	0
385	0	0	0	0	0	0	0	0	0	0	0	0	0	0	0	0	0	0	2	0	0	0	0	0	0	1	0	0	0	0	1	0	0	0	0	0	0	0	0	0	0	0	0	0	0	0	0	0	0
386	1	0	0	0	0	0	0	0	0	0	0	0	0	0	1	0	0	0	0	0	0	0	0	0	0	0	0	0	0	0	0	0	0	1	0	0	0	0	0	0	0	1	0	0	0	0	0	0	0
387	0	0	0	0	0	0	0	0	0	0	0	0	0	0	0	0	0	0	0	0	0	0	0	0	0	0	0	0	0	0	0	0	0	0	0	0	0	0	0	0	0	0	0	0	0	0	0	0	0
388	4	1	14	3	2	28	6	0	2	4	1	2	22	18	8	3	0	2	12	0	2	1	10	5	4	5	17	14	2	8	24	1	2	2	37	2	1	7	16	3	5	74	19	3	4	5	1	4	4
389	1	0	0	0	0	0	0	0	0	0	0	0	0	0	0	0	0	1	0	0	0	0	0	1	0	0	0	0	0	0	1	0	1	0	0	0	0	2	0	1	0	0	1	0	1	0	0	0	2
390	0	0	0	0	0	0	0	0	0	0	0	0	0	0	0	0	0	0	0	0	0	0	0	0	0	0	0	0	0	0	0	0	0	0	0	0	0	0	0	0	0	0	0	0	0	0	0	0	0
391	106	0	0	0	0	2	1	0	0	0	0	0	0	0	0	0	0	0	1	0	58	0	1	0	4	1	0	0	0	1	0	0	0	0	52	0	1	0	1	1	0	0	0	0	2	0	0	0	0
392	1	0	8	0	0	0	0	1	1	0	0	0	0	0	3	0	0	0	12	0	0	0	0	0	6	1	5	2	0	0	0	0	6	2	1	0	0	0	0	0	0	0	0	0	0	1	1	1	0
393	1	0	0	4	1	0	0	0	79	0	0	0	3	1	0	0	0	0	0	1	0	0	2	0	0	2	0	0	0	0	0	0	0	0	10	1	0	0	0	0	0	0	0	0	0	0	0	0	0
394	0	0	0	0	0	0	0	0	0	0	0	0	0	0	0	0	0	0	0	0	0	0	0	0	0	0	0	0	0	0	0	0	0	0	0	0	0	0	0	0	0	0	0	0	0	0	0	0	0
395	0	0	0	0	0	0	0	0	0	0	0	0	0	0	0	0	0	0	0	0	0	0	0	0	0	0	0	0	0	0	0	0	0	0	0	0	0	0	0	0	0	0	0	0	0	0	0	0	0
396	0	0	0	0	0	1	0	0	0	0	0	0	0	0	24	0	0	0	0	0	0	0	0	0	0	0	1	0	0	1	0	0	0	1	8	0	0	0	0	0	0	6	0	1	0	0	0	0	0
397	0	0	0	0	0	0	0	0	0	0	0	0	0	0	0	0	0	0	0	0	0	0	0	0	0	0	0	0	0	0	0	0	0	0	0	0	0	0	0	0	1	0	1	0	0	0	0	0	0
398	0	0	0	0	0	0	0	0	0	0	0	0	0	0	0	0	0	0	0	0	0	1	0	0	1	0	0	0	0	0	0	0	0	0	0	0	0	0	0	0	0	0	0	0	0	0	0	1	0
399	1	0	1	1	1	0	0	0	0	0	0	0	0	0	0	0	0	0	1	5	3	1	0	0	1	1	0	0	0	0	0	0	0	1	1	0	0	0	0	1	1	4	0	0	0	1	1	0	1
400	0	0	0	0	0	0	0	0	0	0	0	0	0	0	0	0	0	0	0	0	0	0	0	0	0	0	0	0	0	0	0	0	0	0	0	0	0	0	0	0	0	0	0	0	0	0	0	0	0
[truncated: 152 more columns]

## Sheet: SU_2013
Supplemental Table 1 The relative abundance of top 200 OTUs of bacteria and fungi
	991	992	997	1061	1062	1063	1158	1254	1257	1317	1318	1363	1552	5830	5831	5832	5865	5867	6009	6011	6012	6013	6016	6017	6019	6020	6021	6023	6025	6030	6034	6035	6036	6038	6046	6064	6069	6071	6073	6085	6086	6092	6094	6097	6102	6111	6112	6115	6118
1	906	640	1186	1202	914	1712	973	1571	1828	1367	1090	1463	1120	653	1437	1008	1100	1605	1365	1653	2174	1404	2495	1325	1028	1059	932	812	1210	743	1592	1116	1504	902	1280	1027	1231	1066	774	773	743	2828	1354	854	1861	1009	965	1349	1175
2	278	158	154	213	33	244	321	221	210	146	96	115	203	119	274	96	497	119	129	162	128	168	328	93	153	193	473	171	120	121	288	131	207	138	203	213	134	235	140	101	63	315	187	44	142	112	67	246	263
3	146	338	104	132	137	176	211	213	116	56	85	210	292	155	367	59	202	852	250	192	38	110	201	156	127	162	264	113	103	61	244	111	67	138	49	218	208	184	94	91	141	101	381	54	182	113	86	81	228
4	112	65	19	185	43	129	60	284	48	54	73	132	37	53	81	43	256	152	20	73	39	22	106	87	108	6	27	69	56	48	330	80	62	231	32	172	133	81	218	34	34	11	71	16	84	20	31	23	70
5	460	715	644	388	423	495	321	345	599	424	576	463	618	730	329	396	454	368	292	386	354	288	278	301	349	233	488	417	311	232	446	224	508	446	384	339	461	278	398	308	355	404	464	430	865	724	519	665	482
6	241	215	316	252	307	167	109	237	191	226	262	137	457	260	401	348	313	353	194	336	427	168	187	116	453	490	229	362	262	110	400	178	344	154	389	229	247	149	169	438	205	355	128	193	723	305	333	198	289
7	305	127	162	136	398	390	430	401	796	245	256	175	212	163	236	100	162	255	198	799	365	447	312	1167	130	181	157	86	179	274	191	178	84	444	335	127	163	288	156	121	462	352	189	94	247	153	111	119	159
8	80	133	53	64	47	122	99	145	135	14	16	86	34	46	101	39	70	294	116	39	14	119	144	265	33	6	74	61	45	25	100	37	38	35	24	159	38	108	59	26	15	25	94	14	92	39	24	37	131
9	122	101	86	79	33	65	72	108	127	56	72	44	103	54	123	47	106	102	107	65	38	43	47	226	73	77	45	81	105	26	108	72	92	29	86	83	38	91	40	75	48	73	73	55	218	66	142	45	46
10	66	67	46	58	14	59	74	204	63	19	31	56	64	40	96	22	85	613	88	57	15	55	125	108	46	29	83	49	36	23	94	31	28	50	9	107	60	91	44	34	30	25	113	15	80	49	43	44	114
11	264	68	255	106	222	171	48	211	336	160	109	133	88	75	91	87	144	116	112	190	115	199	150	152	163	72	127	111	166	65	205	81	104	113	115	127	110	131	144	65	209	142	221	182	228	133	88	126	214
12	68	77	178	209	106	160	296	342	304	310	342	208	223	142	192	275	254	218	193	185	397	167	107	110	231	307	159	244	146	99	301	161	297	185	215	117	158	106	119	369	119	98	212	111	233	320	261	112	126
13	63	140	112	123	132	247	107	160	62	102	297	216	194	198	325	331	168	171	99	88	81	108	73	49	126	125	140	290	114	118	299	146	168	159	31	72	206	134	115	51	151	158	178	170	165	139	393	401	189
14	26	34	18	51	4	36	47	66	31	14	13	33	19	34	35	6	59	33	4	22	4	21	46	22	28	3	3	33	27	9	67	23	37	28	6	68	36	70	38	15	3	1	28	5	45	16	9	10	11
15	135	163	92	68	271	158	32	143	102	84	63	219	37	94	96	144	83	95	61	75	103	80	92	62	288	84	98	127	155	61	146	72	143	195	217	106	236	56	64	183	104	119	70	128	129	389	44	40	62
16	115	25	122	174	108	246	35	241	123	161	153	55	52	72	153	56	102	121	147	47	198	77	67	26	62	72	328	178	136	62	114	125	218	97	53	73	97	59	128	254	89	87	125	364	30	133	91	18	301
17	180	129	258	164	232	81	63	156	132	159	128	55	321	161	291	214	178	264	128	208	235	125	106	54	179	296	88	237	192	72	249	94	271	86	287	110	103	81	66	209	127	230	53	145	509	184	254	147	179
18	531	266	747	193	348	563	216	538	573	879	530	403	213	563	383	468	271	213	764	386	870	590	316	465	528	201	329	418	369	280	208	219	225	328	850	94	360	489	676	481	465	491	188	419	653	277	57	342	389
19	48	60	84	82	37	76	61	98	79	76	59	75	78	45	89	42	88	87	95	51	26	116	62	78	70	18	37	69	76	65	124	68	188	39	64	138	185	75	79	80	25	62	71	97	108	54	107	38	83
20	94	88	25	84	75	46	41	336	255	61	57	116	695	38	26	58	72	247	192	60	166	35	401	149	46	323	66	21	53	233	59	105	19	39	274	38	91	80	92	128	605	217	56	83	97	160	121	55	68
21	188	261	131	349	243	258	145	312	142	203	171	295	252	303	200	227	239	370	102	85	217	44	221	222	167	317	147	331	274	206	172	172	234	244	58	112	316	110	214	107	347	333	276	134	269	285	172	209	367
22	17	32	13	39	4	28	17	41	8	22	26	38	125	51	48	32	105	22	28	124	31	12	37	15	20	15	16	11	11	136	34	38	16	18	9	27	33	245	28	6	19	9	20	9	30	21	20	12	43
23	11	14	12	25	2	32	38	48	20	5	12	18	9	21	27	8	36	19	4	18	2	11	33	9	16	1	3	10	7	8	33	8	34	22	3	32	18	35	15	7	0	1	25	3	35	12	4	6	5
24	106	166	81	111	166	82	64	99	99	84	141	146	98	86	168	120	81	120	68	91	139	103	124	48	114	75	57	109	90	80	68	68	164	63	137	50	65	98	85	86	155	75	93	115	143	73	50	94	98
25	127	164	162	131	210	169	68	186	179	243	101	127	159	112	154	170	143	143	102	175	377	118	176	146	171	198	113	137	137	120	120	102	131	131	198	91	106	104	66	216	144	205	105	122	258	174	136	197	284
26	226	220	263	251	339	281	209	212	365	344	294	264	173	210	295	317	338	390	246	262	284	204	255	202	376	218	290	315	209	253	239	273	283	297	232	177	218	141	135	323	312	282	232	334	348	297	173	208	231
27	146	148	146	163	348	158	185	143	249	242	292	183	289	150	113	204	130	288	129	165	241	99	98	107	272	219	187	119	95	153	97	94	339	114	305	113	149	166	134	286	186	167	163	242	171	210	136	249	276
28	31	23	28	47	27	38	27	46	25	35	59	33	39	43	35	32	46	44	30	33	31	29	27	22	33	25	17	38	40	18	52	19	41	31	20	24	43	38	35	31	26	39	10	20	54	25	24	28	34
29	76	112	417	286	94	306	274	80	269	51	72	71	796	109	129	114	640	99	76	47	80	207	34	61	172	105	732	106	131	71	62	87	526	93	34	45	42	58	94	262	84	120	125	101	76	62	209	172	463
30	18	4	3	26	5	18	4	40	8	6	7	25	4	4	7	6	36	26	7	10	5	13	20	8	17	3	5	3	12	6	35	8	5	26	1	14	19	7	23	2	7	2	1	1	6	6	3	5	6
31	6	3	4	10	7	11	10	44	7	1	12	5	3	9	15	2	12	10	3	3	1	12	7	40	12	1	2	8	1	1	17	6	6	9	0	11	6	12	15	3	5	1	6	0	13	4	2	27	1
32	11	16	2	16	2	122	17	36	5	4	16	132	23	7	36	30	21	12	201	11	15	146	104	16	12	2	12	6	4	16	27	10	17	17	40	21	15	11	27	19	15	25	7	5	5	9	3	5	124
33	72	43	34	45	32	74	24	56	48	44	104	70	159	36	130	23	91	46	48	386	37	80	28	10	42	21	80	25	198	79	42	31	114	100	98	46	46	29	26	20	82	29	117	249	85	31	36	44	16
34	46	51	66	133	30	114	79	94	45	56	110	47	36	89	167	93	59	34	132	64	281	45	16	14	164	61	85	53	43	21	123	105	25	50	155	81	66	64	31	111	44	116	84	68	86	91	40	64	95
35	26	26	15	33	86	59	50	47	60	35	29	14	17	71	40	24	38	52	62	46	22	16	37	49	44	22	115	32	71	25	51	24	27	29	19	20	31	33	40	16	22	64	40	27	17	22	19	17	51
36	81	197	248	113	77	146	38	101	75	239	187	52	135	120	92	85	56	78	150	76	140	90	54	33	345	24	239	195	42	67	50	140	102	33	50	147	139	75	404	109	67	157	131	62	67	336	46	114	89
37	150	59	267	74	338	66	23	119	263	103	123	51	89	164	112	185	143	90	134	351	127	51	54	116	113	293	116	82	92	33	55	73	82	135	116	36	72	85	65	100	42	97	58	136	110	82	131	108	176
38	222	36	40	23	52	46	7	64	24	17	4	17	11	35	16	17	16	13	28	5	29	49	25	8	31	21	6	42	42	49	25	17	12	18	49	11	12	71	25	20	24	12	25	5	41	26	5	72	38
39	116	76	38	42	74	46	20	74	38	45	296	44	70	98	32	42	39	104	37	41	75	26	37	130	32	102	72	46	18	33	114	42	82	66	18	21	235	32	54	64	64	27	75	44	84	34	15	24	36
40	60	55	69	33	75	83	24	66	87	80	64	58	64	55	49	68	53	61	76	61	72	56	103	77	51	44	50	55	53	75	64	48	63	75	113	41	54	52	48	62	73	109	52	53	58	77	32	50	78
41	19	10	15	22	13	14	12	27	19	19	11	16	24	10	28	19	33	20	15	12	27	10	12	12	17	16	11	14	22	12	38	13	8	17	7	14	23	8	16	16	14	9	9	6	22	9	18	10	21
42	111	41	52	28	38	51	11	65	48	78	119	42	100	24	172	64	65	86	67	66	49	48	47	22	45	95	37	52	102	97	46	29	31	38	123	55	49	56	20	112	42	42	35	58	54	55	30	85	54
43	41	15	90	26	147	24	19	31	91	60	23	17	16	36	20	73	51	16	56	40	3	10	19	96	47	160	28	15	44	10	18	14	15	52	27	15	31	28	36	40	13	15	25	39	44	16	21	25	69
44	13	4	2	25	4	15	6	19	3	6	10	13	6	5	6	4	22	13	3	5	5	2	12	5	11	1	2	5	7	4	35	11	2	21	1	21	13	14	17	2	3	7	3	2	10	2	1	1	5
45	12	7	171	14	9	48	70	144	25	119	49	65	22	8	12	191	16	78	33	133	37	42	7	3	171	13	11	2	17	9	18	36	8	6	22	50	68	24	8	26	11	284	50	30	17	7	11	93	101
46	121	96	215	122	172	84	39	156	307	205	168	90	271	128	114	89	91	193	73	203	279	22	263	64	78	99	128	208	58	105	117	63	102	144	213	140	140	124	55	175	221	147	106	162	203	265	158	229	187
47	21	51	3	10	0	12	7	15	2	23	15	8	13	4	14	6	10	16	3	23	25	9	41	8	15	3	3	18	2	10	15	5	5	9	6	18	24	10	7	29	4	45	12	3	6	36	2	10	11
48	23	1	3	8	1	5	12	9	1	1	3	2	8	38	5	2	5	8	1	3	0	3	4	3	5	0	21	3	8	3	8	4	7	4	2	6	3	5	8	4	1	0	8	1	6	3	2	2	3
49	21	65	19	14	33	25	30	9	7	10	26	49	3	21	9	22	11	7	44	23	8	1	57	2	12	0	50	10	12	8	10	8	30	31	32	8	12	4	10	9	18	2	66	30	12	10	18	68	60
50	8	9	5	14	22	6	3	60	11	5	13	18	18	4	33	5	18	8	2	8	7	22	11	7	15	26	28	14	9	5	17	11	10	7	10	8	7	15	20	9	6	4	82	6	4	5	4	15	9
51	10	5	5	16	0	15	15	18	6	4	3	11	18	8	8	3	16	8	115	12	1	4	6	3	7	0	3	7	6	3	21	3	4	9	2	15	142	31	7	5	0	1	11	1	12	4	4	3	5
52	8	5	5	10	1	98	13	27	4	3	23	86	7	5	24	11	14	10	175	5	12	106	87	7	7	0	3	3	4	8	21	8	10	6	1	11	7	18	11	32	0	8	14	1	6	5	2	2	47
53	12	13	27	34	23	31	17	36	39	37	20	48	31	33	18	33	14	18	38	30	63	26	17	18	29	36	20	27	29	20	8	15	56	13	39	6	25	24	12	33	21	38	17	18	22	35	20	28	31
54	13	12	5	10	7	8	13	12	22	4	2	7	36	10	17	3	13	9	5	8	4	5	6	5	15	2	3	18	13	6	19	6	20	8	11	8	9	5	9	17	2	15	9	22	26	22	5	22	3
55	17	57	16	26	9	30	84	14	97	100	31	19	22	12	11	15	9	12	53	15	35	6	6	1	51	13	24	3	39	6	75	37	72	34	21	15	16	34	47	13	15	107	48	20	30	57	104	18	24
56	19	11	47	10	13	68	11	22	48	12	23	42	31	75	369	66	12	6	55	26	89	11	7	7	38	3	37	11	40	20	13	43	28	179	16	10	91	45	43	61	24	3	85	33	57	41	3	6	111
57	7	5	4	2	10	1	4	7	7	3	7	11	2	14	7	8	3	14	10	5	4	6	4	10	3	2	3	2	2	4	4	4	5	3	6	2	4	6	7	4	1	4	6	1	3	4	4	5	8
58	10	4	8	12	17	10	5	7	16	10	7	8	2	2	12	6	20	10	3	7	20	7	9	15	14	8	11	5	7	4	20	9	8	12	11	7	19	3	12	7	3	8	8	4	10	9	9	2	11
59	6	5	33	25	1	37	1	11	5	6	2	17	60	69	14	1	8	5	10	8	25	6	1	7	21	2	3	14	63	3	6	3	4	17	4	6	5	3	4	10	4	1	2	37	1	13	38	27	5
60	4	11	12	15	6	13	3	24	5	10	7	3	3	17	10	3	6	2	6	5	4	0	16	7	3	14	13	4	1	22	13	7	18	13	7	5	2	8	5	7	8	9	5	3	12	3	2	13	8
61	9	3	7	13	2	96	12	98	52	28	14	24	31	9	8	24	13	74	10	9	2	18	64	45	5	31	18	3	12	14	11	7	5	13	21	8	5	15	16	9	21	31	16	9	13	11	48	24	150
62	9	5	1	11	0	7	31	9	4	1	6	11	13	6	6	2	38	2	2	4	2	3	1	5	8	1	1	0	10	3	18	4	3	9	1	6	8	4	10	1	5	3	3	1	3	1	5	2	3
63	11	10	13	12	20	10	4	20	16	5	8	8	17	20	71	13	33	39	10	12	12	12	8	4	20	37	8	28	14	5	15	12	30	11	14	8	9	4	9	28	6	6	7	11	23	8	14	10	21
64	1	1	1	4	1	3	2	9	0	0	2	2	1	1	2	1	5	4	1	1	0	0	4	1	3	0	0	3	1	1	4	1	2	1	0	5	5	2	4	0	0	0	1	0	2	0	2	1	1
65	6	1	2	12	2	3	5	10	3	2	1	6	3	2	27	3	10	11	0	3	7	0	4	5	5	1	3	2	3	1	17	3	6	4	1	8	4	1	8	0	2	4	0	1	4	2	1	3	4
66	12	17	14	10	16	49	25	30	17	31	24	18	10	35	30	20	28	19	13	10	10	9	15	16	12	20	11	41	13	2	8	28	13	8	12	9	16	22	29	8	3	52	56	11	8	26	15	23	11
67	5	3	5	11	6	5	6	19	48	7	1	6	2	4	7	5	9	6	6	6	9	4	10	3	2	1	5	11	3	4	12	3	3	5	6	8	3	17	6	3	10	36	4	2	3	2	1	9	7
68	19	24	33	17	28	43	21	14	29	29	14	22	24	21	7	18	17	25	11	12	30	19	26	3	12	14	8	15	20	25	16	11	46	17	11	18	19	9	15	9	6	23	13	22	44	32	30	16	34
69	1	2	6	2	0	2	6	3	2	0	1	2	1	2	6	0	3	2	2	2	0	3	2	0	1	0	1	1	1	0	0	0	1	0	2	1	0	2	16	2	0	1	5	1	2	1	24	5	4
70	11	6	4	7	18	17	4	16	19	20	6	8	20	6	9	8	15	13	27	10	3	14	14	5	7	3	9	2	13	4	11	8	9	7	4	9	10	8	9	11	8	12	12	5	25	25	3	13	14
71	3	5	4	5	5	4	9	10	10	4	6	5	20	4	12	11	6	7	7	4	5	5	7	6	5	14	2	4	20	2	11	2	3	4	3	4	3	6	12	9	2	3	6	1	10	4	6	5	3
72	3	9	2	3	3	5	6	7	1	42	2	2	1	7	3	3	3	1	1	2	2	2	3	7	4	3	1	6	5	3	4	1	0	3	36	4	2	10	3	1	0	11	6	2	2	7	0	12	1
73	21	11	26	15	22	21	9	14	37	17	26	10	11	20	16	18	18	13	28	10	33	25	26	21	13	13	24	12	19	7	10	11	13	12	15	2	8	5	18	10	13	17	15	10	14	15	14	22	15
74	22	36	4	10	24	8	7	10	6	2	4	10	2	6	8	11	17	8	1	4	1	2	6	28	4	4	2	5	8	3	22	4	5	5	2	19	10	7	16	7	0	0	6	0	11	27	2	5	3
75	8	8	17	10	12	24	7	11	15	21	22	12	7	14	12	11	13	10	16	6	15	8	9	12	11	18	16	36	7	7	9	7	22	10	19	9	10	14	11	26	13	6	8	10	8	16	6	28	20
76	5	11	14	18	5	9	9	17	29	5	5	13	7	13	18	19	13	18	6	16	6	13	5	10	5	9	5	8	6	3	6	6	16	5	17	6	11	7	7	2	6	17	19	6	22	9	13	5	8
77	6	3	6	7	4	6	3	6	21	18	4	7	2	2	17	4	13	8	4	9	8	4	4	4	5	6	3	3	4	3	11	6	1	4	8	4	10	1	9	5	1	6	4	3	4	9	4	2	7
78	5	7	9	12	4	16	1	18	8	3	8	6	14	5	18	19	11	9	10	3	3	3	7	9	6	19	7	4	11	8	10	4	8	6	6	5	17	11	5	22	16	2	4	3	7	3	3	4	7
79	3	1	2	14	10	13	7	12	14	3	41	7	2	5	8	5	8	19	17	6	5	4	7	6	5	0	1	1	20	5	12	17	3	1	0	5	11	2	12	10	3	35	16	7	5	3	16	4	5
80	16	9	22	10	33	28	14	18	35	25	38	9	24	22	40	35	20	17	28	20	35	48	30	32	19	25	21	19	22	17	15	15	25	30	50	10	44	15	13	31	28	20	16	22	25	28	21	21	23
81	5	4	30	19	82	16	3	23	5	8	20	17	26	15	24	36	21	36	29	9	43	71	3	6	4	30	8	18	21	14	26	17	29	9	105	6	29	11	2	44	167	67	13	28	21	14	24	38	28
82	5	4	9	9	12	7	4	9	21	8	16	5	10	9	15	22	9	15	10	2	8	3	11	2	10	8	10	3	6	3	11	9	4	4	3	3	5	4	3	7	2	2	10	5	9	9	8	17	8
83	7	6	16	12	47	8	9	15	5	22	12	18	17	43	12	10	12	10	9	6	12	1	8	13	37	21	17	32	28	13	2	5	20	2	4	1	13	16	50	90	13	5	23	18	18	9	1	9	8
84	7	15	9	17	12	15	21	23	32	24	24	19	34	12	21	14	23	25	25	19	34	19	22	22	19	18	13	37	33	9	9	21	13	11	32	9	13	22	8	10	18	28	11	7	22	18	15	20	21
85	6	4	11	4	5	15	6	6	5	1	0	22	5	6	9	32	8	3	0	2	2	2	17	4	3	3	5	3	4	0	11	1	4	5	2	4	5	4	5	1	0	6	6	3	7	1	1	3	6
86	4	3	5	3	6	5	2	5	6	8	8	4	4	2	23	8	3	1	2	5	2	4	3	2	5	6	1	3	2	6	4	3	4	2	3	6	6	4	2	8	3	4	6	2	3	3	6	4	12
87	14	3	24	13	24	8	13	14	29	4	12	6	50	81	32	14	17	18	11	30	46	15	6	4	13	23	11	34	21	3	34	15	31	10	24	4	8	16	9	18	14	59	8	4	16	15	26	15	23
88	5	0	1	7	1	7	3	9	2	1	2	3	2	1	4	0	4	4	1	2	1	1	5	2	3	0	2	7	1	0	13	2	0	7	1	4	2	4	3	2	0	0	2	0	3	1	0	2	2
89	6	9	14	7	8	11	4	11	11	12	9	6	10	9	14	12	5	10	17	10	9	10	11	13	7	13	13	8	12	4	6	4	11	7	3	9	8	12	4	13	8	7	7	5	14	8	12	10	15
90	9	12	18	14	11	12	17	16	34	21	11	12	39	23	25	18	25	26	16	25	22	24	15	19	21	29	10	17	15	11	18	12	11	14	6	14	17	10	6	19	35	13	11	16	26	18	17	20	29
91	3	1	2	7	0	23	1	8	11	1	1	4	9	1	2	6	5	3	1	2	1	0	4	1	5	0	2	152	2	0	7	55	2	4	6	4	4	11	6	1	40	21	8	1	14	0	0	1	1
92	24	7	8	18	14	11	8	30	27	17	20	11	34	59	21	36	19	13	11	7	13	17	11	7	23	26	14	30	26	1	15	17	30	14	32	6	16	18	5	21	21	58	13	18	19	21	32	29	22
93	10	7	10	13	1	11	5	16	12	11	11	10	9	7	8	9	11	15	8	9	16	7	6	5	14	28	8	6	5	10	23	6	6	12	7	11	9	6	4	10	2	7	10	6	9	12	6	11	6
94	4	4	2	8	2	3	9	7	5	0	2	10	3	2	6	1	6	10	1	2	1	2	2	4	3	3	4	3	0	3	12	2	0	7	0	5	2	3	5	2	1	1	4	1	5	3	3	2	6
95	23	9	22	17	31	13	4	30	27	17	12	8	38	16	27	11	18	27	14	13	12	5	16	14	22	17	12	23	13	5	20	15	19	22	18	12	14	8	14	20	10	26	4	23	17	21	22	16	31
96	2	2	3	5	1	9	5	13	32	1	12	10	2	5	4	1	7	4	8	11	3	0	19	1	6	4	6	4	2	12	17	8	5	4	0	2	26	8	3	18	20	5	6	5	7	6	2	11	7
97	1	0	0	4	0	4	0	6	1	1	2	3	3	1	2	1	4	4	2	3	2	0	2	1	3	1	1	0	5	1	8	2	0	1	0	3	3	1	3	1	0	4	1	1	1	0	0	0	0
98	1	1	13	3	0	0	0	19	42	0	21	7	2	17	56	2	16	11	1	1	2	3	15	1	7	5	1	3	14	0	1	197	15	2	0	3	6	4	7	2	6	0	4	0	68	11	3	1	2
99	3	2	7	7	11	3	14	8	12	3	6	5	28	3	22	4	8	8	11	4	26	6	5	4	5	4	5	5	9	4	7	5	9	4	3	3	5	5	1	11	10	2	4	9	5	2	6	6	5
100	18	5	49	6	45	33	8	47	44	11	14	18	4	35	60	53	10	22	11	19	8	45	15	3	33	28	13	20	12	25	11	10	85	20	68	4	18	27	4	36	33	12	8	18	19	30	6	22	13
101	2	1	1	3	0	2	1	3	1	2	10	2	10	1	5	2	5	17	0	1	1	1	2	0	5	0	1	6	4	1	9	3	3	3	5	5	1	2	5	7	5	2	0	7	10	3	1	1	3
102	7	18	16	13	11	11	3	17	26	27	21	5	36	16	25	11	10	13	18	9	50	9	11	16	9	23	5	8	21	6	16	6	5	11	28	23	8	6	11	16	25	11	4	10	10	6	9	9	17
103	4	5	2	3	2	4	3	6	10	5	12	4	2	2	1	2	12	7	5	0	3	0	2	3	11	0	3	7	3	3	4	4	4	1	4	3	2	4	6	0	0	0	1	1	2	6	0	22	3
104	5	8	4	4	9	6	0	10	10	2	10	12	25	6	12	5	7	16	7	9	7	6	5	4	5	11	5	3	7	3	13	2	6	6	16	2	6	5	5	11	4	7	5	6	11	4	5	3	5
105	2	6	4	13	9	7	2	11	7	4	4	8	37	20	9	14	7	16	7	5	10	9	5	7	17	18	2	8	13	4	5	12	6	7	11	4	8	4	4	25	5	6	3	13	7	3	7	24	10
106	12	4	10	29	15	10	12	8	115	5	26	4	10	13	9	7	11	11	9	15	6	32	5	5	9	18	7	11	10	4	4	9	11	16	11	3	6	2	14	7	3	7	8	2	6	10	4	17	36
107	8	12	15	9	16	7	3	13	21	12	11	9	7	14	37	18	17	26	17	22	27	14	13	24	15	28	11	10	16	8	16	8	6	8	10	7	11	4	6	16	16	10	10	5	15	9	12	11	20
108	2	3	5	7	6	4	4	5	5	2	5	3	3	4	3	7	10	18	5	7	7	2	4	3	15	15	2	10	2	2	4	3	4	5	9	4	4	6	9	12	0	1	6	6	12	5	27	2	2
109	2	2	2	4	1	47	1	6	2	2	1	7	7	3	6	2	3	4	5	4	7	4	2	4	1	1	1	13	2	2	2	1	11	4	0	3	1	14	6	1	1	7	2	2	8	3	0	2	6
110	1	5	6	6	4	4	3	7	4	5	12	3	2	2	5	2	7	4	4	5	4	3	5	8	3	4	3	7	3	2	6	5	4	5	13	3	8	4	2	8	6	3	3	2	3	3	10	3	4
111	12	6	11	10	75	10	30	9	22	10	4	9	6	5	37	50	14	38	9	21	42	12	15	18	22	10	10	10	4	35	7	15	12	2	13	12	5	1	11	33	11	12	4	30	17	13	6	5	27
112	4	5	4	4	0	8	9	7	2	2	3	6	19	5	4	8	5	5	2	2	0	2	7	3	3	1	3	1	2	4	35	3	1	6	0	9	3	6	3	1	4	2	3	3	6	2	5	3	11
113	5	8	9	10	4	12	5	8	13	12	10	6	5	14	7	12	12	5	11	15	8	6	11	2	8	6	8	8	5	8	9	3	7	9	12	9	9	7	7	9	7	7	7	7	8	7	5	6	8
114	0	0	1	2	0	1	3	6	1	0	0	5	0	2	1	2	5	1	0	1	1	0	2	1	1	0	1	0	0	2	4	1	0	1	1	4	1	5	2	0	4	0	1	0	0	0	21	0	1
115	2	3	2	3	0	5	11	6	2	0	2	3	2	2	5	0	3	3	0	1	0	1	1	1	2	0	0	2	1	1	4	1	0	1	1	4	2	8	4	0	4	1	7	1	8	1	2	1	1
116	1	3	3	3	5	4	3	1	4	3	2	1	5	5	5	5	2	3	4	4	2	4	2	7	5	3	4	4	3	2	1	2	4	3	2	2	3	2	1	3	1	3	9	4	4	6	5	3	4
117	8	1	12	8	3	5	1	7	5	3	8	2	13	4	6	4	8	7	1	5	0	2	3	5	5	10	16	4	1	1	18	5	4	9	1	13	4	1	7	2	1	3	1	3	7	6	2	3	9
118	2	0	1	2	3	2	1	2	8	2	4	2	4	2	2	1	3	1	2	3	1	2	1	2	1	1	1	3	1	4	5	3	1	3	5	4	2	3	3	3	2	1	3	3	1	1	2	1	1
119	4	3	1	5	1	4	4	3	6	1	2	3	4	3	4	1	2	1	0	1	1	4	2	2	1	2	4	4	1	0	2	2	1	4	1	5	1	2	3	1	0	1	2	1	3	1	7	2	2
120	4	6	1	4	53	9	13	6	13	9	1	3	0	4	4	1	8	2	1	3	7	11	3	1	9	17	43	59	2	0	4	1	2	1	3	16	2	9	8	42	23	1	15	0	6	9	0	2	2
121	1	3	8	4	1	5	2	7	8	2	5	2	4	4	3	3	5	6	2	6	1	3	13	3	4	3	2	1	1	2	3	1	6	3	5	2	1	2	3	1	1	4	3	2	1	4	6	1	4
122	18	11	7	12	19	12	0	2	18	8	10	12	4	9	20	9	17	6	3	22	24	35	5	6	22	10	12	17	13	47	9	6	9	15	76	3	8	7	10	12	3	7	4	10	31	10	9	14	14
123	1	0	0	1	0	0	0	12	5	0	0	1	1	3	0	0	0	2	1	2	166	0	1	0	1	3	0	8	3	0	0	1	30	5	1	0	0	0	2	0	0	1	0	0	0	1	2	2	1
124	1	1	0	2	0	1	0	4	1	0	0	2	0	0	2	0	4	4	1	1	0	0	3	1	1	1	0	1	0	0	2	1	0	1	0	1	1	0	3	0	0	4	5	0	0	0	1	0	1
125	0	1	0	0	0	1	2	1	0	1	0	2	0	2	0	0	3	2	0	1	0	0	0	1	2	0	0	0	1	1	0	1	0	1	0	1	3	0	3	0	1	0	0	0	0	0	0	0	1
126	1	3	11	3	2	3	42	3	2	3	15	4	59	1	19	13	9	2	2	6	1	3	18	1	15	6	7	7	2	6	12	3	2	6	0	1	18	7	2	1	11	1	1	10	2	1	1	12	9
127	1	1	3	1	1	1	1	3	3	2	6	6	1	1	6	3	3	3	3	0	1	1	2	10	1	0	1	0	0	1	0	3	0	1	1	0	2	1	2	1	1	1	0	1	1	3	1	1	1
128	1	1	1	1	1	7	2	3	20	1	5	7	66	2	2	1	1	33	1	0	0	1	6	1	4	0	5	4	4	0	2	0	2	5	2	1	9	2	35	104	1	1	3	7	9	4	0	0	5
129	2	5	6	4	2	4	1	3	3	2	2	2	2	5	1	2	2	4	1	2	4	0	3	2	4	0	2	2	1	4	2	2	4	2	4	2	1	1	2	2	0	1	2	2	2	1	2	4	4
130	1	2	1	3	4	3	1	4	1	1	1	3	1	1	3	2	2	4	2	1	1	1	0	2	1	2	1	0	1	1	0	2	0	2	0	1	1	2	3	1	0	5	2	1	2	1	2	3	1
131	2	4	3	6	3	5	4	3	6	3	3	7	1	2	4	2	4	6	5	5	5	2	6	4	1	1	3	1	3	2	4	3	4	3	2	4	4	6	5	2	2	5	3	3	3	4	2	4	3
132	1	0	0	1	0	24	2	2	0	1	1	0	1	1	0	1	5	1	3	1	0	0	1	1	1	0	0	1	16	0	3	1	2	1	2	1	0	0	1	0	1	0	2	1	1	1	2	0	0
133	4	1	4	4	6	5	3	5	13	4	4	5	4	5	3	5	5	12	7	5	5	5	6	5	5	11	3	4	1	3	5	4	4	3	9	3	8	5	2	13	5	3	3	3	9	5	3	3	6
134	0	5	1	2	2	3	2	2	4	1	1	1	2	1	1	3	3	4	3	2	2	2	2	2	2	4	1	2	4	2	2	1	1	2	2	2	2	1	4	2	3	1	2	0	3	2	4	3	2
135	0	1	1	2	1	1	0	4	1	2	1	2	1	0	2	1	2	1	1	2	1	2	1	1	2	0	1	2	0	1	3	1	0	1	1	1	2	0	0	4	3	1	1	0	2	0	1	1	1
136	8	9	9	8	13	6	4	11	25	11	4	7	22	15	19	14	9	18	16	12	18	9	7	9	15	27	8	12	15	4	7	7	6	7	9	6	7	8	4	21	10	9	9	7	12	9	9	7	22
137	2	7	6	7	4	4	3	5	9	4	5	6	2	2	4	14	5	5	8	3	1	6	8	2	4	3	15	2	1	1	2	5	2	3	11	1	4	4	5	6	5	3	5	1	3	8	4	3	7
138	3	41	2	12	5	11	3	5	0	0	50	13	0	85	1	9	19	5	7	7	13	15	1	0	3	22	4	0	38	5	2	15	10	16	1	1	14	13	8	3	34	2	31	13	22	1	5	33	56
139	0	2	4	3	5	7	1	2	7	2	3	2	2	2	2	5	2	2	4	2	2	2	1	1	4	4	3	2	4	1	2	1	2	1	2	1	2	2	1	4	1	2	2	3	9	2	5	3	4
140	1	0	2	2	0	0	2	2	1	3	1	2	1	1	3	1	8	4	2	1	1	1	5	5	2	1	0	1	3	1	3	5	0	2	0	1	3	1	2	1	0	0	1	0	2	2	0	0	1
141	0	1	1	1	0	3	9	4	1	0	3	1	0	2	4	0	2	1	1	0	0	1	0	2	0	0	0	5	0	0	5	0	2	2	0	1	2	2	0	1	0	0	0	1	3	2	0	1	0
142	3	3	16	9	19	14	3	3	19	4	10	25	21	25	7	10	6	45	27	5	9	8	3	7	18	21	14	29	7	9	7	2	21	1	4	1	2	13	2	6	1	4	3	7	1	18	4	35	32
143	3	1	3	3	3	3	1	4	5	4	0	1	3	1	4	1	4	6	1	5	2	3	1	0	2	3	2	1	3	2	3	4	2	4	2	1	3	1	1	1	2	0	1	1	3	0	2	2	3
144	4	3	4	2	6	6	3	4	4	6	12	4	4	6	3	4	2	4	8	3	3	3	3	7	5	1	3	7	4	3	4	2	3	6	14	2	8	3	4	10	4	3	3	5	5	4	9	6	4
145	2	0	0	2	2	1	0	3	3	1	1	0	2	1	5	0	3	3	1	0	0	7	2	1	2	0	0	0	0	0	16	1	0	1	0	1	1	0	2	0	1	1	2	0	0	0	0	0	1
146	1	0	0	1	1	3	0	2	1	0	0	5	0	0	0	1	0	0	0	0	0	1	1	0	1	0	1	0	2	0	3	1	0	2	0	1	3	0	2	1	0	1	1	0	2	1	2	0	4
147	5	8	8	4	25	11	8	8	22	17	10	13	6	7	8	9	11	16	16	13	13	12	9	11	9	12	2	13	6	3	9	4	13	5	10	6	4	8	6	22	4	12	13	6	13	14	9	4	22
148	1	0	0	4	0	1	0	3	0	0	1	15	0	2	1	0	4	12	3	0	0	0	0	0	4	0	0	0	0	2	1	2	0	6	0	1	0	2	19	0	0	0	0	0	0	0	0	0	1
149	1	1	0	0	0	2	2	1	0	0	1	4	2	1	1	0	0	2	0	0	0	1	2	0	1	0	0	1	0	0	0	1	2	2	0	3	0	1	1	0	0	0	2	1	0	1	6	5	0
150	1	2	2	0	3	1	1	1	3	2	5	1	0	5	6	2	2	13	3	8	2	1	2	1	5	9	1	4	5	1	6	1	1	1	3	1	2	2	1	9	2	2	0	3	3	1	4	3	5
151	1	0	0	0	1	2	0	1	1	2	0	6	1	1	1	1	2	2	1	0	0	1	0	2	4	0	2	1	0	1	4	1	0	3	0	0	2	4	1	0	0	0	1	0	2	0	1	0	2
152	0	0	0	1	0	4	3	1	1	0	1	0	0	0	1	0	0	0	0	1	0	1	1	0	0	0	0	1	0	0	0	0	0	0	1	0	1	0	0	1	0	0	1	0	1	3	0	0	0
153	8	4	16	7	1	10	4	7	8	1	3	3	17	3	5	4	4	5	0	2	1	5	1	4	7	7	28	3	1	3	7	2	2	3	1	2	5	4	4	1	1	3	2	2	7	3	6	4	32
154	5	1	2	4	7	3	3	7	3	3	7	2	15	4	3	7	5	8	2	5	15	1	3	3	8	7	2	4	3	2	4	1	2	4	1	2	6	2	2	4	2	1	1	2	6	3	4	3	2
155	1	1	1	3	4	2	1	3	2	2	1	1	1	1	1	2	4	3	0	1	0	1	1	1	2	2	1	2	1	1	4	1	4	1	2	2	4	0	2	1	0	1	1	1	1	1	2	1	4
156	0	0	0	1	0	3	2	0	2	12	2	7	3	9	10	14	1	47	2	2	14	1	6	0	1	4	1	2	1	0	4	1	1	0	27	1	0	0	15	13	5	2	1	0	3	28	3	7	5
157	2	2	1	4	3	3	3	8	5	2	4	4	4	2	6	5	4	4	7	2	5	3	5	5	3	3	3	2	2	4	6	2	5	4	2	2	3	2	3	2	1	3	6	1	6	5	2	4	5
158	0	3	0	0	1	1	1	5	2	1	1	1	1	1	2	1	1	1	2	2	1	2	2	3	1	1	3	1	1	1	3	3	2	1	0	1	3	1	1	1	2	2	2	0	2	2	3	4	1
159	6	3	6	5	2	3	1	4	4	24	2	2	9	2	3	3	5	5	1	3	1	0	1	0	3	4	2	5	0	0	7	1	3	6	2	6	2	1	3	3	1	2	0	3	4	3	2	3	6
160	0	0	0	0	0	0	0	1	0	0	1	0	1	0	0	0	0	0	0	0	0	1	1	0	3	0	0	0	0	0	0	0	0	0	0	2	1	0	0	0	0	0	0	0	5	0	0	0	0
161	2	30	4	3	21	2	18	7	4	2	5	1	9	8	6	4	8	13	2	12	18	3	2	6	5	3	3	1	12	8	8	5	4	2	7	4	13	2	2	5	6	5	1	1	3	2	13	4	5
162	6	6	13	8	11	3	4	6	14	8	4	4	18	11	23	14	12	18	13	15	28	6	5	16	10	25	8	5	14	2	10	7	5	5	10	3	4	6	1	16	14	10	6	7	12	12	11	10	20
163	7	13	7	7	7	9	2	7	11	5	7	8	9	6	2	7	5	5	11	4	6	11	2	3	7	21	2	6	7	5	6	7	8	5	10	4	2	3	29	7	0	4	4	3	1	6	7	2	7
164	1	0	0	1	0	1	0	2	1	1	0	1	1	0	2	2	4	3	1	0	5	0	7	0	0	0	0	0	2	0	2	0	0	0	0	1	1	1	2	0	0	2	0	0	0	0	0	1	0
165	2	2	1	1	1	0	1	4	1	0	0	1	0	1	2	0	1	4	0	1	2	1	0	0	0	0	1	1	2	1	0	1	1	1	0	1	3	0	1	1	0	2	1	0	2	1	0	1	1
166	0	0	1	3	0	2	0	1	0	0	0	0	0	1	0	1	1	0	1	0	0	0	0	0	2	0	1	1	1	0	1	0	0	0	1	0	0	0	1	0	0	0	0	1	1	0	0	1	0
167	4	0	2	2	4	4	0	1	8	3	10	1	1	2	1	4	2	2	2	0	2	3	4	1	1	2	3	2	1	8	1	4	0	2	2	1	1	1	6	2	7	8	1	1	1	8	3	2	0
168	2	0	0	2	0	1	3	2	1	0	1	1	3	0	1	0	4	4	1	0	4	1	2	2	1	1	0	4	0	1	2	1	0	1	0	1	2	1	2	5	0	1	0	1	2	0	1	0	1
169	1	1	0	1	0	1	1	2	4	0	1	0	1	1	1	0	1	2	3	1	1	0	1	3	1	1	1	0	2	1	2	2	0	1	2	1	1	1	1	0	0	2	3	1	2	0	2	3	0
170	2	3	2	4	4	1	1	5	11	1	10	2	5	3	1	6	3	10	1	1	1	3	1	1	2	5	2	2	1	1	4	1	4	2	1	1	2	1	3	4	1	4	1	2	3	2	6	8	6
171	0	0	0	0	0	5	1	0	0	0	0	0	0	0	0	0	0	0	0	0	0	0	0	1	0	0	0	0	0	0	1	0	1	0	0	0	0	0	0	1	0	0	0	0	2	0	0	0	0
172	1	1	1	1	0	0	1	4	2	3	20	0	7	2	2	10	1	6	9	0	2	0	1	1	3	3	4	1	5	0	2	3	10	3	5	1	1	4	2	1	0	2	3	4	1	13	1	1	4
173	12	7	8	4	11	6	1	5	5	9	3	7	7	4	20	11	6	14	4	7	9	4	5	3	8	14	12	5	5	9	5	3	10	12	7	8	1	5	1	7	14	6	4	13	6	12	10	9	21
174	2	1	1	3	0	1	1	5	1	1	1	1	0	0	0	1	4	4	3	0	0	2	0	2	2	1	0	0	1	0	3	2	10	0	0	1	1	0	1	0	0	0	0	0	1	0	0	4	1
175	2	0	2	1	3	3	2	4	3	2	1	3	1	2	2	2	3	1	1	2	4	1	7	2	2	0	1	1	2	1	6	2	4	2	3	2	1	3	2	1	1	3	3	1	3	1	1	2	2
176	1	11	4	4	1	6	5	8	9	2	2	4	1	12	2	2	1	1	3	1	1	1	0	1	6	0	2	1	5	4	1	1	15	1	2	0	3	2	5	20	4	1	0	13	2	9	1	10	4
177	4	1	1	2	0	1	2	1	1	1	0	2	1	1	1	0	2	2	0	1	0	0	1	1	0	0	2	1	0	0	2	1	1	1	0	2	1	1	1	0	0	0	1	1	2	0	0	0	0
178	4	2	2	4	4	5	1	2	6	3	4	4	3	7	17	8	7	4	3	9	4	9	3	1	1	12	2	5	8	0	6	4	3	4	4	1	2	3	3	7	3	1	4	3	3	2	12	4	5
179	1	0	3	2	1	1	0	3	7	1	2	1	5	3	6	4	2	2	2	2	1	3	3	1	3	5	3	2	3	1	5	4	1	2	1	3	1	1	1	6	3	1	1	2	2	2	4	3	4
180	0	2	0	1	0	0	2	1	0	0	1	1	0	0	0	1	0	0	2	0	0	0	0	0	0	0	0	0	0	0	0	0	1	0	1	0	1	0	1	0	0	3	3	0	0	0	0	0	1
181	29	2	2	8	0	0	0	2	0	0	0	2	0	0	1	2	2	2	7	0	0	99	0	7	32	0	0	0	0	0	2	1	0	2	0	1	0	0	2	0	1	9	27	18	0	0	0	0	4
182	0	0	4	1	0	1	1	1	7	1	0	2	1	1	3	0	1	2	1	0	0	2	3	7	1	1	1	0	0	0	0	1	1	0	1	0	1	1	2	0	1	1	2	1	0	2	1	1	4
183	1	2	3	4	6	2	1	5	6	3	2	2	3	2	6	4	3	1	6	5	5	5	4	3	8	10	2	3	7	1	5	7	3	3	4	1	2	3	1	5	4	3	3	1	5	2	3	3	4
184	2	1	0	1	0	2	1	2	0	0	1	0	1	0	1	1	1	3	0	0	0	1	0	1	1	0	2	0	0	0	1	0	0	0	0	0	1	1	1	1	0	0	0	0	2	0	0	0	1
185	1	0	1	0	0	0	2	2	1	1	0	0	0	0	6	3	2	0	0	0	0	1	0	0	1	0	1	0	1	0	2	0	0	1	0	4	2	0	3	0	0	0	0	0	0	0	0	0	2
186	1	1	1	1	2	1	1	1	2	1	1	0	4	3	1	1	3	1	0	1	1	1	1	4	1	0	1	0	2	0	4	0	0	1	1	0	0	0	5	0	1	1	1	0	1	1	2	0	1
187	0	1	0	0	0	5	1	0	0	1	0	0	0	0	1	0	0	0	1	0	0	0	1	0	0	0	0	1	0	0	0	0	0	0	0	0	0	1	0	0	0	0	2	0	1	0	0	0	0
188	1	2	4	2	2	5	0	4	3	1	5	6	3	4	3	2	3	5	3	1	2	1	2	1	3	3	2	3	2	3	4	0	7	2	2	1	1	1	1	3	2	3	2	3	3	3	1	1	2
189	3	3	3	1	4	2	1	3	7	2	0	1	3	3	1	7	1	5	2	1	5	3	0	0	3	3	0	4	0	0	2	1	3	0	4	0	2	1	2	5	0	2	0	1	4	2	3	3	8
190	4	9	6	11	17	6	5	9	16	9	8	3	11	11	12	13	11	11	14	9	12	6	2	18	8	20	4	6	7	1	2	5	5	3	11	4	2	6	1	14	6	4	6	5	10	8	13	6	10
191	6	2	6	2	1	1	1	4	10	3	2	2	2	4	3	2	4	6	3	5	1	1	3	3	3	8	4	1	0	0	4	2	0	5	1	1	2	0	2	2	0	3	3	3	4	1	2	5	4
192	0	1	0	1	0	1	0	2	0	0	1	1	80	0	2	0	1	1	5	0	0	0	0	1	2	0	0	0	0	0	1	0	0	2	0	0	2	0	2	0	2	1	0	0	0	0	0	0	0
193	0	0	1	1	0	1	1	0	0	1	1	0	2	1	0	0	1	1	0	1	1	1	0	2	1	0	1	0	1	1	3	1	0	1	0	1	2	0	2	1	2	0	0	0	1	1	1	1	2
194	0	0	0	0	0	0	0	0	0	2	0	0	2	0	1	1	0	0	1	1	0	0	2	2	2	0	11	1	1	5	1	0	1	0	0	1	1	0	0	1	1	3	0	0	3	3	0	1	1
195	0	0	4	2	2	2	0	1	2	0	1	0	4	4	1	0	2	2	0	3	3	0	0	0	1	1	0	1	1	3	0	1	2	0	0	1	0	1	2	1	4	2	0	1	1	0	10	3	2
196	2	3	0	2	0	1	0	1	2	1	1	0	0	0	0	0	1	5	0	0	1	0	2	0	1	2	1	0	0	0	3	1	0	1	1	2	1	0	1	0	0	1	0	1	1	0	0	1	0
197	1	1	2	7	3	2	1	4	8	4	5	2	11	1	3	2	5	4	6	1	3	3	3	2	4	8	1	4	2	0	4	2	3	2	4	1	4	2	3	7	1	3	2	2	3	3	5	4	3
198	0	1	1	1	0	3	2	0	2	1	1	0	0	0	2	0	0	2	0	0	0	1	1	2	0	0	1	2	0	0	0	1	0	1	0	1	1	2	1	0	0	0	2	0	3	0	0	0	1
199	3	4	5	4	4	3	6	9	13	5	7	6	5	6	15	6	9	8	7	6	12	9	3	15	9	15	6	9	4	4	6	5	4	4	9	4	2	6	4	9	7	5	4	4	6	6	14	9	8
200	6	5	5	3	4	7	1	9	11	3	5	10	9	4	6	17	7	5	8	5	5	3	7	1	5	10	4	6	3	8	5	2	33	4	9	4	0	4	3	4	5	10	1	4	14	11	5	8	9
201	340	506	968	180	133	224	911	2824	1119	721	230	385	1871	254	760	454	238	351	194	243	447	438	609	98	220	1457	435	432	394	1061	949	109	276	613	737	133	388	648	91	339	881	718	825	217	492	177	249	340	585
202	2277	2489	2853	620	2358	2656	2615	648	3261	443	387	2739	8547	2356	797	1430	1858	1144	2697	2175	3267	8632	337	679	1371	3341	2625	907	2971	1577	363	771	3817	3727	283	443	2205	2932	2712	1655	1074	1865	1420	2393	2721	1630	2369	2520	3177
203	7	28	11	12	18	251	28	4	43	40	32	5	15	4	38	56	13	96	7	13	11	33	33	24	14	8	13	95	107	13	30	14	51	28	28	81	15	18	12	28	124	4	28	12	81	16	45	32	33
204	27	82	86	86	36	105	53	50	94	259	8	10	68	61	177	41	74	299	136	34	100	50	188	20	31	19	66	351	112	35	470	146	155	100	24	102	8	22	56	43	382	16	117	52	295	51	90	19	80
205	199	118	275	158	158	131	89	265	146	275	141	101	313	305	164	118	342	251	80	177	203	194	72	59	235	249	162	382	164	88	191	75	208	206	124	147	59	134	30	446	253	247	138	199	179	146	215	223	213
206	611	137	548	207	140	287	136	200	213	178	197	647	559	246	198	126	408	244	215	415	227	488	372	358	383	99	195	342	200	81	431	226	197	298	253	177	442	212	115	203	570	684	470	332	276	337	261	305	213
207	486	245	1664	1110	328	861	1627	662	797	1966	1615	320	1429	552	582	1042	260	259	847	856	1996	254	318	449	366	1801	1763	249	798	575	1353	699	447	389	593	292	304	934	134	278	976	1948	464	1313	615	1009	373	325	308
208	423	235	752	557	180	228	153	179	251	290	166	59	240	782	429	204	527	418	177	628	539	372	167	307	389	395	247	672	345	75	277	151	343	574	212	144	68	153	80	771	514	147	273	326	427	161	263	100	269
209	68	45	129	84	62	79	26	234	85	141	13	48	47	40	60	60	79	134	90	267	103	184	97	73	61	48	156	119	74	66	56	41	81	83	55	61	322	85	29	70	144	84	92	49	87	36	77	71	85
210	199	191	687	192	92	139	58	228	117	311	98	159	278	233	286	270	167	164	225	597	210	300	255	112	285	199	179	1397	180	71	131	196	106	221	299	301	149	113	119	259	269	867	227	450	297	284	385	614	196
211	118	676	475	214	109	179	148	479	80	263	16	111	144	490	670	146	112	103	315	110	319	457	155	169	183	142	563	553	436	44	88	150	288	159	857	239	143	193	39	492	659	1078	200	171	273	768	125	122	253
212	173	253	485	192	167	244	287	30	73	238	35	526	299	24	493	452	215	186	248	47	1232	907	158	36	393	1345	331	208	316	273	575	1620	454	318	574	72	585	240	17	1813	1757	154	295	376	899	170	127	365	330
213	484	402	499	1409	137	1220	174	237	205	194	241	249	365	690	1278	662	69	725	389	717	255	893	533	77	41	953	912	559	705	505	455	153	307	501	876	103	212	873	67	66	360	149	966	148	479	1727	486	146	650
214	3	11	3	9	8	14	4	2	17	4	2	2	8	2	20	6	4	36	1	1	4	14	14	2	3	1	2	34	14	3	5	2	32	22	3	51	4	4	12	5	52	2	9	10	29	5	8	0	10
215	10	26	247	27	83	953	60	150	22	24	2	15	61	58	35	123	6	72	64	63	37	429	778	6	1152	20	222	146	113	200	12	120	92	191	9	38	26	412	18	79	84	72	25	307	58	64	212	11	33
216	13	37	9	29	28	32	27	4	39	22	2	4	23	8	45	16	10	103	2	12	8	54	53	7	18	21	16	88	78	19	16	10	65	36	21	62	2	15	13	34	126	7	17	18	76	17	135	2	36
217	27	11	24	2	10	10	4	4	8	9	3	9	12	6	2514	9	4	12	3	10	1	16	10	2	16	2	5	18	123	20	4	3	10	79	3	59	2	5	3	4	21	15	2	6	30	17	13	12	8
218	33	25	21	36	7	11	3	7	13	55	271	1	64	11	20	16	146	21	7	42	4	36	10	9	9	24	32	20	17	8	15	7	18	11	10	22	36	34	8	31	50	31	20	12	19	19	25	17	64
219	19	12	30	5	48	46	3	38	22	14	35	13	25	29	18	189	23	48	32	21	93	27	59	4	26	539	30	17	41	46	12	34	41	24	16	18	15	5	3	22	19	253	60	6	48	16	15	124	25
220	102	30	96	42	47	22	18	36	48	78	53	133	63	54	66	43	94	33	138	123	54	100	167	108	77	26	73	85	31	16	54	28	31	88	45	34	79	59	18	72	72	281	50	31	69	78	27	128	42
221	7	9	3	20	1	4	1	1	3	13	1	2	2	6	5	25	7	11	2	10	5	21	2	2	2	3	18	61	6	37	3	4	14	7	15	23	6	2	1	15	20	9	6	2	18	5	16	6	39
222	3	21	4	15	10	22	6	2	18	8	0	1	10	3	24	10	5	64	1	4	3	13	17	1	6	2	6	57	22	4	9	3	49	21	11	23	2	4	4	10	67	1	4	3	48	9	37	3	17
223	20	12	21	34	16	11	1	7	11	33	104	20	5	12	13	25	11	10	11	34	2	16	7	22	51	3	14	30	25	11	36	28	29	41	8	7	5	4	4	12	53	18	21	7	15	30	7	11	13
224	1	20	5	9	8	23	18	3	16	9	1	2	12	3	23	8	4	54	0	4	6	16	17	3	5	3	6	72	24	3	57	4	21	16	12	22	5	1	6	11	64	3	10	4	47	9	19	2	17
225	39	30	31	19	22	21	21	27	21	98	27	14	65	35	44	27	63	41	10	21	34	52	25	9	117	25	50	73	32	20	31	35	42	38	23	54	13	18	9	63	42	51	18	26	40	22	41	51	22
226	12	3	11	13	6	4	7	3	4	11	3	2	2	3	6	6	8	10	24	13	16	20	5	4	5	2	7	11	9	4	8	2	11	7	15	12	151	15	3	7	8	4	11	6	9	43	13	15	4
227	0	15	1	5	2	11	4	1	11	3	1	2	6	2	19	3	2	27	1	3	3	13	10	2	8	0	3	27	10	8	0	1	14	34	3	101	1	1	5	5	44	1	0	13	29	8	17	1	7
228	10	6	5	7	19	5	4	35	10	4	19	0	4	2	17	14	2	12	2	19	49	14	8	1	2	1	5	17	12	35	89	1	14	10	10	121	2	23	3	11	21	1	8	7	29	6	13	18	41
229	45	18	53	19	23	31	8	14	24	20	44	14	20	18	31	13	32	26	21	40	45	127	29	23	25	71	20	54	20	5	18	22	27	42	36	42	14	45	8	25	63	93	27	35	38	31	38	20	42
230	3	7	7	15	86	26	7	6	19	20	0	10	6	163	195	25	6	19	29	9	68	12	9	4	10	10	9	22	16	5	3	56	174	53	6	14	13	28	3	24	22	318	13	61	17	9	48	108	21
231	52	50	27	26	20	26	5	11	8	56	13	9	10	18	14	46	80	22	28	49	201	56	12	24	43	22	29	119	38	27	140	11	53	26	12	13	3	11	5	134	19	22	12	39	28	13	16	30	31
232	34	14	39	17	5	16	11	10	17	19	1	2	19	6	13	10	38	29	3	8	227	3	21	5	9	5	12	27	18	5	154	27	37	9	6	20	2	13	4	15	27	4	8	18	22	6	12	4	9
233	1	0	1	2	1	3	3	1	3	1	0	0	0	1	3	1	0	8	0	0	1	1	5	0	2	0	0	10	1	2	4	0	3	0	0	2	0	0	2	1	8	0	1	1	3	1	9	0	2
234	3	9	1	7	4	12	9	1	10	7	0	2	6	1	11	3	1	29	0	2	5	5	10	1	2	1	4	29	12	5	7	1	22	12	8	20	7	2	4	5	35	2	9	2	30	5	42	0	8
235	0	11	3	8	5	13	7	1	13	9	0	2	8	8	15	8	5	35	1	3	0	12	19	2	11	1	5	29	26	5	4	3	29	9	9	22	4	4	4	7	44	2	5	6	23	8	25	3	13
236	15	7	4	2	2	5	1	0	6	4	8	1	2	4	8	13	4	7	0	7	12	2	4	3	7	4	3	8	7	3	12	3	5	0	3	3	6	5	0	32	23	31	11	2	6	5	2	4	9
237	16	137	15	37	12	192	25	124	5	5	38	38	6	9	10	11	209	13	73	17	2	12	6	7	18	7	40	571	10	3	5	284	27	114	17	9	1	8	3	10	31	58	8	94	13	7	16	52	8
238	21	18	2	30	7	17	5	1	20	24	0	2	9	3	15	8	9	34	1	6	11	13	16	0	7	2	7	29	16	6	13	2	18	16	18	11	1	4	4	7	39	2	12	5	23	5	21	2	7
239	1	8	1	3	9	2	7	0	3	6	0	1	2	1	5	4	1	9	1	7	2	17	5	1	1	0	3	10	5	0	0	1	12	4	2	8	0	3	1	5	13	1	0	3	9	1	4	1	3
240	1	3	1	6	3	6	5	0	8	1	0	1	4	1	5	2	2	11	0	0	1	4	3	1	2	1	2	10	8	1	2	0	7	3	1	6	1	1	1	2	16	1	1	0	8	1	3	1	2
241	11	11	18	5	7	7	0	5	11	15	1	2	29	16	7	7	6	14	4	10	3	4	9	269	6	8	18	96	12	7	1	9	10	6	8	6	9	28	5	11	17	2	2	47	9	6	13	3	5
242	1	3	0	3	0	4	1	0	4	17	1	0	1	0	6	1	3	13	0	1	9	0	6	2	3	1	3	12	9	3	1	0	6	5	2	8	1	2	3	1	15	1	4	0	7	2	16	0	3
243	1	2	2	0	0	1	0	2	1	2	0	2	3	3	3	2	8	2	0	4	6	0	1	0	2	0	3	4	1	1	3	0	4	3	1	1	1	0	6	6	3	1	2	3	2	3	2	9	2
244	1	3	1	2	1	3	3	2	5	2	0	0	2	0	5	2	1	13	0	0	1	1	5	0	0	1	1	11	5	1	11	1	5	6	1	5	0	0	1	3	12	1	0	0	10	2	3	0	3
245	19	15	262	42	10	86	11	6	84	191	4	7	69	131	60	19	13	13	23	111	87	148	55	33	84	26	26	42	109	17	12	65	66	50	50	30	48	11	6	160	55	27	351	86	47	116	15	9	53
246	9	6	3	4	3	34	3	1	14	7	2	1	1	10	11	4	11	5	105	4	12	13	6	0	6	7	4	19	15	2	56	23	5	9	4	3	2	5	0	9	6	11	1	4	4	5	6	59	5
247	0	0	3	6	26	0	5	45	1	90	0	2	0	0	43	3	6	2	0	0	19	1	1	3	103	2	0	2	0	385	19	1	1	10	0	101	82	6	3	0	1	16	7	1	0	0	3	0	92
248	16	10	26	33	7	8	4	7	13	17	13	2	15	9	38	4	23	17	3	27	7	28	14	17	5	2	11	28	17	3	21	23	13	33	16	15	9	12	5	46	64	21	12	17	16	23	12	18	24
249	1	3	35	5	1	3	1	6	3	2	112	4	1	1	2	6	1	4	16	34	19	3	1	2	5	0	1	4	7	1	1	11	2	2	20	1	2	10	0	0	8	0	2	14	2	12	1	0	26
250	142	84	340	72	54	103	38	46	90	86	26	30	216	238	228	69	194	38	78	234	387	92	37	677	62	249	89	210	146	33	132	52	122	150	202	71	37	42	9	152	129	117	132	94	40	97	56	72	114
251	14	17	12	2	2	10	18	1	3	27	8	84	6	18	7	3	41	9	19	33	6	5	859	2	13	1	111	24	10	1	6	24	19	78	184	4	226	4	0	14	9	50	10	13	14	6	10	5	37
252	0	0	0	0	0	0	0	0	0	0	0	0	0	0	0	0	0	0	0	0	0	0	0	0	0	0	0	0	0	0	0	0	0	0	0	0	0	0	0	0	0	0	0	0	0	0	0	0	0
253	27	2	9	66	1	16	10	3	4	10	2	0	1	5	4	6	17	3	9	5	10	7	4	0	4	5	2	194	4	5	3	2	2	6	2	10	1	42	0	2	2	2	1	3	3	1	5	1	5
254	88	39	155	40	13	23	5	68	66	125	79	25	112	361	64	34	167	81	124	175	85	81	32	125	72	224	37	147	25	19	82	64	26	34	103	49	10	61	5	179	86	72	29	50	32	68	46	20	107
255	3	11	51	2	1	3	9	2	3	23	2	2	3	1	5	2	2	7	5	16	5	2	454	3	1	6	0	16	6	1	15	1	11	3	4	8	0	2	2	8	5	2	42	77	6	3	11	2	5
256	2	5	2	0	2	7	0	3	8	3	0	0	2	2	7	2	2	10	1	2	8	10	5	0	3	1	3	14	8	2	10	1	6	6	28	4	4	5	6	3	18	5	1	7	9	3	4	15	4
257	1	2	0	1	3	5	3	0	3	4	0	0	2	1	5	1	1	5	0	1	1	3	3	0	0	0	2	12	4	2	24	0	6	4	4	8	0	0	1	3	7	0	0	0	7	1	9	0	3
258	50	21	23	35	21	16	17	22	7	60	29	26	10	31	24	63	178	15	116	130	38	51	6	15	146	124	62	134	24	6	218	6	36	18	10	26	12	14	18	135	14	12	15	9	27	16	6	121	183
259	205	10	77	43	43	229	90	176	74	91	460	37	14	137	25	23	17	16	224	58	12	54	5	18	4	3	51	223	36	93	67	46	49	200	6	17	38	14	50	54	20	5	157	132	16	16	6	111	26
260	0	7	1	0	3	6	0	1	2	4	4	1	4	2	5	6	1	12	0	3	2	10	4	1	1	1	3	9	9	1	0	1	9	4	5	6	0	1	1	5	14	1	0	2	8	2	20	0	5
261	4	3	5	3	4	3	1	26	70	1	0	6	1	6	11	1	15	9	20	12	6	1	3	3	1	4	1	6	4	1	1	1	4	3	0	1	4	0	4	1	7	38	44	1	6	5	1	10	3
262	1	3	1	0	1	1	2	0	4	6	0	1	2	5	9	1	0	2	2	0	15	6	1	0	1	2	1	4	2	2	1	1	3	3	3	2	0	0	0	2	2	1	2	2	3	1	1	0	1
263	1	0	2	6	1	8	3	1	4	7	6	1	74	11	45	7	2	2	3	1	26	17	2	4	9	2	2	4	42	2	21	5	4	2	2	3	2	1	1	3	9	1	3	3	55	8	18	2	18
264	1	2	1	5	4	2	3	0	4	2	0	1	57	2	4	1	2	8	0	1	1	5	2	0	5	0	3	8	7	0	2	1	16	11	4	2	0	4	2	5	10	1	1	0	6	15	7	10	4
265	0	0	0	0	0	0	0	0	0	1	0	0	0	0	0	0	0	0	0	0	0	2	0	0	0	0	6	0	0	0	0	1	1	0	0	0	0	1	0	1	1	0	0	0	0	1	0	0	0
266	0	2	1	2	2	3	4	1	3	2	0	0	1	0	3	1	1	8	0	0	2	4	3	1	0	0	0	11	3	1	18	0	2	1	1	4	0	1	1	2	9	0	4	1	5	1	2	0	3
267	7	10	52	4	6	8	4	1	10	4	0	3	2	21	15	22	24	12	3	2	55	2	4	5	4	12	5	11	8	10	29	15	21	23	5	4	15	10	2	15	16	3	6	4	12	5	17	3	4
268	6	15	52	8	4	7	2	40	18	3	5	21	22	7	23	17	4	28	5	18	4	7	24	2	4	15	6	28	9	6	8	3	5	6	12	4	6	2	9	5	31	45	22	7	20	10	19	41	12
269	15	7	27	24	18	16	7	14	11	19	2	3	8	38	13	19	17	14	7	18	16	36	6	10	30	45	9	21	37	7	16	11	14	15	9	10	2	14	1	45	20	9	13	8	17	7	13	13	21
270	4	16	49	3	5	6	1	49	15	4	8	22	20	10	23	21	5	27	8	21	4	10	26	2	5	17	7	31	8	5	6	4	5	10	8	5	3	2	7	7	32	45	22	6	21	11	24	46	12
271	3	10	16	4	11	79	12	30	15	15	4	21	62	4	6	39	8	18	16	32	63	9	13	28	7	45	21	13	34	12	3	8	23	18	2	7	21	19	16	7	48	94	6	16	25	31	35	18	16
272	15	37	48	8	18	36	4	5	11	3	1	61	36	4	67	58	30	41	40	7	87	40	16	1	14	38	83	24	47	23	29	23	71	21	37	3	43	18	4	12	118	10	30	34	81	22	21	43	47
273	0	0	1	0	3	0	2	216	3	133	0	1	0	0	162	0	2	2	0	0	0	0	1	1	328	2	0	0	1	72	3	0	3	4	0	290	3	6	1	0	1	0	1	0	0	0	4	0	32
274	1	2	1	0	1	2	2	1	4	1	0	0	1	0	2	2	0	3	0	0	2	1	1	0	0	0	0	2	1	1	2	1	2	0	0	1	0	0	1	1	3	0	3	0	1	1	2	0	2
275	2	1	0	1	0	1	0	2	1	1	0	0	0	1	9	1	1	1	0	0	0	2	1	1	0	1	33	3	5	2	0	2	2	1	1	0	0	0	1	1	1	1	1	0	6	85	1	1	156
276	3	5	5	1	6	2	3	1	5	0	1	2	8	0	3	3	4	4	3	3	4	2	2	2	11	0	8	5	4	9	2	0	2	3	0	3	6	14	1	6	10	11	1	3	7	1	6	2	5
277	0	0	0	2	2	1	3	0	2	0	0	0	1	0	1	1	0	3	0	0	0	0	3	1	0	0	0	4	1	2	3	0	6	1	0	2	0	1	1	3	2	0	0	1	3	0	3	0	1
278	0	0	0	0	0	0	0	0	0	0	0	0	0	0	0	0	0	0	0	0	0	0	0	0	0	0	0	1	0	0	0	0	0	0	0	0	0	0	0	0	0	0	0	2	0	0	0	0	0
279	1	2	0	2	1	7	0	1	4	90	41	1	0	2	4	0	0	5	11	0	0	1	4	0	1	0	5	7	5	0	0	1	5	5	1	2	0	3	0	1	10	7	42	78	5	1	7	0	8
280	15	1	1	0	1	2	0	0	1	1	2	1	1	1	3	1	7	4	3	1	4	0	4	0	2	1	1	3	3	1	0	5	5	1	4	0	45	2	1	3	8	5	13	0	5	1	8	5	1
281	19	0	0	0	0	0	0	0	0	0	0	0	0	0	0	1	0	1	0	1	0	4	0	0	0	7	3	4	0	3	0	0	1	0	0	4	0	0	0	1	1	1	0	1	0	3	0	5	2
282	0	4	0	1	1	4	1	0	6	1	0	1	1	0	7	2	1	13	0	0	1	2	4	0	1	1	0	8	2	0	0	0	5	5	0	6	0	0	1	3	15	1	0	1	11	3	0	0	6
283	0	0	0	0	0	0	0	0	0	0	0	0	0	0	0	0	0	0	0	0	0	0	0	0	0	0	0	0	0	0	0	0	0	0	0	0	0	0	0	0	0	0	0	0	0	0	0	0	0
284	0	1	2	2	2	1	1	1	3	1	0	0	0	0	1	1	0	4	0	0	0	2	5	0	8	1	1	4	12	0	0	1	6	11	0	2	0	0	2	1	10	1	0	0	3	2	3	0	1
285	1	0	1	0	0	0	0	5	2	5	1	1	1	8	1	1	0	2	0	2	0	0	0	1	9	0	0	2	0	0	0	2	1	1	4	1	0	1	0	1	3	1	1	1	3	4	0	1	0
286	0	2	0	1	1	1	3	0	1	0	0	0	1	0	2	0	0	4	0	0	0	0	0	0	1	0	1	5	1	0	23	1	1	0	1	3	0	0	0	0	4	0	2	1	3	1	5	0	1
287	3	4	4	9	1	1	1	2	3	3	2	2	2	5	2	3	5	4	8	4	4	2	5	2	7	4	5	7	2	2	1	1	4	1	1	2	2	9	0	9	4	5	2	1	5	1	5	2	8
288	5	3	19	4	6	7	5	9	47	7	2	0	8	26	5	3	4	14	4	7	33	3	8	11	1	2	17	13	14	2	9	3	15	8	5	18	2	27	2	8	15	2	4	9	12	7	11	8	5
289	9	3	9	6	2	3	4	9	4	12	3	0	9	3	10	3	9	6	14	2	9	13	2	1	17	8	8	10	2	0	6	2	3	21	8	2	1	3	0	11	15	5	5	2	3	6	1	4	12
290	0	0	0	2	0	2	0	0	1	1	0	0	1	0	1	2	2	4	0	1	1	0	2	1	0	0	0	1	2	3	7	1	1	0	0	0	1	0	1	0	6	0	0	0	3	0	1	0	0
291	11	12	15	7	5	9	1	15	3	29	2	3	2	26	10	8	17	6	10	19	11	2	3	1	13	26	27	26	5	0	4	13	13	31	23	2	15	4	1	34	7	6	13	19	4	13	5	18	5
292	19	18	54	29	11	50	8	19	25	19	51	41	17	21	64	88	7	50	14	33	18	32	34	14	3	76	110	34	21	22	47	19	47	16	42	12	21	17	5	8	91	10	39	17	67	18	28	6	32
293	2	3	0	0	2	1	2	2	2	0	0	2	1	1	1	1	1	2	0	0	0	6	2	0	0	1	0	3	1	0	0	0	3	0	0	1	0	0	1	0	5	1	7	0	3	1	1	1	1
294	0	4	4	0	0	3	0	0	1	5	0	2	1	1	2	0	0	2	0	3	0	0	1	0	1	0	2	3	0	0	13	2	1	2	0	2	1	0	0	2	3	3	0	1	3	0	2	32	1
295	0	0	0	1	0	0	0	0	0	0	0	0	0	0	0	0	0	0	0	0	3	0	0	0	0	0	5	0	0	0	0	0	0	0	3	0	0	0	0	0	0	0	0	0	1	0	0	0	0
296	1	2	4	1	1	4	4	8	10	1	1	2	13	2	3	3	0	5	2	0	3	1	5	0	1	8	3	5	5	3	4	1	2	2	3	0	2	2	1	1	8	3	4	1	6	1	3	2	3
297	0	1	0	0	0	3	1	1	1	0	0	0	0	0	2	1	1	4	0	0	0	0	1	0	1	0	0	5	0	0	0	0	1	3	0	0	1	0	0	0	6	0	0	0	4	1	0	0	1
298	0	0	0	10	0	0	1	0	1	0	0	0	0	0	25	1	0	1	0	0	0	2	1	0	0	0	1	2	1	0	0	0	3	0	20	0	0	0	0	1	2	0	1	7	1	0	1	0	1
299	0	1	0	0	0	0	0	2	0	1	1	0	0	0	1	0	0	1	0	0	0	7	1	0	5	0	0	2	1	0	1	0	1	1	0	5	0	0	0	2	2	0	1	0	2	0	0	0	1
300	0	0	4	3	0	1	3	0	1	4	0	2	0	0	6	1	0	3	3	2	0	0	2	0	0	1	0	2	1	1	2	1	1	2	0	1	0	0	0	1	5	1	1	7	2	1	2	1	3
301	7	3	1	1	1	2	2	0	2	1	0	15	0	86	2	10	1	7	0	1	0	0	3	1	29	6	1	4	1	0	0	1	29	2	2	5	0	0	0	1	8	1	4	0	5	1	13	0	3
302	8	33	1	0	1	2	0	0	1	0	0	0	0	0	3	0	4	2	0	2	5	0	5	2	0	0	0	2	0	3	0	1	0	1	0	0	0	3	1	0	4	0	0	2	2	1	1	1	0
303	0	0	0	0	0	1	0	0	0	1	0	0	0	0	0	1	0	0	0	0	0	0	0	0	0	0	1	0	1	0	0	0	1	0	0	1	0	0	0	0	0	0	0	0	0	0	6	0	0
304	0	0	1	0	2	0	0	89	1	125	0	1	0	0	28	2	7	0	0	0	0	0	0	1	124	0	0	0	0	131	0	0	0	1	0	100	6	1	3	0	0	2	0	0	0	0	1	0	35
305	1	4	1	3	1	2	1	0	2	2	0	0	1	2	2	3	2	5	1	2	1	5	5	0	3	0	2	4	3	0	1	3	7	1	16	6	0	3	1	5	7	1	0	0	3	0	15	0	2
306	1	3	2	7	1	2	0	1	5	24	0	1	23	2	5	7	4	3	1	3	3	18	2	2	16	25	3	5	20	0	2	7	4	1	3	13	7	8	1	10	7	1	1	1	3	2	2	8	4
307	83	5	1	0	7	2	0	0	2	40	1	2	4	17	6	0	2	4	6	1	52	3	2	2	35	8	20	9	28	18	51	3	5	21	5	3	2	47	2	4	36	2	3	0	131	62	14	6	1
308	15	3	15	4	5	3	1	3	4	12	4	2	7	13	7	7	8	3	5	15	8	35	4	4	11	16	6	7	10	1	6	3	3	2	5	3	7	3	0	12	10	8	12	5	4	6	4	12	14
309	28	3	11	5	9	3	7	4	2	10	7	4	5	11	5	40	5	3	107	11	19	12	3	1	8	87	8	66	5	4	73	5	14	5	3	0	9	9	24	20	2	4	6	4	20	12	5	108	29
310	5	1	2	4	5	16	2	1	1	4	3	1	7	12	6	0	18	1	1	0	0	0	1	1	2	0	1	7	1	2	0	0	6	13	1	1	26	3	0	6	1	1	2	1	1	1	0	1	4
311	0	2	0	4	3	2	1	0	2	3	0	0	0	0	2	2	0	6	0	0	0	12	3	1	1	0	0	3	4	1	0	0	5	0	4	2	0	0	3	2	6	1	1	11	5	1	4	0	2
312	1	2	2	6	1	2	1	2	1	1	0	0	1	1	5	1	0	2	1	0	2	1	2	1	1	0	0	9	2	1	1	1	8	2	2	2	1	12	1	3	7	0	1	4	1	1	1	0	2
313	0	1	0	0	0	1	0	0	1	1	0	0	0	0	1	1	0	2	0	0	0	1	0	0	1	1	0	1	1	0	1	0	1	1	1	5	0	0	0	0	2	0	1	1	2	0	0	0	1
314	0	1	5	3	1	1	1	3	1	1	0	4	32	2	0	1	2	1	37	5	0	1	0	0	13	1	2	2	1	3	0	1	2	26	2	1	1	0	1	11	2	0	2	15	6	2	1	2	1
315	1	1	0	2	1	1	2	0	1	0	0	0	1	1	2	1	1	1	0	0	1	0	1	0	0	4	1	3	1	1	2	1	1	2	0	0	0	2	0	5	1	1	0	0	4	1	0	0	1
316	0	0	0	1	0	2	3	0	1	0	0	0	0	0	1	0	0	3	0	0	1	0	0	0	0	0	0	3	0	0	0	0	3	0	1	6	0	0	1	1	3	0	4	0	2	0	0	0	1
317	0	1	0	0	0	2	0	0	1	0	0	0	0	0	1	2	1	8	0	0	0	1	3	0	0	0	1	5	4	0	1	0	1	0	0	1	0	0	0	1	4	0	1	0	4	1	2	2	2
318	0	4	6	0	0	1	0	0	3	7	0	0	1	0	1	0	0	2	0	4	0	0	1	0	1	0	2	3	0	0	11	4	1	1	1	1	0	0	0	1	2	4	0	1	2	0	3	30	1
319	0	2	1	0	0	1	0	0	1	2	0	1	1	1	1	0	3	3	0	0	0	0	2	1	36	0	1	3	2	2	0	0	1	1	0	0	0	0	0	2	4	0	0	0	3	0	3	0	1
320	0	3	0	1	1	1	4	0	0	0	0	0	1	0	1	1	0	1	0	6	0	0	2	0	2	0	0	1	2	0	0	0	3	1	1	1	0	1	0	2	2	0	15	0	2	0	8	0	1
321	2	2	7	1	5	1	0	1	2	3	0	1	5	3	4	2	1	4	1	6	2	0	2	3	4	7	2	8	3	1	6	4	5	3	16	3	2	0	1	2	5	1	4	4	5	2	2	1	4
322	5	2	2	3	0	6	2	0	1	3	0	1	45	5	3	11	2	1	11	2	28	2	1	51	13	3	1	5	1	1	19	1	6	5	1	1	1	7	0	7	3	2	4	2	2	1	12	117	3
323	1	1	0	0	1	1	1	1	1	0	0	0	0	0	1	0	0	5	0	0	2	0	1	0	0	0	0	2	2	0	0	0	1	1	0	1	0	0	1	0	3	0	0	0	2	0	0	0	0
324	1	31	3	1	5	1	1	2	0	0	1	1	3	2	8	2	5	2	3	1	29	4	1	1	5	5	0	2	2	0	83	2	5	1	1	0	0	4	0	5	3	1	1	2	2	1	8	0	1
325	0	0	0	1	0	0	0	0	0	1	0	0	0	0	1	0	0	1	0	0	0	0	0	0	0	0	0	1	0	11	16	0	0	0	0	1	0	0	0	0	1	0	0	0	1	0	0	0	1
326	0	0	0	4	0	0	0	0	1	1	0	0	2	0	1	0	0	3	0	0	0	0	1	0	0	1	0	1	2	1	0	0	3	0	1	3	0	0	0	0	0	0	0	3	2	0	6	0	1
327	0	1	0	0	1	1	2	0	2	0	0	0	0	0	1	0	1	1	0	1	0	0	1	0	0	0	0	2	2	0	1	1	1	0	0	2	0	1	0	0	2	0	0	0	1	0	2	0	0
328	1	0	0	1	0	1	0	0	1	0	0	0	0	0	1	1	0	1	0	0	2	0	0	0	0	0	0	1	1	0	0	0	0	0	0	2	0	0	0	0	1	0	0	0	2	0	0	0	0
329	97	2	11	8	62	142	5	24	9	1	60	4	165	11	15	14	7	3	1	26	6	1	24	0	79	6	63	5	20	4	10	5	12	16	4	0	139	9	0	10	7	1	5	49	35	20	1	3	28
330	3	2	4	0	0	0	1	1	1	0	0	1	0	0	1	2	0	1	1	0	0	0	0	2	0	0	4	14	0	0	1	3	2	0	1	1	1	0	0	6	1	0	0	0	0	0	1	6	0
331	0	0	0	0	0	0	0	0	0	0	0	0	0	0	0	0	0	0	0	0	0	0	0	1	1	0	0	0	0	0	0	0	0	1	0	0	0	0	0	0	0	0	0	0	0	0	0	0	0
332	5	1	4	4	1	3	1	0	2	2	1	1	5	5	3	3	4	4	2	5	3	5	1	1	8	8	3	1	1	0	1	1	0	3	3	3	1	3	0	8	4	3	3	5	2	3	5	1	5
333	0	1	0	1	2	6	0	0	0	0	1	1	0	0	1	1	0	5	0	0	0	0	3	0	0	1	1	4	2	0	0	0	1	3	2	1	1	0	0	0	7	0	0	0	6	1	1	0	1
334	0	0	0	0	0	0	0	0	0	0	0	0	0	0	0	0	1	0	0	0	0	0	0	0	0	0	0	0	0	0	0	0	0	0	0	0	1	0	0	0	0	0	0	0	0	0	0	0	0
335	0	1	0	0	0	0	0	0	1	0	0	0	0	0	1	0	1	2	0	0	0	0	0	0	0	0	0	0	0	0	0	0	1	0	0	2	0	0	0	0	1	0	0	1	0	0	0	10	0
336	0	0	0	1	0	1	0	0	2	0	0	0	0	0	53	0	0	1	0	0	0	1	1	0	0	0	0	3	1	2	0	0	1	0	0	0	0	0	0	1	0	0	0	0	1	0	0	0	2
337	0	1	0	0	1	0	0	0	1	0	0	0	0	0	0	0	1	0	0	1	0	7	1	0	0	0	1	2	1	0	0	1	2	0	1	0	0	0	0	1	5	1	0	0	3	0	5	0	1
338	0	0	0	2	1	1	1	0	2	2	0	0	2	0	1	2	0	2	0	2	0	128	0	0	0	5	0	4	1	0	0	1	1	0	0	1	0	0	0	2	2	0	1	0	2	0	0	3	4
339	0	1	0	0	0	0	0	0	0	0	0	0	0	0	0	0	0	1	0	0	0	0	0	0	0	0	0	1	0	0	0	0	0	0	0	0	0	0	0	0	1	0	0	0	0	1	0	0	0
340	0	0	0	0	0	0	0	0	0	0	0	0	0	0	0	0	0	0	0	0	0	0	0	0	0	0	0	0	0	0	0	0	0	0	0	0	0	0	0	0	0	0	0	0	0	0	0	0	0
341	0	1	0	0	0	0	0	0	0	0	0	0	0	0	0	0	0	1	0	0	0	0	0	0	0	0	0	0	1	0	0	0	0	0	0	7	0	0	0	0	1	0	0	0	0	0	0	0	0
342	0	0	0	0	1	0	0	0	0	0	0	0	0	0	89	0	0	1	0	0	0	0	1	0	0	0	0	3	1	0	0	0	0	0	0	0	0	0	0	0	1	0	0	0	0	1	0	0	0
343	13	15	39	8	5	4	5	2	4	25	20	3	24	26	10	18	15	7	8	14	8	3	4	5	8	21	9	19	9	2	6	6	7	16	7	3	2	4	0	31	10	5	11	18	12	6	4	3	16
344	0	0	0	0	1	1	0	0	1	0	0	1	0	0	1	1	1	2	1	0	1	2	1	7	2	0	0	1	1	1	0	0	2	0	1	8	0	0	0	1	2	1	0	2	1	11	1	0	0
345	0	0	0	0	1	0	0	0	0	0	0	0	0	1	0	0	0	1	0	0	1	0	0	0	0	0	0	0	0	0	0	0	0	0	1	0	0	0	0	0	1	0	0	0	0	0	0	0	0
346	0	1	2	0	0	0	0	0	1	0	0	0	0	0	0	0	3	0	0	0	0	0	0	0	0	0	0	1	1	0	0	2	0	0	0	1	0	0	0	0	0	0	0	0	0	1	0	0	0
347	23	7	24	15	7	8	3	4	11	18	3	3	5	11	11	14	30	13	11	12	26	13	8	10	22	12	8	29	8	4	18	12	9	19	10	8	2	5	3	28	36	10	7	12	6	7	14	5	18
348	2	4	2	1	2	2	6	1	2	1	1	0	2	1	3	4	1	4	0	1	0	0	27	1	1	0	1	5	4	0	2	2	3	1	2	2	2	1	1	3	12	1	38	0	3	2	18	0	2
349	10	2	0	2	2	3	0	0	2	0	0	0	2	0	4	1	2	5	0	0	1	3	2	0	0	0	1	5	0	0	1	1	6	2	0	0	0	0	0	5	14	0	0	0	6	1	0	0	1
350	1	0	9	3	1	2	1	1	2	2	1	0	2	3	7	2	1	4	2	2	2	1	0	9	2	3	1	1	2	0	0	3	1	1	1	0	0	2	0	9	13	0	1	1	2	2	2	0	2
351	1	0	1	1	3	0	1	2	0	1	0	1	3	5	1	1	5	0	0	1	1	1	0	2	1	0	1	1	2	2	0	0	2	2	2	0	0	1	0	2	1	1	1	1	1	0	1	0	2
352	0	0	0	228	0	0	1	0	1	0	0	0	0	0	1	0	0	1	0	0	0	0	1	0	0	0	0	1	0	0	0	0	2	2	0	0	0	0	0	0	2	0	0	0	1	0	0	0	0
353	6	0	1	0	1	0	0	0	0	0	0	0	0	1	0	0	0	0	0	1	0	1	2	0	0	0	0	0	1	0	1	1	1	0	0	1	0	2	0	1	0	0	0	1	0	0	1	0	0
354	0	1	0	0	0	0	0	0	0	0	0	0	0	0	0	0	0	0	15	0	0	0	0	0	0	0	0	0	0	0	0	0	0	0	0	1	0	0	0	0	1	0	0	0	0	0	0	0	0
355	1	1	1	1	0	1	0	0	1	0	0	0	3	1	2	1	1	3	0	0	0	0	0	0	0	0	0	2	1	0	3	0	1	1	0	1	0	0	0	0	4	0	0	0	4	1	0	0	2
356	4	3	11	8	1	4	1	3	1	6	1	3	14	5	7	2	3	3	3	5	17	2	2	6	3	2	2	7	2	0	6	10	3	2	5	1	0	1	1	8	4	8	5	5	5	3	3	2	5
357	0	0	2	0	4	1	1	0	1	11	1	0	1	0	2	1	1	1	0	0	0	0	1	0	0	0	0	1	1	0	1	0	1	0	0	0	0	0	0	0	2	0	0	2	0	1	0	0	1
358	0	1	0	2	0	1	0	1	1	0	8	0	0	0	0	0	3	1	0	5	0	2	1	0	0	0	0	1	0	0	0	0	1	0	0	2	0	0	0	1	3	0	3	0	1	0	6	0	0
359	0	1	1	0	0	1	0	0	0	0	0	0	1	0	0	0	0	1	0	0	0	0	1	0	0	0	0	1	0	0	0	0	0	1	0	0	0	0	1	0	1	0	0	0	1	0	0	0	1
360	6	2	17	3	1	3	7	2	3	13	3	1	3	5	2	3	7	2	5	6	13	2	2	1	20	6	5	7	3	3	16	4	5	11	5	3	3	17	0	4	23	9	6	7	4	1	5	2	3
361	1	51	0	124	0	3	17	1	0	0	1	3	4	4	0	1	6	1	1	0	0	2	1	10	0	0	1	1	6	0	0	0	23	11	2	1	2	0	1	0	2	0	1	0	5	0	2	3	0
362	4	1	1	1	0	1	0	11	2	0	0	1	1	11	4	1	2	1	0	1	0	1	1	0	0	2	1	2	1	1	1	1	0	1	1	1	0	1	0	1	2	1	5	2	2	1	1	0	2
363	50	1	2	1	0	2	0	1	1	2	17	1	0	1	1	4	9	22	0	3	1	5	2	0	9	1	1	4	3	8	4	2	1	0	0	2	0	3	1	3	4	11	2	3	3	3	29	3	2
364	0	1	1	1	1	1	1	0	2	1	0	0	16	2	2	1	0	5	1	1	163	0	1	1	0	0	1	3	2	0	1	0	0	2	1	1	0	0	0	0	4	0	0	1	3	0	0	0	1
365	0	0	0	0	0	4	0	0	2	0	2	1	1	0	1	2	0	4	0	0	0	1	2	1	0	1	1	4	3	0	1	0	1	0	1	1	0	0	1	0	8	0	0	0	5	1	0	1	1
366	0	1	0	0	0	0	0	0	1	0	0	0	0	0	1	0	0	0	1	0	3	1	0	0	0	2	0	0	0	0	0	3	0	0	1	0	0	0	0	0	1	0	0	0	0	0	0	0	0
367	0	2	0	0	0	4	0	0	0	1	0	0	1	1	1	2	1	8	0	0	1	1	2	2	0	0	2	5	2	1	1	1	2	1	0	0	1	0	0	1	10	1	1	1	4	1	3	6	5
368	0	0	0	0	0	0	0	7	3	10	2	0	0	0	3	1	0	1	0	0	0	0	1	0	16	0	0	0	0	146	0	0	0	0	0	34	322	1	2	0	0	1	0	0	0	0	0	0	0
369	0	1	0	0	0	1	0	0	2	1	0	0	1	0	1	0	0	1	0	1	0	0	0	0	1	0	0	1	2	0	0	0	0	0	0	0	0	0	0	0	2	0	0	0	1	1	0	0	0
370	4	2	1	2	1	2	0	0	1	2	0	1	1	2	3	3	20	2	2	2	2	2	1	0	10	5	3	3	2	1	13	0	1	1	0	2	1	1	0	7	1	1	0	1	1	1	1	3	7
371	0	0	0	0	4	1	1	1	1	0	0	0	3	14	1	1	0	0	7	138	0	1	1	0	14	0	0	0	0	11	0	0	3	0	0	0	0	0	0	0	1	1	0	80	13	0	0	2	0
372	0	0	0	0	6	0	1	30	0	63	0	0	0	0	15	0	0	0	0	0	0	0	0	0	65	1	0	0	0	132	0	0	0	1	0	72	3	0	0	0	0	0	0	0	0	0	1	0	10
373	0	0	0	0	0	0	0	0	0	0	0	0	0	1	2	1	0	1	1	0	0	0	0	0	0	0	0	0	1	0	0	0	0	0	64	0	0	0	0	0	0	3	1	0	32	1	0	6	3
374	9	10	25	14	6	12	2	4	10	21	6	1	6	14	8	10	19	10	8	13	7	11	4	1	19	8	6	20	6	1	11	16	7	13	8	7	0	5	1	29	8	11	6	6	5	6	14	6	10
375	0	0	0	2	1	0	0	1	2	0	0	0	0	0	1	0	0	4	0	1	0	3	0	0	0	0	0	2	0	0	0	0	0	0	0	0	0	1	0	0	3	0	0	0	1	0	0	0	0
376	0	0	0	0	0	0	0	0	1	0	0	1	0	0	1	0	0	1	0	0	0	0	0	0	0	0	0	1	0	0	0	0	0	0	0	0	0	0	0	0	2	0	0	0	1	1	0	0	0
377	0	0	0	0	0	0	0	0	1	0	0	0	0	0	1	0	0	1	0	0	0	0	0	0	0	0	0	1	0	0	0	0	0	0	0	0	0	0	0	0	1	0	0	0	1	0	0	0	0
378	0	0	1	1	0	9	0	0	0	2	0	12	1	2	1	0	0	1	0	0	0	5	0	0	1	0	7	1	2	4	2	1	4	33	0	1	4	0	0	2	4	1	0	2	2	0	3	1	2
379	0	0	0	0	0	1	0	0	1	0	0	0	0	0	0	0	0	1	0	0	2	0	0	0	1	7	0	0	0	0	0	1	1	0	0	0	0	0	0	1	2	0	0	0	0	0	2	0	0
380	1	0	0	0	2	3	1	1	1	1	0	1	0	10	0	3	12	1	0	1	4	5	0	0	0	0	5	1	1	1	0	0	5	2	2	0	0	0	18	6	2	16	0	6	54	0	14	1	1
381	0	0	0	0	0	0	0	0	1	0	0	0	0	0	0	0	0	1	0	0	0	0	2	0	0	1	0	1	0	0	0	1	0	0	0	0	0	0	0	0	3	0	0	0	1	0	0	0	0
382	6	4	5	1	2	2	1	5	3	5	0	2	4	8	4	2	5	2	2	6	4	1	2	0	3	4	7	6	7	5	14	1	5	6	5	0	3	14	0	6	7	4	2	6	9	2	1	3	17
383	0	1	0	1	1	0	0	0	0	4	0	0	0	0	0	0	0	1	0	0	0	0	0	5	0	0	0	0	5	0	0	0	0	0	1	0	0	0	0	0	1	1	0	0	0	1	0	0	0
384	4	2	7	7	1	3	3	1	1	31	1	2	7	11	5	6	4	2	3	1	12	5	1	1	5	7	2	2	4	1	1	5	3	4	2	2	1	3	1	9	3	1	0	2	3	6	2	1	3
385	0	0	0	2	0	0	0	0	0	0	0	0	0	0	0	0	1	0	0	0	0	0	0	0	0	0	0	0	0	0	0	0	0	1	0	0	0	0	0	0	1	0	0	0	1	0	0	0	0
386	0	1	0	6	3	1	1	2	2	4	2	1	0	0	5	0	26	3	1	0	16	0	3	2	9	2	0	3	2	4	2	1	3	2	0	12	1	1	2	0	6	3	3	10	2	0	4	0	2
387	0	0	0	0	0	0	0	1	1	0	0	0	0	0	0	0	0	1	0	0	0	0	0	0	0	0	0	0	0	0	0	0	0	0	0	0	0	0	0	0	1	0	0	0	0	0	0	0	0
388	183	4	4	2	2	9	1	11	2	2	7	0	3	3	2	0	3	0	1	4	0	2	1	2	2	1	3	5	2	0	0	1	5	10	3	0	8	1	0	18	2	6	4	2	0	2	0	3	2
389	0	0	1	0	0	2	0	0	1	0	3	0	0	0	1	1	0	1	0	0	0	0	2	0	0	0	0	2	1	0	0	0	0	0	0	0	0	0	0	0	5	0	0	0	1	0	0	0	1
390	0	0	0	0	0	0	0	0	1	0	0	0	1	0	1	0	0	1	0	0	0	0	0	0	0	0	0	0	1	0	0	0	0	0	0	0	0	1	0	0	2	0	0	0	1	0	0	0	0
391	12	0	0	1	0	0	0	0	0	1	0	1	1	0	5	1	0	2	0	1	5	4	1	0	0	0	0	1	2	0	0	2	0	0	0	2	0	0	0	1	0	36	0	0	1	0	0	0	9
392	0	0	2	0	0	0	0	0	0	0	0	0	0	0	0	0	0	0	0	0	0	0	1	0	0	0	0	0	0	0	1	0	1	0	0	1	0	0	0	0	0	0	0	0	1	0	0	1	2
393	1	1	0	0	0	0	0	0	0	0	0	0	0	0	0	1	3	1	0	0	0	0	0	0	0	0	0	0	0	0	0	0	1	0	0	0	0	0	0	0	1	0	0	0	1	1	0	0	0
394	0	1	0	0	0	1	0	0	0	2	0	0	0	0	1	0	0	1	0	0	0	0	1	6	0	0	0	1	1	0	0	0	3	0	0	1	0	0	0	0	2	0	0	0	1	0	1	0	0
395	0	1	0	0	0	1	0	0	1	0	0	0	0	0	1	0	0	3	0	0	0	0	1	0	0	0	0	3	0	0	0	0	0	1	0	1	0	0	0	0	1	0	0	0	1	0	0	0	0
396	0	0	0	0	0	0	0	0	0	1	0	0	0	0	0	0	2	1	1	1	0	0	0	0	7	0	0	22	0	0	0	0	0	0	0	0	0	1	0	0	1	5	0	1	0	0	1	0	2
397	0	2	0	0	0	0	0	0	0	0	0	0	0	0	0	0	0	0	0	0	0	0	0	0	0	0	0	0	0	0	0	0	1	1	0	1	0	0	0	1	0	1	0	0	1	1	0	0	0
398	0	0	0	0	0	1	0	0	0	0	15	1	0	0	0	0	0	1	0	0	0	0	1	0	0	0	0	0	0	0	0	0	1	0	0	1	0	0	1	0	0	0	0	0	1	0	0	0	1
399	0	0	3	2	2	1	0	1	1	2	1	1	3	1	2	2	1	2	1	1	13	1	0	12	2	0	1	1	1	0	1	2	1	2	2	1	0	1	0	4	2	1	0	3	0	1	1	1	1
400	0	1	0	0	0	1	1	0	0	0	0	0	0	0	0	0	0	0	0	0	0	0	0	0	0	0	0	0	1	0	0	0	0	0	0	0	1	0	0	0	2	0	0	0	1	0	0	0	0
[truncated: 154 more columns]

## Sheet: SR_2012
Supplemental Table 1 The relative abundance of top 200 OTUs of bacteria and fungi
	991	992	997	1061	1062	1063	1158	1254	1257	1317	1318	1363	1552	5830	5831	5832	5865	5867	6009	6011	6012	6013	6016	6017	6019	6020	6021	6023	6025	6030	6034	6035	6036	6038	6046	6064	6069	6071	6073	6085	6086	6092	6094	6097	6102	6111	6112	6115	6118
1	801	844	2690	675	624	1083	1197	3013	1167	870	2294	936	804	561	2027	907	2267	1502	2480	1243	2322	2894	1628	950	1066	838	2670	3376	2977	2863	2470	711	1166	1375	1474	2449	1840	1477	1178	3774	1076	713	585	1358	623	611	2961	1209	1343
2	536	1233	3158	1339	1894	1338	986	1145	647	982	453	491	332	29	1771	667	4075	260	416	2985	346	375	518	1032	513	864	5421	175	346	1076	1552	781	423	2913	773	1969	761	1008	263	470	1666	199	277	258	3045	276	799	1123	238
3	520	2476	6978	432	3974	2058	1466	3703	224	2370	998	1475	2216	732	1675	505	3007	954	1717	1490	738	898	1181	855	780	1994	3175	1191	1824	931	1245	1668	926	4404	545	1339	673	676	1268	524	269	322	1718	299	1831	186	903	541	926
4	77	164	85	72	47	72	163	138	108	25	110	97	123	5	389	116	633	21	83	22	98	168	33	173	734	1269	24	129	84	513	847	38	275	247	157	252	183	115	201	16	189	239	43	217	108	144	34	102	24
5	218	150	345	115	81	150	99	255	133	150	168	110	147	166	133	190	166	313	150	70	111	135	110	157	135	258	296	194	175	123	296	150	187	170	167	170	99	90	127	275	121	146	76	165	112	80	225	89	196
6	56	68	250	46	26	690	66	79	66	61	66	96	110	2337	71	82	52	354	127	452	75	104	1142	105	458	23	926	102	582	56	257	14	334	801	553	356	341	269	193	60	181	116	63	164	786	51	36	47	30
7	264	150	171	378	221	137	230	2314	127	257	202	99	174	580	58	196	356	351	528	324	554	240	128	95	91	62	503	383	258	272	228	69	221	222	167	333	88	175	177	408	252	111	110	220	149	101	198	160	44
8	56	117	159	131	6162	398	121	447	345	461	486	133	89	193	354	1265	521	194	662	53	186	226	1063	932	969	211	1272	879	607	172	260	2629	146	1647	179	517	210	326	356	772	77	213	497	181	268	63	297	261	451
9	408	604	6165	193	2759	2257	1023	371	345	1951	916	275	645	428	918	142	1161	743	307	1883	356	232	740	120	713	1815	1108	273	1002	506	411	99	257	2866	187	743	336	324	329	1885	284	150	375	210	346	78	72	433	681
10	120	428	303	118	6186	693	148	1123	648	509	332	149	56	608	418	382	531	140	1219	244	283	164	433	297	649	232	820	3837	913	587	288	641	395	519	244	240	203	198	836	1501	69	193	1036	161	701	101	538	277	681
11	118	98	250	47	68	375	130	572	117	245	252	48	81	111	155	118	282	281	264	203	223	97	106	119	55	131	325	265	241	181	388	107	121	247	150	457	128	119	180	277	168	110	94	126	71	68	153	115	126
12	202	97	267	50	147	144	131	136	94	161	136	94	113	44	102	319	226	176	188	33	153	168	105	94	116	87	159	80	142	73	118	34	123	228	123	165	67	100	132	132	100	96	67	130	81	47	123	131	80
13	149	163	282	53	88	112	83	141	76	182	101	61	98	160	84	138	210	188	86	46	86	70	40	74	77	158	235	69	86	141	173	33	84	332	80	154	55	78	84	315	84	88	113	97	82	45	271	98	18
14	34	57	28	20	8	32	24	47	26	9	33	41	40	7	37	26	15	5	23	6	20	28	4	44	192	219	37	30	19	29	356	0	36	838	21	3	20	62	26	9	86	66	32	54	19	59	24	13	14
15	77	33	124	31	26	101	67	238	35	40	103	24	36	27	31	44	191	79	103	74	150	56	32	40	38	77	62	83	106	25	126	42	75	111	90	74	41	31	59	123	68	77	29	68	45	27	33	50	30
16	16	23	36	20	16	22	26	72	32	24	23	18	16	1	22	70	23	20	16	14	33	27	10	47	15	28	47	23	58	18	93	0	29	21	67	6	16	14	44	8	23	63	33	47	29	14	32	13	9
17	36	34	404	23	13	126	32	46	40	66	40	44	105	3039	41	46	37	322	152	211	63	51	118	57	394	43	439	41	147	40	85	10	133	733	288	217	209	208	212	28	131	49	24	159	171	31	28	17	65
18	81	38	75	17	22	24	13	135	23	13	132	18	65	1	22	23	32	71	46	79	164	27	31	72	158	143	110	41	39	17	157	82	30	100	45	143	24	21	49	165	51	57	29	53	25	34	71	31	13
19	15	43	83	23	13	50	26	29	17	8	52	17	23	0	9	12	14	23	16	5	32	36	4	73	68	46	71	28	29	23	102	25	42	141	27	30	14	27	87	15	38	58	37	63	19	27	13	28	2
20	14	54	82	89	119	140	685	250	20	138	423	213	51	205	31	39	116	82	335	24	115	103	154	52	103	31	80	43	108	1173	61	39	47	220	143	171	23	79	64	295	88	41	19	43	17	29	149	29	154
21	24	40	104	30	38	55	76	95	32	72	29	51	46	16	41	68	72	128	147	44	90	106	343	74	69	34	119	20	107	61	154	27	67	67	158	86	59	43	51	188	56	75	36	137	42	33	125	33	44
22	111	132	94	120	83	333	195	103	125	98	427	81	446	67	340	90	294	204	131	64	108	219	85	63	167	393	703	388	185	115	1991	170	382	321	243	339	60	249	118	410	97	59	224	91	60	34	133	130	18
23	28	49	12	21	7	14	8	29	16	4	17	20	16	3	6	21	13	9	8	1	7	13	2	24	36	443	10	10	6	19	146	0	23	25	13	2	9	39	19	8	47	36	16	35	9	45	44	8	12
24	26	22	60	26	7	63	36	36	14	19	23	24	29	29	13	31	14	61	34	34	26	42	23	28	45	26	20	22	61	25	78	3	39	87	114	38	20	29	31	20	24	42	25	63	23	12	12	15	31
25	21	23	35	44	43	31	25	24	23	43	19	28	66	49	41	24	26	57	50	27	36	61	49	36	19	37	17	27	43	27	35	25	47	61	48	44	18	23	38	41	31	50	18	62	17	16	26	37	62
26	84	54	161	54	51	71	45	133	69	71	62	72	60	34	72	77	86	150	137	41	80	58	91	68	75	44	140	109	77	108	102	31	80	84	110	105	51	39	95	250	83	89	35	123	49	34	103	62	58
27	52	40	73	32	18	47	37	49	31	53	30	20	44	77	51	57	142	102	102	25	76	44	58	35	35	51	84	38	63	35	69	10	94	51	55	83	37	17	53	62	45	46	20	57	23	16	100	23	28
28	10	9	14	10	6	5	10	9	12	8	7	9	11	13	7	16	16	8	11	5	7	8	6	16	8	10	15	19	14	6	86	2	13	11	16	5	9	10	19	2	20	33	7	44	8	7	3	6	15
29	43	114	945	136	92	264	29	417	75	60	144	22	336	2116	144	14	71	175	105	168	174	240	131	23	167	202	255	214	1879	85	128	180	1126	872	117	57	51	736	304	430	61	64	53	310	169	39	367	191	172
30	12	15	25	9	1	8	5	57	7	1	7	15	12	1	4	7	8	6	11	1	9	21	2	25	9	35	3	10	16	5	176	1	13	15	16	3	4	7	18	4	16	28	95	34	13	9	6	5	4
31	21	382	1665	59	543	196	48	53	135	308	56	25	373	49	708	73	68	101	203	41	11	116	174	29	102	193	55	84	240	250	309	42	148	581	199	96	89	158	70	18	25	46	178	46	13	24	129	210	24
32	12	28	20	6	8	15	2	15	24	2	16	11	75	2	2	8	6	7	9	9	13	13	1	36	14	22	229	14	18	13	90	1	19	160	10	109	12	6	21	29	22	24	12	19	6	18	4	33	21
33	17	14	17	12	2	17	9	19	17	25	8	11	15	0	11	11	10	23	26	14	19	50	8	21	11	20	10	11	14	9	97	2	13	18	69	28	8	8	14	5	24	28	12	27	12	19	3	14	5
34	41	33	54	18	16	13	13	27	16	16	37	13	27	7	12	65	101	51	45	38	37	42	17	31	11	49	53	18	24	41	70	15	26	51	78	51	16	27	16	49	24	22	23	30	17	11	39	13	44
35	5	6	8	8	11	8	15	9	4	7	11	9	18	0	5	29	7	7	10	13	18	19	16	23	11	0	24	9	21	67	37	12	10	16	18	8	24	12	16	26	13	22	12	21	9	11	9	3	17
36	58	56	232	10	73	48	22	100	43	32	65	13	29	18	36	45	62	41	104	16	54	31	29	19	32	24	66	30	54	139	41	39	35	68	47	148	33	49	43	10	57	22	58	30	18	13	34	10	6
37	119	54	72	51	84	176	40	127	27	32	212	31	80	348	21	24	134	1130	55	27	100	417	40	33	67	51	105	68	337	48	119	35	153	154	67	200	240	42	590	634	26	39	469	71	24	29	20	70	66
38	37	13	42	14	14	14	8	17	11	19	13	15	19	16	13	39	22	24	25	24	31	17	17	14	26	161	5	12	28	9	184	1	21	35	24	21	10	31	34	90	29	10	11	15	9	12	27	14	38
39	53	40	47	28	19	23	19	62	32	38	27	13	35	19	40	64	28	82	48	27	44	38	27	24	35	26	82	39	13	38	31	17	40	45	45	46	30	14	36	42	18	27	11	27	19	10	40	22	94
40	27	11	29	7	1	24	8	24	11	17	16	14	15	15	14	15	21	29	28	9	23	20	32	15	8	19	23	6	23	14	51	12	21	24	28	26	12	9	25	21	15	22	7	32	7	12	23	13	27
41	4	4	9	11	4	6	11	12	4	6	3	6	14	2	14	8	4	21	21	8	11	13	30	11	4	1	5	9	11	8	12	3	17	18	21	5	9	2	11	1	14	23	2	23	13	5	0	8	19
42	44	19	18	11	1	8	13	15	13	8	36	6	23	1	35	18	15	54	77	18	51	64	10	13	24	12	29	23	25	39	20	4	20	31	80	20	26	29	11	27	22	20	5	17	14	15	19	32	6
43	103	38	30	20	48	147	23	68	15	22	266	17	87	44	16	24	40	1753	36	9	122	171	51	15	15	31	48	185	385	48	85	17	371	70	23	479	133	18	317	438	16	14	512	16	12	14	11	181	18
44	6	21	16	11	9	15	7	14	11	4	11	13	11	0	12	11	9	4	6	12	37	8	1	24	85	48	9	18	15	10	65	8	24	15	14	15	8	7	19	0	28	21	12	21	13	18	4	3	2
45	5	22	49	3	1	9	6	31	10	72	53	10	10	0	2	7	20	21	32	18	17	23	3	8	7	4	11	5	14	186	15	0	18	13	5	21	31	10	12	71	20	12	9	11	7	16	12	13	8
46	11	20	23	18	12	69	13	31	24	13	29	9	17	33	23	19	23	35	38	4	28	39	21	27	5	22	34	13	27	10	81	1	13	25	49	11	36	28	14	24	43	36	13	41	16	10	4	47	8
47	53	43	485	11	173	58	127	352	19	77	266	48	36	441	39	16	45	100	31	19	44	60	107	33	102	412	218	205	164	183	505	44	100	332	9	72	26	62	63	44	33	128	93	15	19	11	71	15	6
48	28	22	89	22	50	24	50	31	8	26	26	7	41	1	21	4	99	11	28	15	114	35	15	48	77	269	457	6	85	8	122	50	85	115	8	70	6	9	14	88	15	13	197	7	70	6	2	72	38
49	37	25	129	14	15	26	13	103	10	26	63	8	16	196	20	15	30	47	63	35	22	27	38	11	49	63	317	24	58	21	90	8	17	117	28	109	19	23	63	97	14	8	16	7	10	18	22	16	59
50	39	20	23	8	11	14	4	21	4	4	14	18	16	6	2	3	10	49	5	16	5	14	9	20	15	17	25	10	46	6	196	16	12	20	11	21	5	4	26	6	12	13	3	13	6	7	1	34	3
51	45	17	9	8	5	3	2	12	7	2	7	6	2	334	3	1	7	0	3	0	8	1	1	18	22	183	1	3	3	4	27	3	3	15	3	10	5	205	8	1	22	4	4	7	1	5	175	99	8
52	7	25	22	7	3	8	3	8	13	3	9	8	12	4	2	11	7	4	10	7	9	17	2	30	5	13	117	3	7	7	48	1	13	115	11	72	7	7	7	10	16	20	7	9	3	12	1	18	5
53	33	27	70	12	25	8	9	16	11	20	24	14	21	5	26	45	27	25	40	18	22	31	39	10	25	23	56	7	27	22	25	3	19	40	36	22	18	16	27	51	24	10	13	33	19	10	35	26	20
54	13	10	5	6	5	10	8	7	8	3	5	5	4	22	1	5	12	14	9	4	10	11	4	7	7	9	14	3	45	6	34	1	9	12	9	11	15	7	12	14	10	6	3	10	2	5	16	6	9
55	31	18	73	13	13	6	34	22	22	124	28	24	18	14	9	18	21	26	18	4	47	11	31	7	8	7	16	5	9	31	32	6	11	31	8	11	9	15	16	24	15	8	17	7	17	6	46	12	0
56	44	3	63	4	0	9	2	1	4	3	15	3	27	3	0	3	6	12	2	2	12	3	1	33	82	16	8	1	5	1	7	63	0	22	1	30	6	4	10	13	6	6	4	5	4	8	5	2	1
57	34	30	20	7	34	23	4	11	13	11	8	5	13	34	17	30	151	51	13	12	11	24	11	13	4	20	53	7	17	9	96	3	12	40	10	38	37	17	15	2	8	8	27	20	23	4	8	14	1
58	11	4	6	5	2	5	2	7	2	2	2	3	3	8	2	5	2	4	10	3	5	8	16	6	10	1	2	7	6	3	5	0	11	1	7	2	8	2	5	4	6	8	3	8	2	1	2	3	2
59	40	14	106	20	44	5	46	25	23	13	26	6	24	2	14	106	31	40	9	30	14	37	5	6	23	23	33	8	12	23	13	19	26	46	45	58	23	33	27	37	11	16	10	6	6	6	11	14	1
60	71	14	43	7	15	3	3	76	9	26	13	1	12	67	20	13	79	8	23	9	3	8	2	4	5	54	12	26	14	7	31	0	13	3	38	13	2	11	4	14	15	7	4	7	5	7	9	17	2
61	8	11	4	7	5	8	8	21	5	16	26	6	5	4	7	5	6	6	55	4	5	21	6	6	5	2	3	2	15	39	24	1	8	7	3	10	7	9	13	5	9	9	10	18	5	27	182	3	11
62	7	3	9	5	2	1	2	5	1	2	6	6	2	0	22	14	7	7	9	1	3	8	1	5	23	7	36	8	45	1	10	0	24	6	3	3	20	4	5	2	7	10	1	63	10	1	1	1	0
63	1	1	7	3	0	3	4	2	1	1	2	2	9	0	2	3	1	1	4	3	5	4	3	5	3	1	1	1	2	1	3	0	7	1	10	0	2	3	6	0	2	10	2	8	3	4	1	0	1
64	5	2	3	1	0	1	4	2	2	1	1	3	4	0	2	6	2	1	2	0	2	5	0	4	0	0	2	5	1	1	15	0	3	2	3	1	1	6	2	0	5	4	1	5	1	5	0	1	1
65	1	2	2	4	17	3	3	3	4	1	1	4	2	0	0	2	2	1	2	1	2	2	2	4	0	1	1	10	7	1	8	0	1	3	4	2	1	1	1	0	4	6	1	18	2	2	2	0	2
66	12	5	15	3	9	6	9	28	5	10	9	3	4	7	1	7	8	27	17	4	12	6	8	11	10	7	42	7	17	17	9	12	1	12	20	10	6	3	10	8	11	5	2	9	4	3	86	2	16
67	17	11	16	5	3	4	3	29	3	8	24	6	4	1	10	9	25	8	9	2	5	5	6	5	3	9	24	5	7	9	9	0	12	8	19	10	11	3	14	13	4	13	8	22	2	4	28	1	1
68	13	4	12	15	7	5	6	12	2	8	5	4	6	0	7	4	17	24	9	6	14	4	5	4	3	5	11	6	13	5	11	3	5	35	14	9	3	5	11	18	10	7	3	17	14	6	29	8	8
69	2	10	3	4	3	2	2	12	4	2	7	6	10	0	1	3	1	5	1	1	1	4	1	4	1	3	2	1	3	6	204	1	4	18	8	5	2	10	4	1	14	5	5	3	2	11	2	3	4
70	10	4	5	7	5	3	7	8	4	4	6	4	9	1	3	4	5	5	3	6	4	5	3	8	5	5	3	2	4	6	23	1	10	5	6	5	1	3	4	3	8	11	6	8	3	6	6	5	3
71	8	5	18	3	0	5	5	5	2	11	5	6	6	8	35	5	36	88	16	17	9	6	10	7	11	35	80	7	10	16	5	0	13	30	3	4	5	12	16	0	9	7	0	7	3	7	1	3	10
72	119	43	59	5	31	29	33	100	20	109	370	7	19	2	31	75	24	35	58	20	18	18	39	16	19	218	52	23	174	33	234	34	20	177	68	27	38	25	18	102	9	4	235	12	2	9	83	34	30
73	16	15	28	11	13	7	13	24	6	7	11	8	7	16	19	13	11	34	33	15	4	23	5	8	26	9	45	12	13	6	26	2	7	32	15	13	16	20	22	17	8	6	8	15	13	5	25	16	11
74	5	5	19	45	0	3	3	450	4	24	6	11	12	8	12	2	5	18	46	2	2	63	3	17	1	2	21	1	10	60	31	1	6	383	100	36	31	18	10	0	4	32	2	11	301	2	62	11	38
75	8	2	11	4	2	13	3	5	1	5	2	8	4	13	2	3	10	12	7	10	6	10	6	4	3	7	2	2	7	6	11	0	7	20	9	7	3	3	4	1	5	5	3	6	3	1	2	2	2
76	8	15	33	6	6	8	6	6	10	12	10	7	12	1	8	5	14	16	11	5	12	13	4	11	19	6	42	10	8	15	16	4	9	17	24	19	10	14	10	21	6	8	5	10	6	4	4	8	10
77	10	1	5	3	5	4	4	5	4	4	2	4	1	0	5	6	7	8	8	4	2	6	6	6	2	1	3	5	3	2	5	1	9	3	7	3	3	2	9	2	4	7	2	15	3	3	5	4	2
78	1	0	2	5	0	2	1	2	2	1	1	1	5	3	0	2	2	5	12	4	3	2	0	1	1	1	1	4	7	1	5	0	3	2	9	2	1	3	3	1	5	6	3	12	4	0	0	5	0
79	16	13	30	3	15	9	25	116	28	22	50	4	22	25	50	60	21	24	157	45	32	17	14	4	8	16	35	6	19	25	12	1	13	26	49	56	64	25	11	17	41	11	11	13	10	4	20	16	8
80	21	4	3	3	0	5	5	2	3	2	1	2	3	3	9	3	4	16	5	1	3	3	15	4	3	2	9	1	13	3	2	4	6	8	1	2	1	1	1	1	2	5	0	15	2	0	1	3	1
81	1	2	7	1	2	1	1	5	2	0	2	4	7	0	0	2	1	1	2	1	6	1	2	3	0	0	0	10	2	1	2	0	4	2	5	0	1	1	3	0	4	4	2	9	1	1	1	1	1
82	26	10	39	6	8	4	5	9	6	6	6	7	10	5	19	9	15	23	17	11	3	10	34	6	8	4	16	3	8	13	11	1	4	21	10	13	5	4	13	11	8	6	2	9	5	1	11	11	2
83	9	4	20	1	0	1	3	3	3	0	4	0	6	0	1	5	3	13	3	3	2	1	0	25	16	28	7	4	10	0	15	46	10	5	2	5	4	1	3	1	3	6	3	1	5	7	0	5	3
84	25	9	49	19	11	13	5	6	11	7	7	7	48	102	26	9	18	49	22	12	19	10	26	6	42	43	47	9	16	11	13	13	51	23	16	12	4	10	17	8	10	4	4	12	7	3	17	27	15
85	3	5	1	5	13	3	3	9	9	1	12	6	5	6	3	3	3	3	4	1	2	6	8	6	54	7	12	7	23	4	8	25	7	39	3	11	6	3	6	11	10	4	16	7	2	6	3	1	3
86	38	9	10	5	3	9	11	13	1	2	10	3	9	16	35	3	4	44	17	22	5	9	3	4	17	20	22	3	22	11	29	7	6	33	22	7	4	49	17	14	7	1	9	3	9	3	5	4	6
87	10	4	18	17	1	18	8	5	5	4	5	9	10	32	3	1	4	13	20	2	35	10	3	5	10	24	107	20	20	14	5	0	23	35	17	8	13	11	7	4	6	5	4	17	4	3	7	28	18
88	2	7	7	4	2	6	4	10	10	4	5	8	4	1	12	8	5	1	2	1	9	5	1	11	76	7	1	1	7	25	10	11	16	24	2	5	7	3	7	0	16	13	2	12	6	12	1	5	1
89	19	6	27	7	11	17	7	12	8	15	10	6	14	15	11	10	22	26	35	26	14	19	73	6	8	12	28	11	19	30	12	8	20	36	17	18	17	22	16	14	11	8	7	36	21	4	17	19	14
90	2	1	3	3	2	6	4	3	2	1	2	3	7	2	1	2	2	21	5	1	3	4	13	3	3	0	3	4	3	1	7	0	15	3	16	3	1	3	1	1	5	9	0	7	5	3	2	3	16
91	17	3	3	6	0	1	5	2	1	2	21	10	13	0	11	1	6	136	14	16	4	1	7	3	32	4	27	96	1	1	4	0	2	1	2	13	12	5	4	1	3	20	8	96	31	1	0	1	1
92	4	4	8	2	0	16	8	5	5	5	3	6	4	51	1	7	9	22	13	14	10	10	1	5	19	21	81	19	15	7	5	0	22	17	12	46	38	12	7	1	7	5	2	5	3	3	2	5	25
93	12	5	9	8	0	11	2	7	10	11	9	7	5	0	2	15	7	5	13	1	10	9	3	8	1	2	1	1	12	8	12	0	9	8	6	6	5	8	3	3	10	7	7	6	4	10	12	4	5
94	3	18	24	12	9	29	4	22	8	10	30	13	14	38	13	8	6	9	6	1	12	12	5	15	27	47	12	2	49	11	18	15	59	83	2	25	26	8	25	6	14	11	65	9	11	17	8	5	5
95	2	8	14	9	5	8	7	4	5	4	3	4	17	7	8	5	4	10	7	5	10	6	1	7	14	2	13	4	23	10	10	2	15	10	17	7	6	2	10	2	6	13	3	22	6	1	6	12	4
96	2	13	4	9	4	2	1	3	5	12	12	3	7	56	9	5	34	37	8	10	8	9	1	3	0	8	1	3	20	4	8	0	10	38	3	33	11	2	13	8	6	6	1	4	10	6	26	12	1
97	0	1	2	0	0	1	4	1	1	1	0	0	2	0	3	1	1	0	3	0	1	1	2	2	0	0	0	7	0	0	13	0	2	0	3	0	0	1	4	0	1	6	2	5	0	2	1	0	1
98	1	2	5	0	1	1	6	1	1	1	0	3	5	0	0	2	1	0	2	0	1	1	0	5	0	0	0	1	0	0	8	0	4	1	4	1	1	2	2	0	1	15	1	18	3	0	1	0	0
99	5	3	5	3	0	2	1	4	3	3	1	2	4	2	24	0	2	11	5	4	3	5	3	2	1	1	5	2	3	2	6	0	2	2	5	5	1	2	4	1	4	7	1	6	1	1	1	4	2
100	23	2	12	5	3	2	3	5	5	5	9	1	6	47	15	5	8	15	8	8	4	4	20	7	10	9	44	3	20	3	4	12	17	17	12	12	5	3	9	15	5	6	2	5	18	5	7	13	13
101	7	1	139	4	3	3	1	17	2	2	1	1	2	1	1	4	9	51	4	7	4	4	1	4	8	2	18	2	5	11	56	1	12	1	4	3	21	2	20	2	3	5	1	5	14	1	1	21	2
102	1	0	5	2	0	2	2	1	2	0	1	1	1	0	4	4	3	0	3	0	1	7	2	1	2	1	0	2	3	1	3	0	3	2	2	1	9	1	1	0	3	6	1	11	0	1	0	1	1
103	5	1	3	0	0	2	1	2	2	2	1	2	2	0	1	1	1	3	1	4	1	2	2	2	4	7	1	1	12	1	36	0	5	12	3	4	2	6	3	3	3	3	2	5	1	4	1	3	1
104	1	1	8	2	0	0	0	0	0	0	0	0	4	0	6	1	1	3	2	3	1	3	6	3	10	0	0	1	1	1	4	0	2	4	5	1	0	2	5	5	0	3	0	9	1	1	0	2	4
105	2	3	4	3	0	2	2	5	3	3	1	4	6	6	4	0	2	21	19	17	2	23	13	2	10	2	6	0	6	2	4	0	3	7	6	1	4	5	7	1	5	2	0	6	5	2	3	3	2
106	10	3	6	1	4	3	2	2	1	4	1	2	1	15	2	3	9	12	5	2	5	2	1	3	2	11	4	2	7	0	9	1	6	14	2	3	3	2	6	3	2	4	0	4	0	4	5	1	8
107	1	1	1	2	1	1	1	2	2	2	2	4	2	1	1	1	0	6	8	2	4	4	6	5	1	0	1	0	2	4	3	0	8	6	9	3	10	6	6	0	4	9	1	26	4	2	1	2	2
108	7	2	13	2	0	3	3	5	2	1	3	2	5	18	9	7	3	4	9	11	3	2	3	2	3	9	13	0	5	2	1	0	6	5	7	10	1	3	7	0	4	9	2	10	1	2	0	1	1
109	15	3	25	8	2	3	1	7	18	1	8	3	4	46	1	40	14	12	6	17	3	4	6	2	4	10	0	7	14	4	17	0	35	13	7	4	1	6	4	9	2	2	4	3	0	0	3	25	15
110	18	6	2	2	2	6	3	4	4	4	3	5	4	14	8	0	3	15	10	6	3	4	13	2	8	7	11	6	8	6	3	0	11	5	10	5	3	6	8	1	3	3	1	9	2	0	1	4	3
111	1	2	3	1	3	1	0	3	0	1	1	1	2	0	0	1	1	2	4	0	1	2	2	1	0	0	5	1	6	2	1	0	4	1	2	1	2	1	2	5	2	2	0	3	1	1	1	1	2
112	6	8	3	5	15	7	2	12	6	2	9	3	3	35	4	5	3	5	7	1	5	4	2	6	34	11	4	10	35	8	12	3	22	14	5	2	11	5	26	34	8	7	29	9	5	6	4	3	2
113	7	1	5	2	0	2	1	3	0	4	1	2	4	10	0	4	4	6	5	2	1	3	1	1	7	3	3	1	3	2	4	0	8	3	4	2	3	1	2	1	1	5	1	6	4	2	4	2	5
114	1	10	2	0	0	3	3	3	1	1	2	1	3	0	0	4	1	0	1	0	0	2	0	2	2	0	0	0	0	1	4	1	2	0	1	0	1	1	3	0	2	4	1	2	1	2	1	0	0
115	4	7	4	2	4	4	1	6	6	1	4	7	6	0	0	7	2	1	3	0	2	4	0	7	18	14	2	0	2	4	9	0	7	69	1	0	2	8	3	0	16	5	3	8	3	9	2	1	1
116	13	9	39	8	2	15	7	19	6	20	14	6	15	18	11	8	10	30	32	30	18	26	55	5	7	15	18	8	18	38	13	8	10	33	18	18	35	16	23	11	14	9	5	40	21	1	14	9	11
117	3	4	2	3	0	13	1	6	3	0	5	4	4	129	0	4	3	15	4	2	1	2	2	4	24	1	4	0	16	3	12	0	8	11	6	3	17	7	3	1	8	8	2	5	11	5	0	1	2
118	1	1	1	1	0	2	1	1	0	0	1	0	1	1	0	3	0	0	1	2	0	0	1	1	5	0	3	1	2	2	1	2	1	2	1	2	0	0	1	0	5	2	0	3	0	1	0	0	2
119	3	10	21	7	6	34	6	8	3	8	26	3	6	19	7	2	2	2	1	1	6	4	2	5	24	46	2	3	24	13	7	4	15	39	2	11	16	6	6	30	9	8	18	6	0	5	6	1	7
120	0	2	2	0	4	2	20	19	2	14	2	2	2	0	3	5	29	15	2	5	25	2	4	2	2	9	3	0	2	4	137	1	1	21	2	24	1	6	0	0	5	3	2	3	0	3	156	8	0
121	9	5	1	2	4	2	3	11	3	11	5	1	5	4	11	6	8	8	11	5	9	3	22	4	1	5	3	2	10	5	11	0	3	8	10	4	3	3	4	5	4	5	3	8	3	2	5	2	0
122	27	1	0	0	6	1	2	3	3	1	2	1	2	1	1	2	3	2	3	4	2	1	0	8	3	5	8	4	3	1	6	5	7	6	13	1	2	1	0	7	1	3	3	7	1	9	0	2	1
123	3	0	1	0	0	1	2	2	0	2	6	2	2	0	0	1	2	0	9	1	0	0	1	0	0	1	3	0	1	0	6	0	3	2	8	0	0	0	1	9	1	2	0	0	0	1	1	2	14
124	0	0	2	0	0	0	2	1	1	0	1	0	2	0	2	2	1	0	1	0	1	2	1	1	2	0	1	3	3	0	5	0	0	0	2	0	1	1	4	0	1	2	0	4	0	1	1	1	0
125	1	0	0	1	0	0	0	1	1	0	0	1	1	0	0	2	1	0	1	0	1	1	0	0	0	0	0	0	3	0	5	0	2	0	3	1	1	0	0	0	1	2	1	2	0	0	0	3	0
126	14	19	16	3	22	4	14	7	26	16	14	5	11	72	10	8	21	15	42	13	11	4	6	4	9	36	14	1	9	31	5	2	3	26	8	13	4	18	3	13	2	5	4	4	3	5	12	4	8
127	30	8	18	5	7	10	3	16	29	15	8	1	8	6	31	5	27	47	13	5	11	48	89	3	3	10	32	6	12	14	11	1	17	13	14	27	18	7	19	4	12	11	4	6	13	2	7	14	7
128	4	4	6	0	3	4	0	6	2	3	4	1	1	0	1	0	8	5	3	3	4	2	0	1	17	3	1	0	2	1	26	0	3	2	3	1	1	5	0	1	3	2	2	1	1	3	29	5	3
129	10	2	1	2	3	2	1	5	0	0	1	1	2	3	1	0	2	2	1	2	2	1	0	1	2	2	1	2	0	2	7	0	2	2	2	6	1	1	1	0	2	1	0	4	1	1	6	0	0
130	4	4	9	2	3	3	3	14	3	6	6	3	4	1	8	6	7	17	7	5	3	7	5	1	4	3	3	4	6	9	4	1	3	5	13	1	2	3	4	10	8	5	1	4	0	1	9	6	5
131	4	2	6	2	0	2	3	7	3	1	5	2	2	0	2	5	5	5	7	3	6	6	3	3	2	2	3	6	6	7	6	1	4	2	4	6	4	6	3	10	2	4	1	6	4	1	10	4	4
132	3	1	0	3	0	0	1	1	3	0	2	1	1	0	3	2	1	1	1	0	6	1	0	3	3	1	0	0	0	0	2	5	0	1	0	9	1	2	0	0	1	4	0	0	0	0	3	0	0
133	0	1	2	1	0	0	0	2	1	1	0	1	2	2	0	1	0	4	2	1	1	2	4	3	2	0	2	0	0	0	1	0	0	1	2	1	1	1	3	0	0	2	0	2	2	0	1	1	3
134	0	2	2	1	2	2	0	0	2	0	1	4	2	0	1	2	1	1	3	1	1	1	2	2	0	1	1	1	2	1	3	2	3	0	2	1	1	0	2	0	2	2	1	4	2	0	0	0	0
135	22	2	2	1	0	1	1	8	1	5	2	1	3	0	3	2	3	2	4	1	3	3	4	2	1	12	1	1	0	4	4	1	3	2	2	5	1	2	2	12	0	2	2	2	0	1	7	1	0
136	4	3	2	3	0	0	0	2	2	3	2	2	3	3	2	1	2	6	6	2	5	1	5	3	3	2	3	3	3	2	2	0	1	1	3	5	5	3	1	1	3	2	1	7	5	1	2	4	2
137	7	4	3	3	0	4	2	4	2	6	3	1	2	2	3	4	8	11	3	0	5	3	2	4	4	8	16	5	5	2	22	1	5	10	3	5	2	2	5	1	5	7	3	3	3	4	4	3	2
138	11	1	3	1	2	1	0	1	0	1	5	0	1	1	0	4	0	0	0	0	5	3	9	2	4	5	0	0	0	1	5	1	5	3	1	1	1	1	2	11	1	2	1	3	1	1	0	0	0
139	12	5	19	9	0	8	2	9	5	6	8	6	6	35	10	5	9	26	15	13	13	15	31	6	13	10	19	7	10	12	8	5	10	13	12	7	5	11	7	21	8	2	4	14	2	1	6	13	6
140	3	1	3	0	1	0	1	1	1	1	0	0	0	0	2	1	1	0	2	1	1	1	0	2	0	0	1	0	1	0	1	0	1	0	3	0	0	1	0	0	2	2	1	1	1	1	3	0	1
141	3	5	1	4	2	1	1	4	1	1	1	5	3	0	0	1	2	0	0	0	0	1	0	6	0	27	1	1	1	2	6	0	2	5	5	0	2	5	0	0	8	3	1	4	2	5	2	1	1
142	3	1	1	3	7	0	1	0	0	1	0	5	2	37	6	1	1	4	17	15	5	6	14	2	1	6	5	1	2	4	16	0	4	5	7	1	3	2	0	0	2	4	0	5	1	2	1	9	3
143	1	0	0	1	0	0	0	0	0	1	0	0	0	0	0	1	0	0	0	0	0	2	5	3	0	1	0	2	0	0	2	0	0	0	0	1	0	0	1	0	2	2	0	1	1	1	0	0	0
144	1	0	4	2	6	2	1	3	0	0	2	0	0	2	0	1	1	7	3	1	2	1	2	1	3	5	3	1	3	2	2	1	3	5	9	3	1	2	3	1	1	2	1	3	1	1	3	1	6
145	4	3	6	10	1	16	2	2	3	5	3	2	7	47	1	8	5	10	8	4	3	10	10	2	2	3	6	4	48	13	4	5	11	14	9	3	1	5	5	4	5	3	2	5	1	2	14	4	9
146	1	2	0	0	0	1	0	2	2	0	2	2	1	0	0	3	0	3	1	0	0	1	0	1	0	1	1	0	1	2	3	0	1	4	1	0	3	1	1	1	3	2	1	1	0	3	0	0	2
147	2	2	6	2	2	2	2	2	4	4	2	2	1	6	8	2	2	5	5	3	2	3	11	1	1	2	4	3	3	2	2	0	2	2	4	3	2	2	3	1	3	1	1	6	1	0	4	2	3
148	4	1	2	6	0	2	1	4	5	1	0	3	0	0	0	8	5	0	2	0	3	10	0	3	0	0	0	0	1	1	3	0	1	1	0	0	3	1	1	0	2	7	0	10	0	3	3	6	1
149	2	1	1	0	0	0	2	3	0	4	4	1	2	0	1	1	15	4	1	1	1	14	0	2	0	3	0	0	28	1	4	0	4	2	27	9	1	3	2	0	3	1	0	0	0	2	6	3	2
150	0	0	0	0	0	1	1	1	2	2	0	0	10	11	2	0	1	2	3	5	1	6	1	1	2	3	0	4	3	0	3	0	3	1	5	1	3	8	0	0	1	2	0	1	0	1	0	2	2
151	2	1	4	1	2	1	1	2	1	3	0	1	1	1	0	0	1	2	4	1	2	3	3	1	1	1	1	1	2	1	3	0	1	1	1	2	1	2	3	0	4	3	1	2	1	2	3	1	2
152	1	1	0	0	0	0	0	1	0	0	1	0	1	0	0	0	0	1	0	0	0	1	0	4	0	0	0	2	0	0	26	0	0	0	0	0	0	1	0	0	2	1	0	1	0	2	0	0	1
153	4	7	31	11	22	17	1	18	6	8	10	5	7	252	14	2	3	5	4	4	6	5	5	3	4	12	19	6	91	6	8	40	74	65	3	3	7	6	29	14	5	4	5	5	17	8	14	3	9
154	1	1	1	2	1	2	3	2	1	2	2	3	1	3	1	0	1	6	2	1	3	1	2	2	6	1	0	0	4	0	4	0	5	1	0	2	0	1	3	0	3	3	0	11	1	1	2	1	1
155	5	3	5	2	1	1	1	1	1	2	3	1	4	0	3	3	2	5	5	4	2	1	0	2	2	1	7	2	3	1	4	1	2	1	12	2	1	1	2	4	5	4	0	3	1	1	1	0	0
156	5	1	4	3	0	1	1	3	1	5	1	1	1	0	5	0	3	2	4	28	0	0	0	1	0	6	2	3	0	8	0	0	4	4	3	1	1	2	3	0	2	1	0	22	8	0	2	16	1
157	0	0	1	0	0	1	0	1	1	0	1	1	1	0	0	1	0	4	1	1	2	1	1	1	0	1	1	3	1	1	1	0	4	0	1	2	0	1	0	6	0	1	0	2	0	0	0	0	1
158	32	1	5	1	5	3	1	4	0	1	4	1	4	0	1	5	7	7	5	2	1	2	5	2	2	8	4	4	4	6	1	1	5	4	4	1	2	2	3	10	2	1	1	2	2	0	4	3	6
159	0	2	4	0	0	3	1	3	2	1	1	1	2	172	0	0	1	21	2	0	2	1	0	2	22	4	1	3	4	2	2	2	3	6	1	1	4	3	3	1	5	3	0	3	2	2	0	1	0
160	1	0	0	0	0	0	0	1	0	0	0	1	1	0	0	1	2	0	0	0	1	1	0	1	2	3	2	0	0	0	37	0	1	0	0	0	0	1	0	0	1	0	0	2	0	0	2	0	1
161	0	0	7	3	1	2	1	0	0	0	0	1	1	2	0	1	4	3	3	0	1	1	4	2	6	2	1	3	3	1	2	0	7	3	2	0	1	0	0	1	1	1	2	2	0	1	1	3	2
162	1	0	0	0	0	1	2	0	1	0	0	1	1	0	1	2	0	0	2	0	2	2	0	1	1	0	0	0	0	0	1	0	1	0	0	0	0	0	3	0	1	1	1	1	0	0	0	1	0
163	10	3	6	2	6	1	2	14	2	4	2	2	1	26	2	2	4	14	5	7	5	8	4	0	10	11	3	5	9	0	1	0	14	16	7	5	2	2	0	10	4	1	2	2	1	2	9	4	7
164	0	0	3	0	0	0	1	0	0	0	0	1	1	0	0	1	0	0	0	0	0	0	0	1	0	0	0	0	0	0	2	0	0	1	2	0	0	0	0	0	0	1	0	2	0	0	0	0	0
165	1	1	1	0	0	0	0	3	2	2	1	1	0	2	2	0	1	2	4	2	2	4	1	2	0	0	1	3	4	0	2	0	4	2	1	1	2	3	0	1	0	1	0	9	3	1	1	1	4
166	0	0	12	0	0	1	1	1	2	1	0	73	1	0	0	1	0	16	2	7	0	1	0	1	0	0	1	0	7	1	0	0	2	7	2	2	1	1	1	0	3	1	0	0	1	2	2	2	2
167	5	18	27	2	3	4	8	7	26	18	15	1	1	0	5	2	2	23	13	7	3	7	7	3	2	3	12	6	4	10	13	0	3	3	4	4	4	9	4	18	4	2	13	2	1	2	2	8	1
168	0	0	0	0	0	0	1	1	0	1	0	0	1	0	0	0	0	0	5	0	0	1	1	2	0	0	1	0	1	0	2	0	0	1	2	0	1	0	2	0	1	2	1	1	0	1	0	0	0
169	3	1	1	1	5	1	2	1	1	0	2	0	1	0	0	1	2	1	4	0	1	2	1	0	1	2	1	0	2	1	4	1	1	1	2	0	1	1	2	0	1	0	1	2	1	1	1	0	4
170	4	4	5	4	3	1	1	8	2	3	6	1	2	9	1	3	7	10	7	2	4	3	3	1	3	5	7	3	5	3	5	1	7	5	3	4	2	5	2	1	2	1	4	3	2	1	4	2	1
171	1	0	0	0	0	1	1	1	1	0	3	0	1	0	1	1	0	0	0	2	2	1	0	0	0	1	2	0	0	1	50	0	0	1	2	0	0	1	0	1	0	1	2	2	0	1	1	0	0
172	31	5	11	4	1	4	1	5	4	4	8	4	4	14	12	6	3	25	3	7	3	2	5	1	7	15	15	6	6	6	11	0	14	9	13	8	3	5	5	3	3	3	1	3	8	1	3	6	2
173	0	1	1	1	0	0	1	1	0	1	0	1	5	0	3	0	0	3	1	0	4	0	1	2	0	0	0	4	4	2	0	0	4	2	1	0	0	0	1	7	0	1	0	3	0	0	0	0	0
174	1	1	0	0	0	1	2	1	0	0	0	0	1	0	3	0	0	21	0	0	1	2	1	1	0	3	2	1	1	1	44	0	3	1	3	1	0	0	2	3	3	2	0	1	0	1	0	0	0
175	4	2	1	0	3	2	1	6	1	1	5	2	1	0	1	0	4	3	3	2	3	3	2	1	1	3	5	2	4	3	5	0	2	1	3	3	3	2	1	5	2	2	0	3	1	1	4	1	5
176	6	0	4	1	0	1	3	2	0	0	1	0	1	2	3	1	4	5	3	3	1	1	0	4	0	9	1	2	4	1	4	1	1	11	1	2	2	0	2	3	1	1	1	1	0	2	2	0	5
177	2	1	6	5	6	2	1	5	2	1	1	1	1	0	0	3	1	0	1	4	3	0	1	6	2	11	25	1	1	0	3	10	5	9	1	4	2	2	1	1	4	1	7	3	6	5	2	0	0
178	1	2	5	43	0	1	6	3	4	2	3	3	2	8	3	3	6	12	5	6	3	4	4	2	7	2	13	7	1	5	4	2	4	15	3	8	3	3	4	1	2	2	0	3	3	2	7	4	6
179	3	0	1	0	0	0	1	0	0	0	0	0	3	1	0	0	0	0	3	1	0	1	10	1	0	0	0	0	0	1	3	0	4	1	1	0	2	0	3	0	3	3	1	5	0	0	0	0	0
180	3	3	15	11	4	21	1	7	0	1	10	3	6	4	4	0	45	6	3	4	6	3	2	2	1	10	22	1	16	13	37	1	8	27	0	3	1	1	2	6	0	2	16	2	0	1	8	5	1
181	1	2	2	0	0	1	0	1	1	0	0	1	1	0	0	1	0	0	0	0	0	1	3	0	0	0	0	0	0	0	2	1	0	1	0	0	0	0	1	0	0	1	1	1	12	1	0	1	0
182	1	1	2	1	0	2	1	0	3	3	0	2	2	0	6	5	1	2	2	1	1	6	1	2	1	0	3	3	3	4	0	0	1	3	5	0	2	2	3	1	3	4	0	2	1	0	2	1	0
183	1	1	0	0	0	0	0	1	1	0	1	0	0	0	2	0	0	0	1	0	0	0	0	1	0	0	1	0	1	0	0	0	0	0	0	0	0	0	1	0	0	1	0	2	0	1	0	0	0
184	4	1	1	0	0	1	0	1	0	0	0	1	0	0	0	0	0	0	1	0	0	1	0	1	0	2	0	0	0	0	2	0	2	0	0	0	1	0	1	0	1	2	0	1	0	0	0	0	1
185	0	1	0	1	0	0	0	0	0	1	0	1	0	0	0	1	0	0	2	0	0	0	0	2	0	0	0	2	0	1	1	0	1	0	0	0	0	0	1	0	0	1	0	1	0	1	0	0	0
186	0	1	1	0	0	0	1	0	0	0	0	1	4	0	0	1	0	1	1	0	1	0	0	1	0	0	1	0	1	0	1	0	0	0	0	1	0	0	0	1	1	1	0	1	0	1	0	0	0
187	0	7	1	0	0	0	0	7	1	0	0	0	0	0	74	0	3	0	0	0	0	0	0	13	0	3	0	0	0	0	3	0	3	0	3	2	0	1	0	0	1	1	0	0	0	1	0	2	0
188	4	1	0	2	0	1	0	2	0	0	1	0	1	2	1	1	1	8	1	3	0	4	2	1	1	1	2	1	2	1	1	0	1	3	4	2	0	0	0	1	0	1	0	3	0	2	1	1	3
189	2	2	8	1	5	1	0	3	1	2	1	1	2	4	1	1	2	3	2	2	1	0	1	1	1	1	6	1	2	1	2	2	2	1	1	3	0	1	0	1	0	2	0	1	1	0	1	2	0
190	0	0	1	1	3	1	0	0	1	1	0	0	1	0	0	2	0	0	0	2	2	3	0	1	1	0	0	3	1	0	2	0	0	2	5	0	0	0	0	0	0	2	0	0	0	0	0	1	0
191	2	6	2	4	10	24	1	8	4	3	24	2	2	46	0	1	14	12	4	0	2	11	5	4	3	4	6	2	21	3	7	9	4	21	0	9	34	1	8	32	4	4	59	1	1	2	1	2	4
192	0	1	1	0	0	7	1	1	0	0	1	1	1	0	1	1	2	0	0	0	0	2	1	2	0	0	0	1	1	1	3	0	1	1	0	1	3	4	0	0	1	4	0	3	0	0	0	1	0
193	1	1	1	1	0	0	0	1	0	0	0	1	0	0	0	0	0	0	0	0	0	0	0	0	0	0	0	0	0	1	1	0	0	0	1	0	0	0	0	0	0	1	1	1	1	1	0	0	0
194	0	0	0	0	0	0	0	0	0	0	0	0	0	0	3	0	0	0	0	1	0	0	0	0	0	0	0	0	0	0	1	0	0	0	0	0	0	0	0	0	1	0	1	1	0	0	0	1	0
195	0	0	3	0	2	0	0	1	1	0	0	0	0	1	0	0	0	2	1	0	0	0	0	1	4	0	0	0	2	0	0	0	2	0	0	0	0	0	1	0	0	1	0	1	0	1	1	0	0
196	1	0	1	1	0	0	0	0	0	1	0	1	0	0	0	1	1	0	1	1	1	1	0	2	0	0	0	0	1	2	1	0	2	0	2	0	0	0	1	0	0	0	1	2	0	0	0	1	0
197	1	0	1	3	1	1	1	0	1	1	0	2	2	3	2	0	0	4	1	2	2	2	3	0	3	1	4	2	0	1	1	0	1	3	0	1	1	2	0	2	1	2	0	1	0	1	0	1	0
198	1	9	52	2	54	34	12	2	4	31	7	5	8	3	9	2	3	2	3	9	5	1	11	3	4	10	2	0	5	2	8	2	8	30	1	4	3	2	3	9	2	2	10	1	1	2	0	1	6
199	1	1	1	0	0	1	1	1	0	1	0	0	0	0	0	0	0	1	2	0	0	1	2	1	0	0	2	0	2	2	0	0	0	3	2	1	1	2	2	0	0	1	0	4	1	1	0	1	0
200	1	1	1	0	0	1	1	0	0	1	0	0	1	3	0	0	1	2	0	1	1	1	3	1	0	1	0	2	0	0	1	0	1	0	0	0	0	1	2	0	0	1	0	1	0	0	0	1	0
201	401	290	692	937	247	1397	482	903	1541	721	710	1735	2369	528	1315	1092	1052	2343	1994	965	1139	546	3108	1341	1063	1182	17421	2796	1340	2405	1221	179	3231	1214	991	1294	264	2408	1773	199	1140	667	298	1185	675	618	1095	485	2328
202	76	26	194	140	144	390	56	105	250	59	99	114	550	256	176	40	142	151	146	354	242	174	289	242	250	430	752	638	220	103	89	35	494	152	253	248	37	132	68	56	22	99	494	81	349	82	68	840	105
203	110	5	14	2	19	18	61	13	3	5	5	3	2	13	6	23	21	58	86	3	23	44	13	3	232	7	278	19	10	7	253	3	47	10	31	1	4	4	63	4	4	6	2	6	16	1	6	12	3
204	13	1	16	0	6	3	13	2	1	1	4	1	1	1	4	16	3	30	28	2	12	20	3	2	58	1	72	4	3	2	7	0	27	9	22	2	1	2	14	0	3	1	0	2	2	0	4	7	0
205	551	538	944	626	363	545	602	241	397	366	368	468	910	586	641	664	963	573	1113	837	608	438	368	263	722	777	966	2861	481	565	487	1101	1288	1111	481	716	147	223	310	567	454	682	578	1074	464	687	496	542	2287
206	533	208	860	704	493	423	459	447	373	290	374	603	800	299	468	281	779	438	468	530	289	228	226	704	536	295	1521	578	794	282	345	684	562	1735	664	770	395	319	432	866	437	428	427	289	400	587	408	567	247
207	75	7	36	35	26	170	59	13	23	46	68	10	492	176	67	4	43	127	58	84	37	75	111	248	58	93	648	618	254	26	41	9	428	44	30	46	25	217	27	17	107	99	64	54	317	183	123	10	28
208	171	105	182	280	351	98	312	163	211	254	151	119	453	14	248	170	91	243	386	761	359	838	277	180	409	50	1462	490	189	98	118	76	168	269	835	575	132	104	352	167	186	182	73	886	511	72	61	213	303
209	284	467	444	282	332	249	309	199	211	280	311	588	843	52	419	177	279	358	301	451	418	937	339	548	311	278	740	559	272	92	188	47	428	734	496	330	224	159	348	385	159	157	221	308	122	137	155	236	281
210	142	85	531	180	272	246	173	191	117	180	249	324	295	359	267	352	209	316	345	432	572	106	117	499	137	159	1184	494	242	759	303	45	290	754	177	229	519	96	144	321	94	51	203	220	74	413	118	196	178
211	127	172	295	85	88	223	49	137	184	161	99	97	159	833	218	49	62	113	84	262	98	154	81	172	184	188	851	740	107	45	54	80	251	150	85	252	74	69	131	163	103	57	439	172	166	21	224	81	110
212	23	17	76	23	135	38	17	12	23	37	11	23	78	66	75	15	57	219	143	383	40	137	100	34	70	82	624	367	85	18	32	27	77	88	54	119	28	40	89	5	18	14	61	8	104	58	33	15	238
213	112	50	88	286	105	177	120	90	218	62	57	78	243	269	50	540	381	201	374	269	120	431	613	161	299	356	1317	750	186	151	72	219	373	229	354	394	53	129	183	40	79	133	149	483	53	81	185	67	200
214	8	1	5	0	2	1684	5	2	1	0	1	0	2	0	3	4	1	1	30	2	6	5	1	1	24	2	26	3	3	1	1	0	1	2	3	1	1	0	23	0	1	1	1	0	1	0	3	1	2
215	105	189	151	71	231	568	116	93	202	111	446	23	132	6	35	77	103	78	143	127	111	324	53	49	252	166	1634	68	355	50	171	32	233	317	21	78	80	11	87	18	33	91	422	62	12	156	140	35	167
216	0	2	8	0	2	0	0	0	0	0	1	1	0	0	1	2	0	2	0	1	8	1	2	0	5	0	6	17	1	1	0	0	1	5	0	2	0	0	0	0	2	0	0	0	1	0	2	1	0
217	197	107	222	327	114	355	99	237	68	117	714	118	190	257	195	107	140	57	87	51	142	100	450	167	122	156	303	424	330	46	75	105	284	1107	87	111	125	68	227	168	108	75	506	72	27	109	86	249	122
218	403	140	298	211	143	164	374	199	162	438	175	713	442	349	536	143	393	107	255	245	122	205	347	244	120	157	1478	701	302	55	153	23	256	594	219	443	51	169	118	635	466	466	186	330	142	183	140	114	207
219	162	64	116	191	9	57	130	81	177	13	41	145	210	115	67	197	321	126	194	97	101	407	50	156	92	58	209	3212	149	48	161	279	500	254	117	194	32	477	195	142	26	217	236	108	210	76	48	93	267
220	83	47	77	157	73	134	135	89	68	49	65	219	264	40	82	134	160	92	95	70	110	434	43	196	88	166	511	417	156	211	336	210	148	923	145	113	93	93	57	694	244	157	78	46	46	96	121	101	82
221	550	129	967	217	290	285	145	225	210	318	434	825	274	89	712	68	169	109	565	333	178	665	314	293	244	207	440	248	230	48	29	45	553	495	148	261	294	247	175	237	63	124	715	118	120	107	371	329	214
222	0	0	1	0	0	0	0	0	0	0	1	0	0	0	0	2	0	0	0	0	2	0	0	0	0	1	0	0	0	0	0	0	0	4	0	1	0	0	0	1	0	0	0	0	0	0	0	0	0
223	183	60	105	107	128	73	100	68	46	112	100	94	496	50	120	218	156	104	91	180	164	47	118	78	110	104	377	361	166	76	59	64	209	397	88	46	52	50	102	30	108	134	141	91	44	108	84	119	402
224	0	1	0	0	3	1	0	0	0	0	0	0	0	0	1	0	0	1	0	0	1	1	1	0	0	1	0	0	0	0	1	0	3	1	1	0	0	0	0	0	0	0	0	0	2	0	1	0	0
225	67	70	66	98	21	176	80	24	45	58	40	112	168	154	101	62	90	77	84	78	88	157	175	26	57	99	133	79	57	54	50	96	240	152	92	60	24	44	67	86	81	63	41	116	56	38	38	84	164
226	65	39	75	43	27	75	57	106	164	83	89	177	74	9	99	30	169	57	73	78	30	51	30	40	53	56	81	322	77	29	36	10	90	185	65	48	58	44	52	42	42	28	98	284	30	39	37	100	47
227	0	0	2	0	0	0	0	0	0	0	0	0	0	0	0	0	0	0	0	0	1	0	0	0	0	0	0	0	0	0	0	0	0	1	0	0	0	0	0	0	0	0	0	0	0	0	1	0	0
228	220	87	111	60	171	442	77	18	23	12	43	32	151	238	180	45	131	33	127	105	126	35	62	52	172	29	164	285	39	46	103	536	281	167	98	243	16	34	12	24	19	61	87	99	17	71	67	390	19
229	108	29	59	87	71	139	33	97	47	44	44	48	87	44	70	19	45	47	42	52	55	48	20	114	53	66	320	185	64	31	29	41	122	185	52	74	36	38	31	83	93	50	37	41	46	165	33	54	47
230	470	182	170	41	26	247	92	37	36	20	44	44	183	479	334	128	204	86	278	167	141	38	88	81	188	59	590	215	151	37	123	454	165	185	114	160	18	35	36	105	74	115	168	152	80	120	45	595	138
231	3	1	3	1	1	6	4	1	2	2	3	3	3	4	3	3	1	11	4	15	6	1	25	3	9	1	10	2	4	0	1	0	6	5	7	1	7	7	3	1	3	0	0	5	16	8	1	1	7
232	0	1	2	0	0	0	0	0	0	0	0	0	0	0	0	0	0	0	0	0	0	0	0	0	0	0	0	0	0	0	0	0	0	0	0	0	0	0	0	1	0	0	0	0	0	0	0	0	0
233	2	0	0	0	0	2	2	0	0	0	0	0	0	0	0	6	1	3	0	0	1	5	0	0	17	0	16	0	0	0	2	1	12	3	4	1	0	0	0	0	0	0	0	0	1	0	1	1	0
234	1	0	1	0	1	0	0	0	0	0	0	0	0	0	0	1	0	1	0	0	0	0	1	0	1	0	1	0	0	0	0	0	0	0	0	0	0	0	0	0	0	0	0	0	0	0	0	0	0
235	0	0	1	0	0	0	0	0	0	0	0	0	0	0	0	1	0	0	0	0	0	0	0	0	0	0	0	0	0	0	0	0	0	1	0	0	0	0	0	0	0	0	0	0	0	0	0	0	0
236	400	99	536	35	111	56	57	326	5	34	402	250	92	21	229	21	61	33	180	16	20	55	66	29	24	63	39	104	125	19	28	29	189	316	106	119	368	12	79	324	113	64	265	47	14	119	181	75	33
237	72	6	49	37	47	37	9	10	5	42	44	43	31	27	19	38	88	26	72	28	18	32	17	1	13	12	88	71	216	9	10	7	80	141	37	258	48	3	10	14	18	17	51	15	5	11	11	27	11
238	0	1	6	0	0	0	0	0	0	0	0	0	1	1	0	0	0	1	0	0	1	0	0	0	1	0	1	0	0	0	0	0	0	2	0	0	0	1	0	2	0	0	0	0	0	0	0	1	0
239	0	2	5	0	4	1	31	3	2	10	0	1	77	56	4	0	31	1	1	6	2	0	0	0	94	0	1	1	0	0	1	0	108	15	9	10	0	0	0	11	0	0	10	2	1	9	2	0	285
240	0	0	2	0	0	0	0	0	0	0	0	0	0	0	0	0	1	0	0	0	1	0	0	0	0	0	0	0	0	0	0	0	0	0	0	0	0	0	0	0	0	0	0	0	0	0	0	0	0
241	44	22	163	40	24	11	43	42	46	96	33	43	33	15	181	9	43	79	55	67	30	16	21	96	19	26	118	39	113	25	17	18	74	80	75	31	75	16	43	61	15	24	48	36	21	19	19	43	88
242	0	0	1	0	0	0	0	0	0	0	0	1	0	0	0	1	1	0	0	0	1	2	0	0	1	5	1	0	2	0	0	0	2	1	0	7	0	0	0	0	1	0	0	0	0	0	1	0	0
243	94	1	0	0	2	112	9	278	0	1	17	0	3	1	8	82	193	3	632	1	0	1	0	7	17	3	10	2	2	0	1	0	2	1	14	2	41	1	0	2	1	0	3	0	0	272	1	0	2
244	1	0	0	0	1	2	0	0	0	0	0	0	0	0	0	1	1	4	0	0	1	1	0	0	4	0	5	0	0	0	0	1	1	0	1	0	0	1	8	0	0	0	0	0	1	0	1	0	0
245	6	4	28	10	6	22	49	12	14	8	5	7	24	0	11	7	2	11	6	5	14	4	1	21	8	3	33	47	108	2	8	5	13	10	4	7	2	2	3	14	5	12	12	146	12	101	1	4	35
246	36	6	6	3	2	3	7	2	3	46	82	8	11	1	42	9	21	226	11	41	12	11	26	2	38	16	21	94	4	29	21	36	22	16	7	18	3	7	6	11	5	115	19	18	7	1	28	2	32
247	0	0	3	0	1	0	2	0	0	0	0	0	3	0	1	0	0	1	1	0	2	0	0	0	0	0	0	2	0	0	1	0	0	0	2	0	0	1	0	0	0	1	0	0	0	8	0	3	13
248	24	7	90	46	48	23	28	38	8	31	61	261	97	25	29	28	48	53	49	33	14	57	72	42	34	28	56	11	22	11	12	5	65	158	52	26	18	12	24	72	32	23	19	18	24	163	15	18	51
249	82	18	53	5	30	154	9	34	8	16	147	13	10	495	24	20	107	18	59	9	32	10	12	266	94	41	50	251	100	1	13	8	192	165	31	55	6	14	18	14	10	19	76	13	13	7	31	29	66
250	6	1	0	0	1	7	1	0	0	1	0	0	0	0	1	0	0	1	0	0	0	0	1	0	3	1	2	0	0	0	0	0	0	0	0	1	0	0	1	1	1	0	0	0	0	0	0	0	0
251	10	0	4	3	0	0	4	1	11	4	7	1	1	0	9	2	2	2	5	0	0	1	0	0	4	0	4	0	0	1	1	1	1	3	2	1	0	0	22	1	2	0	0	0	0	0	0	2	0
252	6	0	0	0	0	0	1	0	0	1	0	0	0	0	46	0	0	0	49	0	0	1	1	1	5	0	6	3	0	0	1	0	2	0	1	0	0	0	0	0	0	0	0	0	1	0	1	0	0
253	19	4	166	47	0	76	58	10	14	29	11	57	18	0	43	21	50	39	48	26	75	18	11	51	17	16	257	38	91	80	10	14	15	51	42	644	21	8	15	37	10	125	20	27	29	28	16	22	267
254	5	2	9	7	9	3	4	3	2	5	4	4	7	1	3	1	2	3	5	5	5	1	5	7	2	1	14	13	1	1	5	5	5	2	5	4	1	1	4	6	2	2	2	2	3	3	1	2	3
255	3	0	1	1	0	0	1	1	13	0	0	0	7	0	1	2	1	1	16	1	0	0	0	0	5	0	3	0	7	0	1	0	5	0	0	3	0	0	7	0	0	0	1	0	0	0	2	1	1
256	0	0	2	0	0	0	0	0	0	0	0	0	0	0	0	0	0	0	0	0	1	1	0	0	2	0	0	0	0	0	0	0	0	0	0	0	0	0	0	0	0	0	0	0	0	0	0	0	0
257	0	0	0	0	0	0	0	0	0	0	0	0	0	0	0	0	0	0	0	0	0	0	0	0	0	0	0	0	0	0	0	0	0	0	0	0	0	0	0	0	0	0	0	0	0	0	1	0	0
258	12	0	17	0	3	3	10	0	0	1	2	1	2	0	25	26	2	7	3	6	3	4	0	3	6	3	11	2	7	1	3	1	5	3	14	3	0	4	1	1	1	1	0	3	6	0	2	0	18
259	0	0	0	0	0	1	0	0	0	1	0	1	0	1	0	1	0	1	0	0	0	0	0	0	3	0	5	1	0	0	0	0	0	2	0	0	0	0	0	0	0	0	0	4	0	0	0	0	0
260	1	0	2	0	2	1	0	0	0	0	0	0	0	2	0	0	0	0	0	0	0	0	0	0	0	0	0	0	0	0	0	2	0	0	0	1	0	0	0	14	0	0	1	0	0	0	0	1	0
261	9	12	46	30	54	46	49	42	22	21	90	23	52	16	35	18	58	20	38	13	97	16	11	31	11	34	46	65	20	9	55	38	109	55	15	33	18	15	15	9	53	17	73	31	28	53	11	74	262
262	67	35	20	19	5	38	9	10	7	5	25	17	14	14	46	51	22	29	40	24	30	21	20	41	157	40	40	36	18	29	14	987	323	62	14	105	11	5	13	38	22	36	39	50	9	21	14	115	21
263	2	4	7	0	0	1	2	1	11	1	0	0	13	2	4	2	5	10	3	0	6	6	0	6	15	2	11	10	0	0	1	2	8	7	7	0	0	1	1	0	0	1	0	3	0	0	2	4	2
264	0	0	0	0	0	0	0	0	0	0	0	0	0	0	0	1	0	0	0	0	0	0	0	0	0	0	0	0	0	0	0	0	1	0	0	0	0	0	0	0	0	0	0	0	0	0	1	0	0
265	479	29	64	26	38	35	217	124	12	706	42	68	62	646	14	29	68	34	48	30	5	45	6	34	20	69	34	161	24	20	91	103	139	261	64	77	107	3	60	195	32	142	341	14	25	83	30	205	13
266	0	0	0	0	0	0	0	0	0	0	0	0	0	0	0	0	0	0	0	0	0	0	0	0	1	0	0	0	0	0	0	0	0	0	0	0	0	0	0	0	0	0	0	1	0	0	0	0	0
267	3	5	15	6	4	6	6	9	5	13	9	8	18	2	17	11	2	40	15	65	78	22	9	4	19	4	25	12	64	5	4	20	4	23	15	10	3	3	10	16	4	5	2	35	64	1	11	10	14
268	11	7	43	29	8	27	9	33	14	18	35	43	35	18	34	42	24	56	36	30	40	4	16	56	22	30	249	38	31	82	29	5	45	46	16	25	22	12	8	20	9	3	12	7	3	36	31	10	8
269	0	0	1	0	0	0	0	0	0	0	0	0	0	0	0	0	0	0	0	0	1	0	0	0	0	0	0	0	0	0	1	0	0	0	0	0	0	0	0	0	0	0	0	0	0	0	0	0	0
270	9	8	48	22	5	26	8	31	17	12	33	47	33	22	25	43	26	46	37	40	41	4	18	57	19	30	250	45	30	76	31	3	45	51	16	28	22	15	12	20	12	2	16	10	5	30	28	13	16
271	2	0	0	1	0	2	0	1	2	0	2	0	16	0	0	0	1	2	0	0	2	1	4	3	3	6	12	6	6	1	2	0	10	0	1	2	0	5	1	0	0	1	5	1	1	5	2	1	1
272	6	0	3	5	9	3	1	3	2	2	1	2	7	11	3	2	7	17	13	24	0	3	19	3	10	5	74	25	9	2	5	5	14	7	4	22	4	3	4	1	1	1	21	0	4	2	1	1	15
273	0	1	2	0	1	0	0	0	0	0	0	0	0	0	0	0	0	0	0	0	1	0	0	0	0	0	0	0	0	0	0	0	0	0	0	0	0	0	0	0	0	0	0	0	0	0	0	0	0
274	0	0	3	0	0	0	2	0	0	0	0	0	0	0	0	0	0	0	0	0	1	0	0	0	0	0	1	0	0	0	0	0	0	1	0	0	0	0	3	0	0	0	0	0	0	0	0	1	0
275	42	48	202	10	50	15	44	37	3	37	137	116	16	93	53	22	74	9	11	13	23	26	13	32	9	61	18	137	13	3	7	7	57	92	75	5	20	2	28	54	5	33	165	19	13	20	48	24	42
276	5	1	5	2	1	4	10	1	0	2	1	2	6	0	7	5	5	2	4	32	7	1	1	4	9	0	13	0	4	8	2	1	3	4	2	5	2	6	3	1	2	1	1	1	7	5	0	6	0
277	1	0	0	0	0	0	0	0	0	0	0	0	0	0	0	0	0	0	6	0	1	0	1	0	6	0	5	1	0	0	1	0	2	0	1	0	0	0	0	0	0	0	0	0	0	0	0	0	0
278	4	0	0	0	0	2	2	0	0	0	0	0	0	0	0	1	0	0	0	1	0	0	0	0	3	1	1	0	0	0	0	0	0	0	2	0	0	0	30	0	0	0	0	0	0	0	1	0	0
279	2	0	20	0	9	0	1	0	0	2	1	0	6	0	4	0	4	0	1	12	0	10	2	0	2	1	3	1	1	0	0	0	6	14	3	0	0	1	5	1	0	2	52	2	0	7	0	0	0
280	12	9	15	25	10	10	12	12	6	10	10	20	36	10	42	19	16	15	16	96	7	14	6	18	12	15	354	7	12	36	8	18	12	50	7	10	20	11	25	26	10	14	24	17	13	46	8	9	14
281	46	9	33	16	10	6	8	5	3	38	15	33	15	22	35	4	35	33	7	5	3	13	11	5	8	20	33	21	10	5	9	3	34	130	9	28	4	4	7	344	2	7	84	11	2	26	9	23	15
282	0	0	1	0	0	1	0	0	0	0	0	0	0	0	0	0	0	0	0	0	0	0	0	0	0	0	0	0	0	0	0	0	0	0	0	0	0	0	1	0	0	0	0	0	0	0	0	0	0
283	1	0	0	0	0	0	0	0	0	0	0	0	0	0	0	1	0	1	2	0	0	0	0	0	2	0	1	0	0	0	0	0	1	0	0	0	0	0	0	0	0	0	0	0	0	0	0	0	0
284	0	0	9	1	0	0	0	0	0	0	0	0	0	0	1	0	1	1	3	5	2	0	0	0	0	2	4	4	0	0	0	0	0	0	0	3	0	1	1	0	0	0	0	1	0	0	3	0	2
285	17	10	31	6	6	7	7	2	3	7	11	9	16	31	12	19	8	27	4	12	5	5	3	5	9	14	22	35	10	7	8	17	54	59	7	16	7	8	13	3	14	9	14	17	3	12	6	34	38
286	0	0	0	0	0	0	0	0	0	0	0	0	0	0	0	0	0	0	0	0	0	0	0	0	0	0	0	0	0	0	0	0	0	0	0	0	0	0	0	0	0	0	0	0	0	0	0	0	0
287	9	12	15	1	6	6	73	3	7	3	6	162	1	5	19	29	52	9	67	2	5	63	0	1	8	97	106	1	3	2	53	124	55	15	3	72	1	0	8	79	1	42	22	76	3	11	5	8	60
288	0	0	1	0	1	0	1	0	0	0	0	0	0	0	1	1	0	0	0	0	2	0	0	0	0	1	0	0	0	0	0	0	0	0	0	0	0	0	0	0	0	0	0	0	0	0	0	0	0
289	0	5	3	4	1	13	15	1	8	2	1	1	10	2	3	9	5	7	6	3	41	10	9	3	10	0	14	42	7	3	6	12	7	5	7	1	0	3	4	6	1	1	0	10	4	13	5	2	30
290	3	0	0	0	1	0	1	0	1	0	0	1	0	0	0	0	0	1	3	0	0	2	0	0	3	0	1	0	0	0	0	0	0	0	1	1	0	0	3	0	0	0	0	0	0	1	0	0	0
291	8	6	22	7	6	5	19	3	3	19	2	22	34	2	10	4	5	19	14	14	6	2	7	3	20	1	15	29	10	2	2	1	13	6	15	12	5	4	5	4	6	4	7	13	14	3	4	13	13
292	12	1	5	5	7	14	6	2	4	3	2	1	13	29	3	7	11	18	19	30	1	5	27	20	15	12	114	50	26	3	8	5	35	10	4	22	5	9	5	1	5	1	11	2	4	6	22	3	11
293	0	1	0	0	1	2	3	0	0	0	0	0	1	0	0	0	1	0	0	1	1	1	0	1	1	0	4	27	0	9	0	35	1	0	0	2	0	0	0	0	1	0	2	0	0	0	0	1	0
294	41	27	62	15	2	46	24	5	2	6	6	6	31	14	35	19	34	24	38	31	23	8	11	7	30	11	7	27	30	12	12	123	52	21	9	53	5	5	8	6	7	10	15	2	2	15	27	55	7
295	3	1	22	41	0	0	0	1	2	1	38	3	6	0	31	0	15	0	11	0	0	3	0	1	3	0	6	3	0	10	0	5	1	0	2	1	1	0	45	1	7	0	2	2	0	1	4	0	0
296	1	1	1	2	1	8	1	1	4	1	2	2	6	2	4	1	5	4	6	4	2	3	4	6	6	5	33	12	3	6	3	0	12	4	2	2	0	5	1	1	2	1	1	3	0	4	3	0	6
297	0	0	0	0	0	0	0	0	0	0	0	0	0	0	0	0	1	0	0	0	0	0	0	0	0	0	0	0	0	0	0	0	0	0	0	0	0	0	0	0	0	0	0	0	0	0	0	0	0
298	0	0	0	1	0	0	0	0	0	0	0	0	0	0	0	11	0	4	0	0	0	0	0	1	1	0	0	0	0	0	0	0	0	1	0	0	0	1	0	0	0	0	0	0	0	0	0	1	0
299	0	0	0	0	1	2	1	0	0	0	0	0	0	0	0	0	0	0	0	0	0	0	0	0	2	0	2	0	0	0	0	1	1	0	0	0	0	1	0	0	0	0	0	0	0	0	0	0	0
300	2	4	3	36	7	2	1	4	7	1	11	59	10	0	20	8	6	5	2	0	2	11	14	5	17	5	23	0	1	2	3	0	2	20	2	2	3	3	4	4	2	1	6	17	5	12	11	1	5
301	0	1	1	5	0	53	2	14	2	1	3	1	1	0	1	1	10	0	5	0	101	2	1	0	0	7	149	6	24	0	2	1	26	1	1	4	0	2	3	89	12	2	11	0	4	3	7	99	5
302	14	2	8	4	1	3	2	3	5	1	3	16	5	1	5	4	0	2	3	1	7	4	12	5	5	3	3	38	1	0	1	0	5	66	2	3	2	4	1	2	3	7	2	8	0	4	2	3	1
303	4	32	31	2	6	9	10	1	2	13	4	20	12	0	21	84	9	12	47	62	25	28	23	7	22	13	116	25	16	14	27	36	51	7	25	28	25	15	31	35	14	64	1	194	84	51	20	12	239
304	0	0	1	0	3	0	0	0	0	0	0	0	0	0	0	0	0	1	0	0	1	0	0	0	0	0	0	0	0	0	0	0	0	0	0	0	0	0	0	0	0	0	0	0	0	0	0	1	0
305	0	0	0	0	0	0	0	0	0	0	0	0	0	0	0	0	0	0	0	0	1	0	0	0	0	0	0	0	0	0	0	0	0	0	0	0	0	0	0	0	0	0	0	0	0	0	0	0	0
306	1	0	0	0	0	0	0	0	0	0	0	0	0	1	0	0	0	0	0	0	1	0	1	0	0	1	0	1	1	0	0	0	0	0	0	0	0	0	0	0	0	0	0	1	0	0	0	0	0
307	2	0	0	0	0	0	2	0	0	0	0	0	0	0	0	0	1	0	1	1	2	1	0	0	4	0	1	6	2	0	0	0	0	0	0	0	0	0	1	0	0	0	0	0	0	0	0	0	0
308	1	0	0	0	0	0	0	0	0	0	0	0	0	1	1	1	0	0	0	0	0	1	0	0	0	0	1	2	0	0	0	0	1	1	1	1	0	1	2	1	0	0	0	0	0	0	0	0	0
309	1	0	5	0	1	0	1	0	0	0	0	0	0	1	0	9	0	0	1	1	0	1	0	0	0	1	1	0	0	0	0	0	1	1	1	1	0	0	1	0	0	0	0	0	1	0	0	0	4
310	2	1	0	5	0	0	1	1	1	0	0	2	2	0	1	0	0	5	4	11	4	9	10	3	5	1	15	7	1	4	0	0	3	0	4	3	2	6	1	1	1	1	0	1	2	0	0	0	0
311	0	0	0	0	1	1	0	0	0	0	0	0	0	0	1	0	0	0	0	0	0	0	0	0	1	0	2	0	0	0	0	0	1	0	0	0	0	0	0	0	0	0	0	0	0	0	1	0	0
312	0	0	0	0	0	0	0	0	0	0	0	0	0	0	0	0	0	0	0	0	0	0	0	0	0	0	0	0	0	0	0	0	0	0	0	0	0	0	0	0	0	0	0	0	0	0	0	0	0
313	0	0	0	0	0	0	0	0	0	0	0	0	0	0	0	0	0	0	0	0	1	0	0	0	0	0	0	0	0	0	0	0	0	1	0	0	0	0	0	0	0	0	0	0	0	0	0	0	0
314	4	1	4	5	2	6	3	8	3	5	4	6	43	5	56	4	38	249	28	83	10	19	22	3	6	7	25	25	5	5	5	1	8	4	17	29	8	6	15	5	3	6	1	11	6	5	4	1	74
315	1	1	0	0	2	0	1	0	0	1	7	2	0	0	1	1	1	0	2	0	1	0	0	3	4	2	2	7	0	0	0	0	1	7	0	2	0	0	0	0	1	1	0	0	0	4	0	0	0
316	0	0	0	0	0	0	0	0	0	0	0	0	0	0	0	0	0	0	0	0	0	0	0	0	0	0	0	0	0	0	0	0	0	0	0	0	0	0	0	0	0	0	0	0	0	0	0	0	0
317	6	0	0	0	0	0	3	0	0	0	0	0	0	0	0	3	1	1	3	0	0	0	0	0	7	1	5	1	0	0	3	0	0	0	2	0	0	0	2	0	0	0	0	0	0	0	0	0	0
318	43	8	26	14	0	25	11	4	1	5	4	2	25	3	11	14	17	6	23	23	12	4	15	5	11	6	6	7	19	0	8	71	27	13	2	22	1	3	8	3	0	6	1	1	2	6	16	31	6
319	0	0	1	0	2	0	0	0	0	0	0	0	0	0	0	0	0	0	0	0	0	0	0	0	0	0	0	0	0	0	0	0	0	0	0	0	0	0	0	0	0	0	0	0	0	0	0	0	0
320	0	3	0	0	0	0	0	0	0	6	2	0	0	0	0	1	0	0	1	0	0	28	0	57	4	4	0	1	0	0	1	0	1	0	10	4	0	0	0	2	0	3	1	0	0	0	1	3	0
321	0	0	0	0	0	0	0	0	0	0	0	0	0	0	0	0	0	0	0	0	0	0	0	0	0	0	0	0	0	0	0	0	0	0	0	0	0	0	0	0	0	0	0	0	0	0	0	0	0
322	1	2	4	2	0	1	1	0	0	1	1	1	1	3	4	20	2	0	2	2	1	2	1	0	0	2	1	6	0	1	1	1	18	1	0	4	0	0	3	1	1	1	1	1	2	0	1	1	13
323	0	0	1	0	0	0	0	0	0	0	0	0	0	0	0	0	0	0	0	0	0	0	0	0	0	0	0	0	0	0	0	0	0	0	0	0	0	0	0	0	0	0	0	0	0	0	0	0	0
324	0	0	1	1	0	0	4	0	0	0	0	1	1	0	0	1	0	4	1	2	4	0	0	1	2	1	3	4	0	0	0	2	4	1	2	1	0	3	1	0	0	0	0	17	1	0	0	0	0
325	0	0	0	0	0	0	0	0	0	0	0	0	0	0	0	0	2	2	0	0	6	0	0	0	1	1	0	0	0	0	0	0	1	1	1	0	0	0	0	1	0	0	0	0	0	0	0	0	0
326	0	0	0	0	0	0	0	0	0	0	0	0	0	0	0	0	0	0	0	0	0	0	0	0	0	0	0	0	0	0	0	0	0	0	0	0	0	0	0	0	0	0	1	0	0	0	0	0	0
327	0	0	0	0	0	0	1	0	0	0	0	0	0	0	0	0	0	0	0	0	0	0	0	0	0	0	0	0	0	0	0	0	0	0	0	0	0	0	0	0	0	0	0	0	0	0	0	0	0
328	0	0	0	0	0	0	0	0	0	0	0	0	0	0	0	0	0	0	0	0	0	0	0	0	0	0	0	0	0	0	0	0	0	0	0	0	0	0	0	0	0	0	0	0	0	0	0	0	0
329	11	0	4	1	2	0	2	0	1	0	0	0	13	13	1	0	3	2	1	2	3	10	0	3	2	1	2	10	10	0	1	0	7	2	2	8	0	0	22	2	1	0	1	0	7	3	1	4	0
330	1	0	0	1	0	1	1	0	0	0	0	2	1	0	1	1	1	0	3	1	0	1	0	0	3	1	5	12	10	1	0	0	1	2	0	1	0	1	4	0	1	1	4	0	0	1	3	0	0
331	0	0	0	0	0	0	0	0	0	0	0	0	0	0	0	0	0	0	0	0	0	0	0	0	0	0	0	0	0	0	0	0	0	0	0	0	0	0	0	0	0	0	0	0	0	0	0	0	0
332	9	4	16	7	15	5	8	4	3	7	8	8	41	1	11	26	6	14	26	37	13	8	12	4	7	7	72	55	11	5	4	19	7	21	12	13	6	7	10	10	7	10	2	13	12	9	4	15	18
333	6	0	0	0	0	0	0	0	0	0	0	0	0	0	0	2	2	0	4	0	0	0	1	0	11	1	11	0	0	0	1	0	1	0	1	0	0	0	0	0	0	0	0	0	0	1	1	0	0
334	0	0	1	0	0	0	0	0	0	0	0	0	0	0	0	0	0	0	0	0	2	0	0	0	0	0	0	0	0	0	0	0	0	0	0	0	0	0	0	0	0	0	0	0	0	0	0	0	0
335	3	0	0	0	0	0	1	0	0	0	0	0	0	0	0	0	0	0	0	0	0	0	0	0	0	0	0	0	0	0	0	0	0	0	0	0	0	0	0	0	0	0	0	0	0	0	0	0	0
336	0	0	0	0	0	0	0	0	0	0	0	1	0	0	0	0	0	0	0	0	1	0	0	0	2	0	2	0	0	0	0	0	0	0	0	0	0	0	0	0	0	0	0	0	0	0	1	0	0
337	11	0	4	1	0	8	1	1	0	0	2	1	0	3	0	0	1	0	1	0	0	0	1	2	0	0	2	0	1	0	0	0	0	2	1	1	0	0	0	6	0	0	1	1	0	5	0	6	0
338	0	0	0	0	0	0	0	0	0	0	0	0	0	0	0	0	0	0	0	0	0	0	0	0	0	0	0	0	0	0	0	0	0	0	0	0	0	0	0	0	0	0	0	0	0	0	0	0	0
339	1	0	0	0	0	0	0	0	0	0	0	0	0	0	0	0	0	0	0	0	0	0	0	0	1	0	1	1	0	0	0	0	1	0	0	0	0	0	0	0	0	0	0	0	0	0	0	0	0
340	0	0	0	0	0	0	0	0	0	0	0	0	0	0	0	0	0	0	0	0	0	0	0	0	1	0	1	0	0	0	0	0	0	0	0	0	0	0	0	0	0	0	0	0	0	0	0	0	0
341	0	0	0	0	0	0	0	0	0	0	0	0	0	0	0	0	0	0	0	0	0	0	0	0	7	0	5	0	0	0	0	0	0	0	0	0	0	0	0	0	0	0	0	0	0	0	0	0	0
342	0	0	0	0	0	0	0	0	0	0	0	1	0	0	0	0	0	0	0	0	0	0	0	0	1	0	1	0	0	0	0	0	0	0	0	0	0	0	0	0	0	0	0	0	0	0	1	0	0
343	1	1	1	0	0	0	0	0	0	1	0	2	0	0	0	0	0	1	1	0	3	0	1	0	1	0	2	3	0	0	0	0	1	0	0	0	0	0	0	0	0	0	0	0	0	1	0	2	0
344	0	0	0	0	0	1	0	0	0	1	1	1	1	4	0	0	0	0	0	0	0	2	1	1	0	5	3	4	1	2	0	0	0	1	0	1	0	0	1	55	0	0	1	0	0	1	0	0	0
345	1	0	0	0	0	0	0	0	0	0	0	0	0	0	0	1	0	0	1	0	0	0	0	0	1	0	1	0	0	0	0	0	1	0	0	0	0	0	1	0	0	0	0	0	0	0	0	0	0
346	4	2	0	2	1	0	5	8	31	0	0	0	3	4	2	0	0	4	2	49	10	1	1	5	7	0	9	15	5	1	0	0	15	1	6	3	1	2	4	0	0	69	2	15	0	0	4	5	9
347	1	1	1	2	2	1	2	1	0	1	0	2	1	0	4	1	0	4	1	2	1	4	0	1	1	1	4	1	1	0	0	0	0	2	2	2	0	0	1	1	1	0	0	1	4	1	0	1	2
348	1	1	1	1	0	0	0	1	1	0	0	0	0	4	1	0	1	0	3	0	0	2	0	1	1	1	2	1	1	0	1	2	1	2	1	2	0	0	0	1	0	0	0	3	0	2	0	0	2
349	0	0	0	0	0	0	0	0	0	0	0	0	0	0	0	0	0	0	0	0	0	0	0	0	0	0	0	0	0	0	0	0	0	0	0	0	0	0	0	0	0	0	0	0	0	0	0	0	0
350	1	0	0	0	0	6	0	0	0	0	0	0	1	0	0	1	0	1	0	0	0	0	0	0	2	0	2	1	0	0	0	0	1	0	0	0	0	0	0	0	0	0	0	1	0	0	0	0	0
351	1	0	0	0	0	0	0	0	0	0	0	0	0	0	0	0	0	0	0	0	0	0	0	0	0	0	0	0	0	0	0	0	1	0	0	0	0	0	0	0	0	0	0	0	0	0	0	0	0
352	0	0	0	0	0	0	0	0	0	0	0	0	0	0	0	0	0	0	0	0	0	0	0	0	1	0	1	0	0	0	0	0	0	0	0	0	0	0	1	0	0	0	0	0	0	0	0	0	0
353	3	2	0	1	4	0	2	0	0	0	0	2	2	6	1	0	2	0	0	0	0	0	0	2	3	1	1	6	0	1	1	2	3	0	2	0	1	0	0	1	0	6	1	2	1	0	1	0	0
354	0	0	0	0	0	0	0	0	0	0	1	0	0	0	0	0	0	0	0	0	0	0	0	0	0	0	0	0	0	0	0	0	0	0	0	0	0	0	0	0	0	0	0	0	0	0	0	0	0
355	0	0	0	0	0	0	0	0	0	0	0	0	0	0	0	0	0	0	0	0	0	0	0	0	0	0	0	0	0	0	0	0	0	0	0	0	0	0	0	0	0	0	0	0	0	0	0	0	0
356	6	2	15	4	14	3	2	2	1	3	2	14	7	8	2	7	2	9	5	21	2	1	3	3	5	3	24	20	4	3	2	0	4	9	3	4	1	2	2	1	2	4	0	7	5	5	3	3	7
357	1	0	0	0	0	0	0	0	0	0	0	0	0	0	1	0	0	0	0	0	0	0	0	0	0	0	0	0	0	0	0	0	0	0	0	0	0	0	0	0	0	0	0	0	0	0	0	0	0
358	0	0	0	0	0	0	0	0	0	0	0	1	0	0	0	0	0	0	0	0	0	0	0	0	1	0	1	0	0	0	0	1	0	0	0	0	0	0	0	0	0	0	0	0	0	0	0	0	0
359	2	0	0	0	0	0	1	0	0	0	0	0	0	0	0	0	0	0	0	0	0	0	0	0	2	0	1	0	0	0	0	0	0	0	0	0	0	0	0	0	0	0	0	0	0	0	0	0	0
360	6	4	7	3	1	6	19	4	8	3	1	4	5	3	3	3	4	5	12	6	35	16	7	2	14	6	22	32	5	3	2	4	6	5	10	12	2	3	5	3	8	1	1	13	11	2	8	5	8
361	0	0	0	0	0	0	0	0	0	0	0	0	0	0	0	0	0	0	0	0	0	0	0	0	0	1	0	0	0	0	0	0	0	0	0	0	0	0	0	0	0	0	0	0	0	0	0	0	0
362	0	0	0	0	0	0	0	0	0	0	0	0	0	0	0	0	0	0	0	0	0	0	0	0	0	0	0	0	0	0	0	0	0	0	0	0	1	0	0	0	0	0	0	0	0	0	0	0	0
363	0	0	0	0	0	0	0	0	0	0	0	0	0	0	0	0	0	2	0	0	1	0	0	0	1	0	0	0	0	0	0	0	0	0	1	0	0	0	0	0	0	0	0	0	0	0	0	1	0
364	0	0	0	0	2	0	0	0	0	0	0	0	0	0	0	0	0	0	0	0	0	0	0	0	0	0	0	0	0	0	0	0	0	0	0	0	0	0	0	0	0	0	0	0	0	0	0	0	0
365	5	0	1	0	0	0	1	0	0	0	0	0	0	0	0	1	1	3	2	0	0	0	0	0	5	0	7	0	0	0	1	0	0	0	0	0	0	0	1	0	0	0	0	0	0	0	0	0	0
366	0	0	0	0	0	0	0	0	0	0	0	0	0	0	0	0	0	1	0	0	0	0	0	0	0	0	0	0	0	0	0	0	0	0	0	0	0	0	0	0	0	0	0	0	0	0	0	0	0
367	1	0	0	0	1	0	0	0	0	0	0	0	0	0	0	1	0	0	1	0	0	0	0	0	4	0	5	1	0	0	1	0	1	0	0	0	0	0	0	0	1	0	0	0	0	0	0	0	0
368	0	0	0	0	1	0	0	0	0	0	0	0	0	0	0	0	0	0	0	0	0	0	0	0	0	0	0	0	0	0	0	0	0	0	0	0	0	0	0	0	0	0	0	0	0	0	0	0	0
369	2	0	0	0	0	0	0	0	0	0	0	0	0	0	1	0	15	1	0	0	3	0	0	0	0	0	4	5	0	0	0	0	0	1	0	0	0	0	0	0	0	1	0	0	1	0	0	0	0
370	0	0	0	0	0	1	0	0	0	0	0	0	0	0	2	0	0	1	0	0	1	0	0	0	0	0	1	0	0	0	0	0	0	0	1	0	0	0	0	0	0	0	0	0	0	0	1	0	0
371	0	0	0	0	0	0	1	0	0	14	0	0	0	0	4	1	0	2	0	0	0	0	0	0	0	0	0	0	0	0	0	0	0	0	0	0	0	0	2	0	0	0	0	0	11	0	0	1	0
372	0	0	0	0	0	0	0	0	0	0	0	0	0	0	0	0	0	0	0	0	0	0	0	0	0	0	0	0	0	0	0	0	0	0	0	0	0	0	0	0	0	0	0	0	0	0	0	0	0
373	8	3	3	6	2	1	3	17	0	7	1	0	0	0	1	3	2	1	4	1	3	1	2	2	1	2	0	4	43	1	8	1	4	18	8	2	0	0	2	0	0	4	3	2	1	0	2	2	0
374	1	0	1	1	0	1	1	0	0	0	0	3	2	0	2	1	0	1	1	2	1	1	0	1	0	0	3	2	1	0	1	0	0	0	2	1	0	0	2	1	1	0	0	2	3	2	0	0	2
375	0	0	0	0	0	0	0	0	0	0	0	0	0	0	0	0	0	0	0	0	0	0	0	0	0	0	0	0	0	0	0	0	0	0	0	0	0	0	0	0	0	0	0	0	0	0	0	0	0
376	0	0	0	0	0	0	0	0	0	0	0	0	0	0	0	0	0	0	0	0	0	0	0	0	0	0	0	0	0	0	0	0	0	0	0	0	0	0	0	0	0	0	0	0	0	0	0	0	0
377	0	0	0	0	0	0	0	0	0	0	0	0	0	0	0	0	0	0	0	0	0	0	0	0	0	0	0	0	0	0	0	0	0	0	0	0	0	0	0	0	0	0	0	0	0	0	0	0	0
378	0	1	0	0	5	1	0	0	0	1	0	1	26	0	0	2	1	1	4	3	1	0	5	2	1	2	2	4	0	0	1	5	12	3	0	13	0	1	0	0	0	0	1	1	0	1	2	0	11
379	1	0	0	0	0	0	0	0	0	0	0	0	0	0	0	0	0	0	0	0	0	0	1	0	0	0	0	0	0	0	0	0	0	0	0	0	0	0	0	0	0	0	0	0	0	0	0	0	0
380	1	1	1	0	0	0	0	1	0	0	0	0	1	0	0	1	0	0	0	0	1	0	0	0	1	1	27	0	0	0	1	0	0	2	0	0	0	0	0	0	0	0	0	0	0	0	0	2	1
381	0	0	0	0	0	0	0	0	0	0	0	1	0	0	0	0	3	1	0	0	0	0	0	0	1	1	0	0	0	0	0	0	0	0	0	21	0	0	0	0	2	0	0	0	0	0	0	0	0
382	1	4	4	2	3	5	8	1	1	1	0	1	1	0	3	1	2	26	4	10	14	2	0	2	3	1	26	28	3	2	1	3	15	11	3	6	0	1	1	4	4	3	1	47	3	3	6	0	30
383	0	0	1	0	0	0	1	0	0	0	0	0	0	2	0	0	0	0	0	0	0	0	0	0	0	0	0	1	1	0	0	0	0	0	0	0	0	0	0	0	1	0	0	0	0	0	0	0	3
384	0	0	0	0	0	0	0	0	0	0	0	0	0	0	0	0	0	0	0	0	0	0	0	0	1	0	0	0	0	0	0	0	0	0	0	0	0	0	0	0	0	0	0	0	0	0	0	0	0
385	0	0	0	0	0	0	0	1	0	0	0	0	0	0	0	1	0	0	0	0	0	0	0	0	2	0	0	0	0	0	0	0	1	2	0	0	0	0	3	0	0	0	0	0	0	0	0	0	0
386	0	0	1	0	0	0	0	0	0	0	0	0	0	0	0	0	0	0	0	0	0	0	0	0	4	0	0	0	0	0	0	0	0	0	0	0	0	0	0	0	0	0	0	0	0	0	0	0	0
387	0	0	0	0	0	0	0	0	0	0	0	0	0	0	0	0	0	0	0	0	0	0	0	0	0	0	0	0	0	0	0	0	0	0	0	0	0	0	0	0	0	0	0	0	0	0	0	0	0
388	4	0	12	3	0	2	2	4	1	1	3	1	1	0	6	3	2	1	7	0	7	0	0	1	2	5	14	0	10	0	1	1	7	4	4	5	0	1	9	1	1	0	6	3	1	0	5	3	3
389	1	0	0	0	0	0	0	0	0	0	0	0	0	0	0	0	0	0	0	0	0	0	0	0	1	0	2	1	0	0	0	0	0	0	0	0	0	0	0	1	0	0	0	0	0	0	0	0	0
390	0	0	0	0	0	0	0	0	0	0	0	0	0	0	0	0	0	0	0	0	1	0	0	0	0	0	0	0	0	0	0	0	0	0	0	0	0	0	0	0	0	0	0	0	0	0	0	0	0
391	0	2	0	6	0	2	0	0	0	1	0	0	3	0	0	1	1	0	0	0	20	0	0	0	1	1	14	1	3	0	0	11	4	1	0	0	0	0	1	12	0	0	0	0	0	1	1	0	0
392	0	0	0	0	0	0	0	0	0	0	0	0	0	0	0	0	2	0	0	0	0	0	0	0	1	1	1	0	0	0	1	0	0	0	0	0	0	0	0	0	0	0	0	0	0	0	0	0	0
393	5	2	1	2	1	1	1	1	0	0	3	4	2	60	0	1	1	1	1	7	34	1	0	5	5	1	8	4	3	2	6	1	3	0	1	0	2	7	1	0	0	0	4	1	0	1	1	2	12
394	0	0	0	0	0	0	0	0	0	0	0	0	0	0	0	0	0	0	0	0	0	0	0	0	0	0	0	0	0	0	0	0	0	0	0	0	1	0	0	0	0	0	0	0	0	0	0	0	0
395	0	0	0	0	0	0	0	0	0	0	0	0	0	0	0	0	0	0	0	0	0	0	1	0	0	0	0	0	0	0	0	0	0	0	0	0	0	0	0	0	0	0	0	0	0	0	0	0	0
396	0	0	0	12	0	1	0	1	1	0	6	0	6	0	0	0	0	0	2	0	1	0	0	0	0	0	2	0	2	0	0	0	0	0	0	1	0	0	2	0	4	1	3	3	0	0	2	1	2
397	4	2	9	8	10	17	1	5	5	1	4	2	6	1	10	15	7	5	13	9	6	2	1	13	54	14	18	105	4	3	1	0	13	9	12	10	7	13	5	6	0	3	2	8	0	6	10	4	16
398	0	0	0	0	0	0	0	0	1	0	0	0	0	0	1	0	0	0	0	0	0	0	0	0	0	0	0	0	0	0	0	0	0	0	0	0	0	0	0	0	0	0	0	0	0	0	0	0	0
399	4	0	3	1	1	2	0	1	1	1	4	2	3	0	1	6	2	1	3	5	2	3	2	1	3	1	5	0	2	0	0	2	1	4	3	3	2	1	1	7	2	2	1	3	0	2	1	2	1
400	0	0	0	0	0	0	0	0	0	0	0	0	0	0	0	0	0	0	0	0	0	0	0	0	0	0	0	0	0	0	0	0	1	0	0	0	0	0	0	0	0	0	0	0	0	0	0	0	0
[truncated: 133 more columns]

## Sheet: SR_2013
Supplemental Table 1 The relative abundance of top 200 OTUs of bacteria and fungi
	991	992	997	1061	1062	1063	1158	1254	1257	1317	1318	1363	1552	5830	5831	5832	5865	5867	6009	6011	6012	6013	6016	6017	6019	6020	6021	6023	6025	6030	6034	6035	6036	6038	6046	6064	6069	6071	6073	6085	6086	6092	6094	6097	6102	6111	6112	6115	6118
1	815	996	1182	1235	710	1392	1180	1593	1223	1385	1445	1655	284	674	1141	1051	864	1493	702	978	1164	1450	956	856	1150	795	1385	857	953	614	1068	1811	992	1062	1441	1415	577	1168	1004	802	799	1248	744	903	739	933	850	841	481
2	316	482	1608	807	738	2377	90	295	342	546	149	670	1154	277	1302	176	765	619	1108	317	142	243	177	268	719	487	390	654	559	747	204	217	839	955	921	178	1727	824	960	1128	769	415	209	1067	1152	742	118	1342	87
3	865	786	221	345	367	376	343	639	467	712	353	294	238	582	403	354	707	284	205	1139	185	211	496	203	658	217	373	417	785	431	508	533	787	535	240	379	1235	127	397	1153	300	476	1063	761	643	1049	965	884	280
4	38	74	166	28	73	117	6	107	36	56	36	51	3	109	188	97	13	268	61	49	706	52	61	89	301	85	223	24	87	73	84	100	347	53	29	89	8	29	46	127	108	93	135	29	40	33	132	102	31
5	459	430	317	305	539	300	309	334	353	301	679	384	177	506	240	475	437	561	196	455	596	214	161	226	220	154	565	299	90	261	341	413	413	412	262	328	215	337	304	361	250	402	337	284	391	421	407	420	214
6	141	222	225	95	175	431	283	185	66	106	201	153	190	126	163	286	190	162	182	623	278	339	89	183	193	205	299	116	167	181	387	149	211	379	456	209	203	370	108	490	411	197	215	135	430	145	376	555	257
7	100	270	99	33	89	137	585	193	118	182	153	160	223	118	140	110	162	122	171	152	420	273	321	32	104	155	232	143	61	121	372	221	160	224	164	164	130	61	224	130	114	141	137	36	77	143	80	106	127
8	281	441	126	299	132	213	202	308	183	326	186	118	382	697	146	251	481	320	267	1245	64	97	234	35	182	127	265	185	699	284	531	290	388	286	94	269	264	62	109	404	176	171	205	485	273	333	169	575	164
9	398	264	81	81	143	115	258	193	152	207	137	119	23	800	219	317	369	308	253	927	226	83	288	183	316	61	186	295	169	67	459	366	120	316	89	338	753	86	82	482	136	563	360	521	424	320	281	185	109
10	595	1025	135	155	214	202	214	169	220	362	94	161	743	865	252	300	572	206	245	544	48	210	254	69	90	108	137	149	724	158	198	167	171	228	99	257	357	72	338	715	113	278	804	351	130	843	976	582	588
11	122	216	269	236	269	222	275	400	127	171	228	205	114	216	134	218	244	313	160	233	171	107	74	107	320	107	251	220	104	216	308	304	148	206	283	302	176	148	228	217	162	280	270	240	206	429	220	231	136
12	70	154	122	125	179	161	144	193	321	101	246	132	260	146	99	181	301	287	232	179	108	122	103	194	105	60	174	180	60	131	112	210	105	109	243	133	76	140	164	102	108	99	99	221	148	267	195	137	98
13	193	256	151	144	153	128	112	114	157	60	170	145	72	456	106	245	208	274	68	183	135	80	49	62	123	114	192	169	59	95	229	182	228	159	95	133	116	75	184	145	146	150	171	160	255	232	234	153	110
14	18	43	31	5	6	31	2	20	6	33	11	17	0	39	74	21	1	9	6	25	9	38	26	19	32	70	22	9	5	20	45	60	82	60	26	26	3	10	9	37	26	26	43	4	4	9	24	16	10
15	113	227	225	55	363	83	130	213	140	81	193	93	112	83	135	187	193	412	62	71	225	107	50	121	93	31	159	232	95	158	355	206	147	316	157	139	80	235	84	301	99	152	169	251	232	225	153	139	319
16	159	26	118	200	11	138	308	60	53	13	24	70	0	41	55	35	31	29	93	58	7	60	2	36	163	27	73	71	47	63	31	42	83	152	43	109	66	160	35	130	108	30	50	66	7	53	38	226	127
17	56	111	121	46	63	189	117	79	21	72	197	69	117	63	62	130	119	205	81	267	129	100	71	72	93	58	137	72	80	64	275	83	115	143	154	81	104	219	45	332	162	71	102	108	331	105	163	215	78
18	128	69	46	22	126	95	70	113	19	32	29	59	6	25	76	45	30	87	18	62	167	71	21	25	54	29	54	37	10	38	27	55	123	147	57	107	91	103	42	48	55	51	28	9	104	166	90	90	196
19	146	56	67	102	21	57	30	44	237	68	45	64	29	52	106	80	20	45	30	31	20	42	42	41	63	169	69	37	56	69	69	115	140	36	58	78	17	28	32	74	103	154	136	51	9	39	94	46	71
20	34	137	105	30	26	69	39	156	20	101	106	88	137	38	45	136	86	62	313	284	258	218	101	14	65	29	53	87	22	134	34	59	48	61	74	124	20	66	82	89	26	202	86	24	172	175	49	24	62
21	133	162	119	122	226	84	136	102	109	175	282	125	71	110	130	111	180	64	97	204	123	172	56	77	69	48	110	196	48	113	101	137	123	210	248	158	27	233	131	105	119	93	78	321	62	77	305	171	62
22	23	66	41	11	16	33	9	47	5	36	21	45	3	19	34	75	10	19	42	8	66	13	207	229	22	27	58	14	18	35	16	20	186	65	30	28	17	25	11	22	93	13	185	11	22	33	61	25	66
23	14	21	22	6	9	34	1	19	1	25	5	5	0	22	45	11	1	9	6	11	11	22	24	10	18	43	14	11	2	16	40	35	58	32	18	20	3	8	7	25	18	7	6	1	3	6	14	7	3
24	16	43	57	35	35	53	26	43	34	32	48	32	34	33	41	38	21	44	16	42	45	26	6	22	34	7	186	31	47	54	32	75	62	79	49	58	10	54	101	66	57	76	47	60	70	66	40	42	89
25	110	179	101	118	80	75	165	201	59	111	126	137	98	158	111	163	171	232	83	278	215	138	131	109	170	33	224	100	66	70	202	148	103	159	211	202	85	213	99	114	142	158	153	223	138	244	150	191	150
26	207	278	173	111	324	137	257	178	205	217	290	168	149	216	195	296	279	312	209	262	205	143	49	147	155	74	264	312	187	140	199	254	170	118	345	178	128	240	492	195	120	276	186	321	124	409	205	146	170
27	79	147	174	50	198	75	160	60	120	68	206	91	96	73	70	138	143	158	58	134	62	47	20	70	46	24	100	136	38	60	193	141	125	91	86	117	61	114	99	102	92	116	108	102	109	158	115	84	128
28	18	18	21	14	15	18	24	25	10	14	15	19	5	12	54	27	7	18	11	14	7	23	3	24	35	2	67	11	3	22	7	20	51	23	20	28	8	38	18	34	16	20	23	10	15	17	26	28	27
29	83	113	56	214	97	57	237	157	68	202	228	209	90	153	86	225	271	2285	84	134	96	109	77	168	124	14	408	169	110	71	85	159	119	419	90	87	74	167	81	142	135	83	345	378	152	211	117	716	534
30	0	6	19	15	4	75	24	22	1	2	10	12	4	8	25	6	2	9	4	7	7	3	5	9	20	6	19	14	8	3	5	31	40	25	14	20	6	30	16	13	28	12	13	7	23	14	22	11	4
31	93	145	25	45	90	63	23	17	5	114	18	33	3	52	13	38	101	24	19	61	14	7	16	4	188	12	13	45	93	12	75	17	50	44	10	21	6	13	31	17	14	7	183	39	11	92	15	108	17
32	3	6	12	2	2	6	0	11	2	14	2	4	0	14	18	6	2	8	4	4	4	5	3	5	10	8	3	2	6	16	12	8	32	9	2	11	0	6	3	18	5	6	7	2	0	5	9	8	0
33	44	39	90	33	18	37	34	34	2	28	54	58	13	17	39	242	64	245	55	11	69	36	10	41	29	47	83	93	25	68	192	64	41	38	14	89	40	39	16	28	111	55	10	56	14	48	17	34	72
34	104	72	82	32	229	40	85	78	99	84	124	18	196	164	32	68	81	73	39	206	66	28	48	28	41	93	116	168	9	56	260	102	45	77	93	78	47	210	62	31	26	139	60	49	36	82	51	127	124
35	31	36	20	9	3	21	36	53	36	15	98	19	92	15	16	32	8	31	15	55	41	21	26	17	28	15	24	29	3	29	10	32	46	14	28	36	102	23	34	18	46	29	49	16	24	37	16	22	22
36	251	110	166	64	181	78	85	71	84	94	91	136	225	135	62	123	62	207	120	111	82	12	71	82	25	75	84	159	86	69	198	180	80	85	45	157	29	85	216	100	131	133	117	276	35	83	92	112	38
37	101	28	32	27	120	65	156	48	32	35	76	70	24	118	54	64	63	37	92	144	77	26	67	41	100	42	44	201	35	36	58	121	60	226	53	82	50	87	36	243	124	37	96	86	367	90	143	57	79
38	53	106	38	45	42	55	24	48	4	27	71	67	0	26	18	118	22	32	25	18	78	38	17	40	11	8	25	119	40	75	54	47	36	55	20	35	23	47	12	33	26	75	25	31	99	24	29	62	16
39	205	203	93	69	231	113	145	79	145	96	141	116	260	104	91	121	95	166	67	237	137	46	61	72	90	39	158	158	47	92	147	126	105	85	147	109	71	103	209	104	92	155	141	233	142	135	87	87	133
40	33	42	37	22	42	30	23	41	36	45	45	30	16	27	31	54	23	45	30	28	28	25	23	38	34	13	67	57	18	38	55	50	40	48	43	38	20	41	43	31	25	48	35	51	19	56	42	23	29
41	33	41	36	22	28	21	57	51	46	52	64	32	66	19	30	35	32	64	40	108	64	33	39	46	49	5	41	31	21	22	38	33	43	41	51	39	17	60	45	32	24	34	36	43	38	40	77	45	54
42	33	34	21	23	70	23	32	36	42	32	166	11	76	19	48	35	43	43	32	63	59	51	35	42	34	16	57	36	35	21	31	26	25	23	48	59	18	72	74	20	28	39	9	46	31	59	37	31	53
43	103	12	12	10	125	17	26	101	5	11	38	59	4	47	25	24	53	13	30	56	24	15	169	24	59	18	21	116	13	14	11	20	34	193	23	57	15	88	15	146	26	20	47	18	229	32	64	75	20
44	12	20	14	4	2	15	14	9	2	8	8	4	1	18	20	29	17	168	10	7	9	16	7	6	30	4	115	2	9	15	9	12	30	6	29	16	1	10	4	90	15	10	5	5	24	8	269	9	2
45	10	108	20	23	58	20	28	49	3	10	9	13	5	19	8	7	9	5	6	11	13	6	31	1	4	92	6	6	3	2	10	24	16	7	35	52	89	10	11	10	10	10	53	19	8	4	13	161	4
46	55	111	62	20	90	56	23	41	73	87	71	88	47	30	48	63	64	75	71	36	99	18	16	50	36	17	99	112	35	74	179	104	55	58	28	97	30	69	146	57	29	43	50	78	60	187	82	40	73
47	16	22	44	70	28	77	73	127	434	24	15	37	10	17	30	50	38	27	28	33	60	42	114	76	40	52	76	27	244	70	31	96	27	23	75	47	48	59	56	26	94	41	30	62	27	50	18	8	43
48	12	5	10	2	0	5	1	32	4	3	3	8	0	12	16	6	10	10	2	3	1	4	769	2	5	10	3	2	2	0	4	6	15	11	3	5	1	28	21	19	5	3	14	1	1	1	2	6	1
49	5	65	10	15	94	27	80	11	46	5	79	12	0	42	14	24	20	19	29	1	18	38	22	12	34	10	89	14	8	23	107	28	82	59	8	59	15	8	36	24	43	34	7	19	10	27	35	57	32
50	9	18	15	10	19	12	0	23	4	6	2	1	1	2	13	7	15	3	12	11	13	15	5	6	12	8	3	2	4	4	4	34	17	21	2	6	6	6	20	19	49	17	8	2	12	6	25	7	2
51	3	11	8	2	6	12	0	8	2	14	4	5	2	14	29	7	0	4	6	6	3	8	12	1	15	20	5	2	2	10	21	18	18	13	4	13	10	3	5	13	7	8	19	3	2	4	4	3	228
52	2	5	6	6	0	9	0	6	1	10	1	3	0	7	8	6	1	3	2	3	3	3	4	4	13	7	3	1	3	6	5	10	28	13	4	7	0	5	2	58	3	5	11	1	1	3	10	5	4
53	33	52	49	41	51	31	59	40	37	24	74	29	69	34	34	74	54	71	44	76	40	30	19	28	31	6	45	45	55	17	41	52	27	29	43	38	17	57	44	50	28	42	31	33	53	41	25	59	69
54	4	12	6	3	3	6	2	10	1	6	10	1	0	8	14	5	5	7	3	8	9	5	4	9	4	6	49	5	2	1	11	8	14	16	4	7	3	4	6	7	7	8	8	2	3	7	6	4	3
55	34	12	23	22	28	10	64	16	37	39	62	13	58	31	13	25	10	22	24	68	36	14	8	53	11	10	16	13	13	15	12	10	16	16	16	14	26	29	22	7	7	22	9	109	10	51	9	13	14
56	6	4	2	2	2	4	0	6	4	7	3	10	0	7	2	18	1	2	1	10	36	1	6	4	5	6	3	13	1	4	7	8	12	1	4	6	7	8	0	3	5	2	1	1	12	2	1	6	0
57	3	2	4	2	7	5	1	4	1	3	7	1	16	4	4	3	1	5	5	2	3	1	4	1	6	1	8	2	3	2	2	5	11	5	4	5	1	3	5	4	3	7	3	2	2	4	7	3	7
58	10	19	18	3	12	11	12	14	8	16	23	9	10	10	17	18	8	17	9	21	14	14	7	13	12	8	19	41	8	16	9	8	14	10	63	20	8	15	29	7	8	27	15	20	6	17	15	9	26
59	49	25	27	17	72	33	195	25	41	66	60	84	128	38	11	23	8	68	10	17	24	41	12	32	12	5	33	48	29	27	38	40	14	22	57	46	37	26	55	18	60	52	31	77	45	91	36	68	32
60	13	48	29	21	30	11	21	23	17	6	32	26	1	19	9	66	20	21	10	2	5	4	3	18	18	4	42	22	18	13	36	39	16	30	19	7	5	23	8	27	12	7	6	27	7	9	25	17	10
61	8	8	6	4	4	7	1	22	2	11	16	6	0	9	10	8	4	6	13	8	15	86	18	2	10	20	6	3	7	2	12	23	14	16	7	14	18	6	15	7	5	7	7	25	12	42	2	4	5
62	1	9	5	1	12	6	1	8	6	3	11	4	22	2	17	13	1	0	4	7	5	6	13	1	9	2	12	1	3	5	1	0	16	4	0	13	5	1	7	5	11	5	3	1	11	2	12	6	0
63	0	4	10	11	3	9	5	9	7	5	6	5	3	2	13	8	3	7	9	7	10	9	3	10	7	0	31	5	2	7	3	5	12	3	5	13	1	9	8	7	7	9	4	5	2	4	10	7	7
64	1	4	5	1	2	3	0	1	0	6	0	0	0	2	8	3	0	1	1	1	1	3	1	2	3	1	1	0	1	1	2	2	10	3	2	1	0	2	1	5	3	4	0	1	0	0	4	2	0
65	2	3	6	1	1	3	1	4	1	2	1	2	0	2	9	5	2	2	1	5	3	1	0	3	5	0	24	0	2	3	1	3	11	3	9	5	1	2	1	4	3	4	3	1	1	2	7	9	4
66	62	18	16	6	40	16	24	8	10	20	68	20	19	23	9	29	12	26	8	15	40	14	12	7	20	18	29	32	11	24	14	20	17	13	31	18	8	26	22	12	15	30	14	32	6	19	23	9	15
67	33	57	11	17	8	14	137	10	17	41	43	20	8	30	8	28	8	22	11	10	20	16	10	20	13	3	17	9	6	30	9	22	18	8	8	19	22	7	42	34	12	15	16	21	10	73	22	10	54
68	38	66	47	16	113	26	53	37	41	45	44	47	6	43	76	57	12	66	31	40	34	39	19	30	21	16	22	42	39	31	32	63	19	49	53	33	31	50	103	26	17	64	48	100	22	96	63	62	57
69	1	2	1	1	1	1	0	0	0	4	0	1	0	3	1	1	0	0	0	0	0	1	6	0	0	8	2	0	0	0	3	5	3	4	1	0	1	0	0	2	0	1	1	0	0	1	0	1	0
70	18	11	36	16	18	9	9	11	6	14	13	15	1	5	29	20	14	11	23	5	17	6	5	7	12	16	19	16	8	18	22	10	17	20	11	27	9	4	10	9	18	17	13	12	8	16	10	9	12
71	2	3	5	7	4	4	2	7	12	7	15	3	1	2	5	4	0	2	4	2	6	13	11	6	4	5	7	1	1	4	3	8	4	2	3	7	1	1	5	3	8	5	8	3	1	8	3	2	1
72	2	31	30	1	5	5	6	2	1	18	1	42	1	12	10	11	4	3	2	2	5	5	97	0	3	6	6	8	0	3	11	21	7	6	5	16	8	4	3	10	14	5	2	17	2	16	1	2	2
73	5	8	7	3	13	3	6	3	10	4	11	16	0	3	8	11	6	3	5	3	7	7	2	2	2	13	13	4	0	2	2	13	13	12	7	4	3	10	12	6	6	6	5	9	3	5	2	4	3
74	26	12	5	3	2	18	12	4	0	6	9	11	0	5	20	5	16	4	5	17	3	3	3	12	13	21	4	18	2	102	7	22	26	8	12	5	106	2	19	11	5	5	36	1	2	19	32	4	0
75	8	8	9	5	19	8	13	12	24	8	34	11	0	11	8	11	12	18	5	16	17	4	4	4	9	1	15	12	8	12	12	9	14	22	13	9	6	8	11	12	7	8	7	4	10	13	18	13	25
76	23	9	25	17	10	10	18	13	5	12	12	23	65	23	14	16	21	16	12	38	8	12	9	4	11	12	23	19	3	7	16	16	17	7	16	14	5	28	18	12	8	23	15	22	6	30	37	7	34
77	8	9	16	8	17	12	23	10	5	12	21	12	4	9	19	19	15	16	14	21	20	12	6	10	16	4	23	39	6	14	13	7	11	5	19	13	5	21	23	12	4	20	10	20	7	24	24	7	15
78	2	3	8	7	0	4	0	7	2	11	4	4	1	4	7	2	1	5	13	3	8	4	3	1	4	0	32	8	4	1	0	2	7	2	2	9	2	7	4	3	4	11	8	2	8	14	6	9	4
79	42	32	24	44	95	36	24	75	20	16	77	45	34	59	13	31	61	74	29	29	14	32	18	4	30	0	32	38	3	26	102	77	15	19	73	48	16	14	49	34	106	104	83	83	8	99	16	5	45
80	4	2	9	15	7	4	3	4	7	17	7	7	5	1	16	9	4	15	11	15	14	13	2	5	5	4	4	9	3	10	3	15	4	2	22	11	7	14	14	4	9	9	7	7	17	22	4	6	16
81	1	1	3	0	14	2	0	1	0	2	1	4	0	0	3	3	1	0	1	1	0	5	0	1	3	0	0	1	0	0	1	5	6	3	1	2	0	1	2	3	2	1	1	0	0	1	0	4	2
82	8	5	7	8	18	9	6	8	6	9	22	5	18	9	5	15	13	13	14	18	5	7	4	8	8	3	19	6	1	4	23	8	8	7	9	7	9	10	15	3	5	11	8	13	7	19	14	13	12
83	4	1	4	0	24	6	5	3	1	0	19	0	0	6	6	13	1	4	3	0	3	6	3	0	2	5	2	2	23	1	9	4	5	25	1	10	7	0	1	1	1	6	1	0	19	2	3	2	0
84	19	20	12	14	16	8	14	26	17	16	13	7	8	14	15	23	12	41	27	31	49	35	5	8	6	4	15	12	6	7	8	22	14	14	11	10	21	20	10	22	35	24	8	15	28	23	28	47	13
85	3	3	4	3	1	7	1	6	2	8	3	2	1	20	6	3	8	9	2	8	2	1	12	0	8	11	12	2	19	6	7	4	9	15	2	3	1	1	2	11	4	1	3	4	5	3	2	8	3
86	1	3	1	3	6	4	2	1	0	2	1	4	0	3	1	3	0	0	1	1	2	1	0	1	2	2	3	1	4	5	1	3	5	2	2	1	4	1	1	1	2	5	2	1	4	2	1	1	20
87	5	7	13	19	7	113	27	13	43	16	18	9	28	5	20	17	33	13	9	9	18	11	5	10	6	3	14	72	3	7	16	18	13	25	16	12	11	39	12	29	11	24	21	6	36	17	12	19	5
88	2	2	3	1	0	8	0	5	0	2	0	3	0	4	3	1	1	7	2	4	25	5	5	1	6	5	1	1	9	4	7	2	12	4	1	1	0	1	1	4	3	4	3	0	2	2	2	1	0
89	11	18	6	32	17	14	9	8	18	13	36	13	37	11	6	16	8	10	20	31	18	13	12	4	8	5	7	13	1	10	30	22	7	8	9	13	11	8	14	17	9	20	17	12	9	20	19	14	26
90	14	30	7	27	22	13	22	20	34	16	25	25	34	18	15	41	20	30	31	25	25	19	17	21	26	1	26	19	10	11	14	22	16	15	21	20	11	40	20	17	19	18	19	21	22	34	17	30	24
91	9	73	18	5	12	6	23	44	7	38	3	5	15	28	5	12	12	20	11	27	47	5	8	23	19	4	128	72	0	2	8	27	7	12	12	103	25	78	83	25	24	66	15	58	60	42	4	42	186
92	8	5	18	13	22	73	23	7	50	10	14	9	5	10	12	5	10	11	5	22	19	31	3	8	6	4	21	97	8	8	35	23	10	15	6	10	9	24	7	10	13	24	8	6	24	15	17	13	22
93	5	7	9	6	6	13	5	15	14	6	10	13	4	5	6	5	19	12	8	7	7	6	10	5	12	6	11	3	5	2	6	6	9	11	13	12	6	8	6	6	6	3	5	3	3	8	4	5	1
94	5	5	6	4	1	8	8	10	6	3	1	3	0	15	5	5	14	8	3	8	7	3	16	3	17	2	5	7	15	4	13	9	11	23	5	5	12	1	3	17	6	5	8	7	12	5	1	9	2
95	13	28	18	14	10	8	19	29	15	7	25	19	7	6	24	46	25	22	18	32	10	7	3	12	43	5	98	11	70	20	26	23	23	37	20	14	12	43	9	38	11	28	34	56	51	42	69	50	13
96	5	5	4	1	4	51	3	2	0	33	10	10	0	10	2	5	15	9	3	71	5	4	5	1	4	1	3	1	35	30	10	5	8	5	7	3	0	0	1	7	5	6	23	1	1	4	3	2	3
97	1	3	2	3	2	1	2	3	0	1	3	3	1	1	2	4	1	2	1	3	4	2	0	2	4	1	8	2	0	0	0	3	7	2	2	4	1	2	1	4	4	2	1	2	4	2	5	3	1
98	29	1	12	1	2	7	0	4	0	10	29	14	0	2	73	4	0	5	1	1	0	8	0	0	4	8	2	5	1	1	1	2	11	33	56	9	0	1	1	1	22	4	0	4	0	132	0	3	0
99	4	12	10	11	5	8	15	10	11	5	9	9	11	6	8	7	6	22	11	22	32	10	6	9	11	0	20	8	5	13	13	8	6	7	6	9	9	21	14	10	10	14	14	14	14	19	7	9	6
100	11	5	18	8	11	8	8	9	0	6	6	19	3	5	3	28	2	13	14	5	23	7	0	0	3	0	3	2	1	3	12	6	7	3	7	13	5	23	3	4	9	24	14	11	3	13	3	35	4
101	2	3	5	3	1	6	0	4	42	6	4	5	19	3	6	18	8	4	12	15	7	11	17	9	6	3	4	4	4	7	9	2	4	2	1	4	7	4	5	4	11	42	14	7	1	7	9	2	1
102	1	3	7	2	2	2	1	5	1	3	2	3	14	1	5	9	5	3	5	8	3	4	4	2	10	0	13	3	3	4	3	1	5	1	17	5	3	5	2	3	3	8	8	3	3	3	5	5	2
103	0	4	8	11	5	8	2	4	3	0	2	1	0	1	2	4	1	2	1	2	17	4	1	0	4	0	19	1	0	1	0	13	6	3	0	7	0	3	10	1	2	4	12	3	5	5	7	1	3
104	1	3	7	1	1	6	2	4	2	2	1	5	1	1	7	2	2	3	7	6	8	3	0	4	8	0	31	2	1	5	2	0	7	1	4	3	1	4	3	3	2	3	5	2	2	2	2	2	1
105	2	6	3	17	2	6	6	15	7	6	7	2	23	2	6	6	3	13	22	10	47	7	6	2	5	2	4	1	1	2	7	6	5	4	10	5	8	11	6	3	11	17	3	4	8	9	7	26	6
106	2	6	3	2	11	2	3	6	1	1	14	3	0	2	4	3	0	12	2	0	7	1	1	2	2	1	2	2	0	0	1	2	6	11	2	4	2	3	3	2	2	5	2	7	2	1	9	1	6
107	10	23	11	15	8	22	18	15	18	12	24	10	33	8	25	22	14	23	24	47	47	18	15	30	40	2	13	12	9	13	13	22	13	10	31	17	10	28	22	13	6	13	16	19	16	22	11	13	28
108	1	1	6	1	7	2	0	0	1	2	1	4	1	0	9	4	0	1	1	2	0	1	1	3	4	0	7	0	1	2	1	2	9	0	1	3	0	0	0	2	5	3	0	0	1	0	8	1	1
109	2	2	4	5	3	1	2	3	1	1	15	2	0	1	6	12	1	5	4	9	1	4	1	2	5	1	3	6	2	1	3	4	2	3	1	7	4	3	1	2	3	4	11	2	2	2	4	10	6
110	11	13	16	8	18	15	10	12	9	11	19	8	3	7	7	17	13	15	13	9	18	12	3	16	9	1	13	15	4	11	29	12	8	15	16	15	10	27	38	11	7	13	9	16	13	20	11	6	19
111	1	1	3	1	2	4	1	6	4	5	2	5	0	0	4	2	4	1	3	7	1	3	2	1	5	3	2	0	3	3	2	7	5	0	2	1	0	4	2	4	0	2	1	9	2	4	4	6	4
112	5	6	3	2	0	6	3	3	1	7	0	1	6	18	9	3	14	5	2	5	2	4	9	0	6	8	3	4	32	3	6	8	11	11	4	3	1	2	2	14	1	3	8	2	3	5	6	7	9
113	7	8	12	3	12	5	3	6	3	5	9	7	2	3	2	10	5	9	7	7	6	8	7	3	6	1	8	12	4	3	8	11	7	9	6	6	3	7	6	4	5	7	6	6	4	7	5	5	6
114	0	2	3	1	0	0	0	2	1	2	0	0	0	2	4	1	2	0	1	0	1	0	2	1	2	0	0	1	0	0	1	1	5	0	2	3	0	1	13	2	2	1	0	0	0	1	6	0	1
115	2	3	3	0	0	8	0	2	0	4	0	1	0	9	9	1	0	3	1	1	2	5	5	0	2	7	4	1	0	0	14	13	10	6	4	2	1	1	1	4	2	3	0	0	0	1	0	1	1
116	6	12	4	10	11	6	4	4	13	7	17	8	11	3	1	6	7	9	8	16	8	6	6	1	11	1	7	7	2	3	12	12	6	4	5	8	5	7	10	5	5	10	10	11	8	12	8	10	12
117	1	1	4	0	2	11	2	5	1	1	1	1	0	2	3	2	5	7	3	5	8	3	3	2	8	4	4	1	9	0	5	1	8	14	3	2	1	6	1	12	7	4	7	0	10	1	1	15	1
118	2	2	2	3	2	1	1	2	1	2	0	0	0	1	0	3	1	5	1	3	1	0	0	1	2	0	4	3	1	2	2	3	2	3	1	2	0	3	3	2	1	2	1	2	1	2	1	2	1
119	2	3	1	0	1	4	2	4	0	2	1	2	0	24	5	3	8	9	3	2	10	1	11	3	7	6	2	3	1	1	7	7	4	18	2	2	10	1	1	11	2	2	7	4	6	4	1	5	3
120	4	6	2	2	1	4	0	2	0	2	0	1	0	4	3	6	0	0	1	0	2	1	2	4	1	7	6	1	0	1	5	17	9	6	5	5	1	1	2	3	9	12	7	5	1	2	1	13	0
121	6	10	7	12	6	11	12	5	10	6	18	10	20	4	3	14	14	14	5	16	7	7	5	2	10	6	18	11	3	12	31	14	4	6	12	5	11	6	10	8	4	15	11	31	5	22	16	7	16
122	1	4	11	3	3	7	1	3	0	1	0	2	0	2	5	7	2	11	1	6	2	1	0	2	0	2	2	2	2	0	2	10	6	4	10	5	2	11	5	4	5	0	3	1	5	0	5	2	0
123	0	0	12	7	0	0	1	4	0	0	0	2	0	0	1	10	2	1	0	3	2	9	0	14	1	1	4	40	1	11	1	1	1	0	5	5	0	0	0	4	1	1	4	0	4	1	0	1	0
124	1	2	3	1	0	1	1	3	0	1	1	0	0	0	3	2	0	2	2	1	0	0	0	0	3	1	8	1	0	3	0	0	3	0	0	1	0	1	0	3	2	4	0	0	1	0	2	0	0
125	1	2	3	2	0	0	0	1	1	1	0	0	0	0	4	1	1	1	1	0	1	3	0	1	2	3	12	1	1	3	1	1	6	1	0	1	0	0	2	1	1	0	4	0	1	2	2	0	0
126	6	6	2	11	38	10	8	3	1	3	9	4	56	8	5	40	4	50	0	0	4	2	1	8	2	0	24	6	0	6	33	1	5	5	7	4	34	11	15	7	7	2	24	16	3	8	42	6	21
127	1	3	9	4	17	7	8	13	3	5	5	3	0	2	1	10	5	6	2	4	2	13	2	0	2	0	6	1	6	7	10	7	3	4	9	8	12	6	2	4	3	12	7	8	3	8	7	16	3
128	1	2	17	2	5	0	4	1	0	1	1	2	0	1	1	2	1	17	0	13	21	18	0	0	0	3	10	0	2	0	1	1	3	5	0	4	0	1	1	1	1	1	0	7	0	1	6	3	1
129	1	5	2	3	7	2	5	4	5	2	4	3	5	1	4	8	1	3	1	6	4	1	2	5	3	2	4	2	1	3	1	2	3	4	3	3	1	6	5	2	1	3	1	4	4	3	1	3	8
130	9	6	3	13	18	7	10	4	10	5	14	7	23	18	8	4	13	19	4	24	6	2	3	1	10	6	12	5	1	4	16	7	8	6	11	5	6	6	7	7	2	10	18	17	7	12	4	10	28
131	2	5	3	3	3	3	2	5	3	3	3	4	1	1	4	3	2	3	1	2	3	5	4	4	3	0	5	1	3	1	6	4	5	4	3	5	2	3	2	3	3	4	1	1	2	3	2	1	2
132	3	2	95	0	1	1	2	1	0	3	2	24	0	0	4	6	3	8	8	46	1	1	1	0	1	2	1	1	1	1	9	2	1	0	3	7	2	6	1	3	1	6	4	0	0	0	5	1	5
133	2	6	4	2	1	0	1	3	1	3	1	3	2	1	5	6	2	2	0	3	2	3	1	3	3	0	3	3	1	2	4	3	2	3	3	1	1	2	3	3	3	6	1	3	1	3	2	1	3
134	1	3	2	4	5	2	5	3	4	3	3	2	2	3	4	2	1	6	6	7	4	1	2	3	4	0	5	3	1	3	2	1	2	2	2	2	1	2	2	4	4	2	1	2	1	3	1	1	1
135	4	11	3	3	7	7	8	5	4	5	6	5	8	12	2	6	2	10	1	4	5	1	6	7	6	1	5	7	3	3	6	5	3	4	8	8	3	7	8	4	4	8	2	7	5	16	6	3	4
136	3	5	4	4	7	5	5	6	4	7	5	5	19	9	2	4	3	5	6	18	8	6	3	5	8	0	4	6	3	5	2	11	4	6	6	5	7	8	6	3	1	7	7	3	8	6	8	6	7
137	1	1	3	1	10	5	2	3	3	2	2	2	0	2	1	5	1	3	1	0	0	2	0	0	0	2	3	0	1	1	6	1	6	1	1	1	1	2	1	1	4	2	3	2	1	3	6	4	2
138	4	1	2	1	4	0	1	5	1	0	22	0	1	21	2	15	0	14	0	1	0	0	0	0	1	0	2	5	0	8	1	3	4	13	1	8	0	0	0	1	3	10	0	3	2	1	0	8	0
139	8	4	2	28	5	5	2	1	8	5	10	3	44	5	1	8	2	9	12	17	7	7	1	2	3	4	3	6	1	5	4	2	3	2	4	4	4	2	4	5	3	6	6	4	2	8	1	6	5
140	0	1	2	0	1	0	2	4	1	1	0	1	0	1	2	1	1	3	1	1	2	1	0	0	2	0	0	13	1	1	0	1	1	0	2	2	0	1	1	1	1	3	1	1	1	0	1	1	1
141	1	2	1	0	0	4	0	2	1	2	0	0	0	5	3	0	0	0	0	0	2	2	2	0	3	4	1	0	0	1	5	4	5	2	2	0	0	0	0	5	1	0	0	0	1	1	0	0	0
142	3	6	1	5	0	5	7	11	0	2	23	2	1	3	2	4	0	8	3	6	10	10	0	3	2	0	7	7	0	1	0	7	12	6	7	10	2	7	3	3	4	2	6	2	10	3	2	9	1
143	2	7	3	2	3	2	5	6	4	3	3	0	2	1	3	3	2	6	3	5	4	2	2	5	9	0	1	6	2	1	2	3	2	2	5	4	1	66	2	5	3	1	2	4	3	4	3	3	6
144	5	6	6	2	3	8	2	4	2	4	10	3	4	5	2	6	3	6	8	7	4	2	0	4	1	1	2	2	1	2	6	4	4	7	7	6	1	8	5	8	2	6	2	3	6	3	6	3	1
145	4	2	4	1	1	4	3	4	0	2	4	4	5	1	1	3	3	1	3	7	4	2	7	4	7	0	1	2	1	1	1	2	6	1	7	3	2	8	3	4	1	9	5	5	1	2	6	2	1
146	0	1	0	0	0	0	0	0	0	1	0	0	0	1	2	0	0	1	0	0	0	0	0	0	0	1	0	0	1	3	2	0	3	1	1	0	0	0	0	2	1	0	0	0	0	1	0	1	0
147	4	6	4	4	9	3	8	2	6	6	5	4	10	6	6	6	3	8	8	11	11	4	3	2	6	2	2	4	3	4	8	6	4	3	5	4	4	9	9	3	1	11	2	5	4	7	6	2	6
148	0	1	0	1	9	0	0	1	0	1	0	0	0	0	2	0	1	2	0	0	0	0	0	0	3	0	0	1	0	0	0	0	2	0	0	0	1	2	3	2	0	3	0	0	0	0	1	0	0
149	2	2	11	1	11	3	0	7	7	1	7	0	0	4	2	10	3	0	1	0	2	6	1	1	0	5	0	0	0	1	0	4	1	3	1	5	0	0	2	2	10	1	0	1	0	3	0	0	0
150	1	0	1	2	0	1	0	1	0	0	1	0	0	0	5	2	4	3	1	2	1	1	0	2	2	0	2	1	1	0	1	0	2	1	5	1	0	5	1	0	3	1	2	1	1	1	4	3	4
151	4	6	8	3	9	5	3	3	7	9	5	6	3	2	6	6	2	10	6	13	5	2	4	5	5	5	4	15	5	4	12	7	2	2	9	6	2	4	7	3	2	7	6	17	1	5	1	4	2
152	0	1	0	0	0	0	0	0	0	1	0	1	0	4	2	0	0	0	0	0	0	7	2	0	0	1	2	0	0	0	3	2	1	1	1	0	0	0	0	2	1	1	0	0	0	1	0	0	0
153	8	13	3	8	2	6	12	7	2	8	6	3	7	19	10	8	37	48	4	7	6	3	5	4	14	1	17	11	29	2	4	5	8	34	4	4	12	5	3	13	5	4	22	10	14	7	4	36	11
154	2	10	6	2	5	2	1	6	3	3	5	13	4	5	5	17	6	5	1	3	5	0	2	1	2	0	32	3	6	0	3	3	6	7	5	6	3	12	4	4	3	2	5	5	8	7	6	8	3
155	4	6	4	7	5	4	3	2	0	1	6	2	3	5	3	5	5	5	5	9	4	1	1	3	4	0	9	6	1	2	10	6	6	3	7	6	1	5	7	6	5	3	4	11	3	8	4	2	13
156	3	4	4	8	1	1	9	0	0	2	7	1	0	1	2	0	10	9	2	3	2	2	0	11	1	0	1	1	3	0	5	4	1	2	3	3	1	1	7	8	0	3	1	3	2	12	0	0	1
157	3	1	2	2	1	3	0	3	1	1	1	1	3	1	3	1	1	2	2	2	2	1	1	3	0	1	5	0	1	1	0	3	2	1	0	1	1	3	4	2	2	0	1	0	1	2	1	1	0
158	1	1	1	2	2	2	1	1	2	1	3	0	0	0	2	3	0	2	2	0	1	3	1	0	1	2	1	0	1	2	0	2	1	2	1	1	1	2	2	2	1	1	1	1	0	1	1	2	0
159	1	1	3	0	0	7	2	3	0	1	1	0	0	1	4	0	3	10	1	2	1	2	1	0	5	0	2	2	5	0	2	1	7	5	1	2	0	4	0	6	3	1	5	1	5	1	0	6	0
160	0	0	0	0	0	1	0	0	0	0	0	0	0	0	0	0	0	0	0	0	0	0	1	0	0	0	1	0	0	1	0	2	1	1	0	1	0	0	0	0	5	0	0	0	0	0	0	0	0
161	2	5	5	4	17	3	1	5	4	3	2	2	29	2	15	7	2	2	6	7	14	6	3	20	0	0	6	3	20	6	5	1	3	1	21	13	0	9	8	1	3	2	3	3	2	5	8	12	2
162	1	3	4	2	1	0	2	1	2	1	2	3	0	1	2	1	2	1	2	4	3	1	0	0	4	1	3	3	1	3	1	1	2	1	1	1	1	3	2	1	1	0	1	1	1	2	0	1	0
163	8	5	1	4	11	4	1	3	4	2	5	5	3	4	3	4	2	5	3	4	9	4	1	0	7	1	4	2	2	0	9	4	2	3	4	3	1	3	3	6	2	5	1	3	4	5	2	7	2
164	1	4	4	1	0	0	2	1	0	0	1	1	0	1	1	6	0	2	1	1	1	1	0	0	1	1	0	13	0	3	2	2	2	1	0	1	0	4	0	1	0	0	0	1	0	0	13	0	0
165	4	5	4	2	2	2	5	6	12	6	10	7	2	2	2	4	3	10	8	10	9	2	2	13	8	0	6	4	2	3	10	10	3	4	8	3	2	16	9	6	2	3	9	5	5	7	9	5	7
166	0	1	1	24	0	0	0	3	1	0	1	0	0	3	3	0	2	0	0	0	0	0	2	0	0	0	0	0	0	2	0	2	2	0	1	0	0	1	0	0	1	0	8	1	0	1	0	0	0
167	3	3	2	7	2	2	2	1	1	2	1	5	0	2	0	2	0	5	4	0	0	4	1	0	0	1	3	5	1	2	2	5	2	1	3	2	1	2	2	3	1	8	2	1	3	11	2	4	9
168	0	1	27	0	2	1	0	7	0	0	2	0	0	0	1	1	4	3	1	0	0	0	18	4	1	0	0	1	0	1	0	4	3	5	1	2	0	3	1	1	2	1	0	1	4	0	1	1	0
169	1	1	1	1	3	0	1	3	2	3	3	0	4	3	2	2	0	5	2	3	1	1	0	1	4	1	4	2	1	2	2	1	2	1	5	2	0	2	2	0	1	0	1	2	1	1	2	0	0
170	3	4	1	1	9	2	2	1	3	1	5	2	2	2	0	3	2	4	3	5	2	1	1	0	9	1	3	3	0	1	12	1	2	4	1	1	1	0	2	1	2	2	3	3	1	2	5	4	13
171	0	0	0	0	0	3	0	1	0	2	0	1	0	0	0	1	0	0	0	0	0	0	0	0	0	2	0	0	0	2	0	0	3	0	0	0	0	0	0	1	1	0	0	0	0	0	0	0	0
172	2	9	3	4	14	8	1	2	2	0	4	4	2	6	2	3	1	4	4	2	2	2	1	1	2	1	1	2	1	4	3	3	3	4	4	2	4	4	7	1	2	10	5	3	11	6	5	6	7
173	4	2	1	2	3	1	4	3	0	2	1	1	0	1	1	8	20	4	1	7	2	1	5	15	61	0	2	2	4	1	2	8	2	3	4	3	0	2	3	6	1	4	1	11	4	9	13	3	10
174	0	1	2	0	5	2	2	1	0	1	1	0	0	0	0	1	0	0	1	1	4	0	0	1	1	0	37	0	0	0	2	2	3	1	0	3	0	0	4	1	1	2	4	0	0	0	0	1	1
175	1	1	2	2	0	3	1	2	1	4	2	2	0	1	2	2	2	2	0	1	3	1	1	3	1	2	3	0	3	1	1	2	3	2	3	4	1	1	2	3	1	2	1	1	1	2	1	2	1
176	0	1	2	2	1	1	0	6	0	0	2	0	0	1	5	12	2	0	0	0	1	3	1	1	1	1	1	2	0	3	0	0	3	14	0	3	1	1	2	1	1	0	4	2	4	5	0	0	0
177	0	0	2	0	0	2	0	1	1	2	1	2	2	2	5	1	0	0	1	1	0	0	9	0	5	2	0	1	1	0	4	1	4	2	1	0	1	3	4	2	1	1	1	1	0	0	0	1	0
178	1	4	3	1	5	1	4	1	1	0	3	2	0	1	2	2	1	5	4	7	1	2	2	0	4	2	12	3	0	2	0	1	3	2	2	3	1	4	3	3	2	2	4	1	11	3	5	1	2
179	0	3	1	1	1	2	1	2	3	2	2	3	0	1	1	0	3	0	4	5	6	1	2	5	10	0	3	1	0	2	1	0	3	1	2	1	1	3	2	1	1	3	1	3	0	2	0	1	2
180	0	0	0	4	0	0	0	0	0	1	1	0	0	0	0	0	0	2	2	1	2	0	0	0	0	0	1	0	0	0	0	0	1	0	0	1	1	0	1	1	1	1	0	0	0	1	0	0	0
181	0	2	0	2	0	0	0	4	0	0	0	0	0	2	0	3	0	0	1	1	0	0	0	1	0	0	1	0	0	0	0	6	47	1	0	1	1	0	0	0	1	2	0	0	0	0	0	0	0
182	0	0	1	0	1	1	0	2	0	1	1	1	0	0	0	2	0	2	0	0	0	1	0	0	1	1	1	0	0	1	0	2	2	1	2	1	0	2	0	0	1	1	1	3	0	4	2	2	0
183	1	1	0	0	1	0	0	0	6	0	1	0	0	0	0	1	2	1	2	0	0	0	0	1	0	1	0	0	1	3	0	0	1	1	0	1	1	0	0	3	1	0	0	0	0	1	0	1	0
184	0	1	2	0	0	1	1	1	1	1	1	1	0	0	0	2	1	0	1	0	1	0	0	0	0	0	1	2	0	0	0	1	2	0	0	1	0	0	1	1	0	0	1	0	0	0	0	0	0
185	0	0	1	2	0	0	1	1	1	0	1	0	0	0	1	1	12	0	0	2	2	0	0	2	2	0	1	0	0	1	3	0	1	0	0	1	0	1	2	2	0	1	1	1	1	2	1	0	0
186	0	1	0	0	0	0	1	1	0	0	1	0	0	0	1	0	1	1	1	0	1	0	0	1	1	1	9	0	0	0	0	0	1	0	0	1	0	2	0	1	1	0	1	1	0	1	4	1	0
187	0	1	0	0	0	0	0	0	0	2	0	0	0	0	0	0	0	2	0	0	1	0	1	0	0	1	0	1	0	0	0	1	1	1	2	0	0	0	0	0	0	0	0	0	0	0	2	0	0
188	2	2	5	3	4	3	1	4	3	3	4	3	0	0	4	4	2	5	1	3	2	1	1	3	1	1	3	3	1	2	3	2	2	3	4	4	1	3	2	2	2	2	4	2	4	3	3	2	5
189	1	2	1	3	4	3	1	0	0	0	2	0	0	1	2	3	2	2	2	1	1	1	2	0	1	2	2	2	0	0	13	2	0	6	1	0	1	3	1	1	1	1	0	1	2	0	4	1	8
190	1	2	2	0	3	1	2	1	0	0	4	2	1	3	1	1	2	2	2	5	2	5	2	2	3	0	1	3	0	1	2	0	2	2	1	2	0	4	2	2	1	1	5	1	1	2	3	2	1
191	1	1	1	0	1	4	3	2	0	1	1	2	1	4	2	4	4	1	2	14	1	0	6	0	8	2	3	5	7	1	3	3	2	16	2	2	7	3	3	16	7	1	4	0	15	2	3	4	1
192	0	0	2	1	0	1	0	3	0	0	0	0	0	0	0	1	0	0	0	0	0	0	0	0	0	0	0	0	0	0	0	0	3	0	0	2	0	0	0	1	1	2	0	0	1	7	3	0	0
193	0	3	1	1	0	1	0	0	0	2	0	0	0	1	1	0	0	0	1	0	0	0	0	0	1	0	1	1	0	0	0	1	2	0	2	1	0	1	0	1	0	0	1	2	0	0	1	2	0
194	0	2	0	0	0	0	0	0	0	0	0	0	0	0	0	0	0	1	1	0	0	0	1	1	8	0	1	0	0	0	0	0	0	0	0	1	0	1	0	1	1	2	0	0	0	1	0	1	0
195	0	1	1	1	1	1	0	0	0	1	0	0	0	0	0	1	0	2	2	1	2	2	1	0	0	0	2	0	1	1	0	0	2	0	0	1	1	1	1	1	2	1	0	1	0	1	1	0	1
196	1	4	1	2	0	0	1	1	3	1	4	1	0	0	4	2	3	3	1	2	3	0	1	9	1	0	3	1	3	1	0	1	2	1	1	3	1	1	1	1	2	1	1	4	2	2	2	3	1
197	2	5	3	5	6	3	2	2	5	1	4	1	2	1	1	5	2	3	2	2	3	1	3	4	3	0	2	2	1	2	1	7	3	2	1	3	1	5	3	1	4	3	2	6	2	2	2	2	1
198	5	1	1	0	1	3	0	1	0	1	0	0	0	15	2	1	6	3	1	3	1	0	3	1	3	3	2	1	1	0	4	3	2	4	1	2	16	2	1	9	0	1	5	1	3	2	1	4	1
199	1	4	1	2	3	0	2	2	4	1	2	1	2	3	1	4	1	2	3	5	4	0	0	4	3	0	2	1	2	0	0	2	2	1	3	2	0	2	3	3	1	1	1	1	1	3	2	0	1
200	1	2	7	4	6	3	5	2	4	1	5	5	0	2	2	6	2	6	4	2	2	3	1	4	5	10	14	7	1	2	4	2	4	9	3	3	3	7	7	3	3	7	1	2	8	3	6	3	1
201	190	305	178	262	154	226	1245	2000	305	727	391	494	165	870	305	204	373	259	495	1930	313	397	795	536	886	171	786	159	458	955	195	307	418	788	600	285	362	195	188	549	1047	111	306	337	1006	870	51	1223	1728
202	288	410	918	1640	1191	1180	1138	412	821	1213	342	680	170	854	201	1199	1642	374	1628	1802	1943	149	1556	337	942	217	1000	432	700	855	203	1774	429	1186	790	331	1518	1322	1031	707	672	1608	613	614	1804	1014	1107	567	1282
203	9	36	14	4	30	4	6	5	218	24	56	113	0	3	79	91	67	43	6	43	4	11	13	41	125	53	5	31	42	77	34	58	135	29	22	106	13	9	29	18	34	17	9	49	24	6	11	22	61
204	47	57	39	408	33	11	8	7	106	57	116	192	2	6	115	219	189	144	18	23	8	14	106	133	302	102	65	93	129	75	94	77	139	59	79	387	124	28	47	38	105	12	27	102	71	14	35	40	168
205	407	1109	330	530	302	851	648	277	240	644	943	360	2323	923	557	522	546	623	370	941	1577	470	1465	547	600	78	346	939	403	426	1309	840	216	311	552	849	735	709	1175	1133	343	758	1440	1220	262	1002	594	274	754
206	444	609	273	746	270	510	310	139	405	350	178	722	1297	174	936	202	230	195	67	243	497	301	276	194	284	579	397	245	763	249	114	476	321	360	232	631	867	230	157	696	295	1108	646	533	455	1309	218	379	407
207	242	170	209	1204	94	577	66	316	440	199	322	267	850	207	357	276	383	623	769	80	708	1912	279	779	241	143	89	822	89	315	106	171	1017	370	155	2248	570	301	542	53	1226	506	530	174	328	169	157	117	380
208	703	1712	413	1397	603	1039	1129	326	507	1103	781	414	1442	699	513	458	1179	574	638	1546	833	402	676	409	682	224	422	1427	656	485	1140	615	425	451	1004	1025	550	788	662	2100	304	871	966	1067	993	951	751	460	925
209	275	442	150	420	93	805	467	78	221	410	419	453	134	269	301	235	211	270	163	259	169	440	591	214	225	116	85	1011	210	342	193	152	200	154	701	468	355	228	302	386	131	577	362	673	437	606	243	331	258
210	187	109	54	166	101	152	320	20	89	49	80	198	67	35	227	147	124	53	21	415	75	53	219	59	183	122	67	201	48	89	64	194	62	168	106	88	968	100	141	896	46	200	52	126	95	196	19	56	103
211	416	402	53	208	305	373	328	67	204	240	96	296	594	108	175	227	326	115	151	765	231	296	165	324	261	244	83	305	92	75	124	179	180	138	122	198	353	176	111	451	65	181	315	247	292	497	77	321	339
212	41	36	152	84	73	229	639	62	103	222	118	350	312	12	97	112	188	53	287	151	788	373	216	148	124	355	546	71	66	162	93	276	53	343	149	164	371	373	39	514	209	64	87	291	64	257	90	123	126
213	304	176	182	451	108	707	626	42	875	146	273	1026	100	49	96	171	521	129	64	96	50	129	561	114	214	775	1021	127	324	132	227	733	238	666	255	354	77	420	135	219	829	210	1326	244	385	234	65	139	255
214	3	11	5	4	5	11	4	2	15	9	19	134	0	1	11	31	26	18	3	8	2	1	6	9	40	0	5	11	14	28	10	70	16	4	12	40	4	5	8	7	11	6	1	22	8	1	6	3	30
215	297	444	169	615	317	985	64	793	49	81	84	282	4	1008	52	296	260	266	42	65	129	298	13	100	227	25	177	692	74	81	212	2304	63	412	93	56	361	85	261	58	92	27	109	170	76	306	46	618	289
216	26	121	21	6	49	136	15	4	173	44	428	80	28	4	76	99	87	78	11	69	5	16	19	56	94	46	15	58	57	76	42	53	438	15	57	114	14	8	248	30	112	27	5	69	174	3	17	20	72
217	119	35	17	31	20	49	53	5	19	11	77	28	16	21	25	26	21	17	11	25	21	40	11	44	161	2	35	55	24	28	33	34	19	20	25	70	53	30	29	106	13	39	28	36	23	15	25	13	36
218	100	139	66	64	42	106	119	30	76	151	52	83	118	144	150	43	62	38	47	123	74	69	147	53	60	13	41	129	99	171	129	45	43	120	81	60	196	60	98	185	38	224	112	228	57	466	88	263	123
219	15	9	48	14	21	47	27	5	29	826	6	24	17	16	13	31	24	17	211	15	33	4	39	13	53	4	29	38	12	132	16	8	79	15	12	18	89	11	11	33	15	21	13	34	17	121	25	52	245
220	89	73	27	143	98	82	138	21	191	55	63	207	35	82	94	31	46	22	22	61	46	38	62	90	237	256	74	43	100	56	63	284	131	58	41	114	179	38	50	142	122	165	148	103	77	183	17	24	53
221	355	152	59	63	28	133	56	64	24	314	40	187	117	70	17	63	33	92	18	107	34	40	374	86	65	11	28	47	31	127	60	75	30	21	27	183	37	82	359	385	37	53	377	69	94	76	129	8	37
222	8	11	3	4	15	3	3	4	61	10	29	67	0	2	39	39	40	30	3	3	2	2	8	23	60	1	4	19	32	15	20	66	50	5	19	49	9	7	8	11	13	7	1	20	16	2	5	12	45
223	37	54	18	87	53	96	44	10	23	25	81	124	103	10	48	13	51	26	4	26	11	25	79	31	33	19	69	17	53	33	22	59	69	28	33	28	49	11	57	26	39	86	29	162	13	150	13	21	67
224	3	9	6	3	12	4	3	0	69	14	26	58	0	1	22	43	40	31	2	1	1	1	5	27	50	35	39	21	35	13	21	40	46	10	14	56	20	6	9	10	15	8	11	25	8	1	6	2	45
225	75	93	37	58	62	143	79	27	139	113	69	76	234	42	40	80	74	118	136	184	204	73	384	85	96	16	56	127	62	67	90	81	66	150	88	73	88	109	86	284	92	97	171	291	43	57	101	64	136
226	151	11	7	40	11	26	21	2	37	37	146	31	8	29	2	8	9	10	2	13	27	423	7	14	12	0	8	9	3	17	13	8	12	11	10	11	42	19	16	127	8	29	14	22	13	67	9	6	16
227	6	9	8	2	7	2	2	1	2	5	13	253	0	1	25	21	17	12	4	2	1	2	5	6	39	0	8	11	10	9	12	2	11	2	17	28	4	4	5	12	9	0	0	15	2	1	6	5	22
228	81	54	31	68	21	140	232	106	138	118	69	53	3	40	10	116	136	118	176	84	192	609	261	90	33	2	313	97	55	183	46	30	51	75	156	127	259	226	42	18	37	82	72	224	27	69	94	72	181
229	66	35	35	107	54	112	77	23	45	19	33	85	37	13	75	27	26	27	6	72	37	17	31	21	41	16	32	47	63	45	28	50	31	40	35	32	82	58	35	76	35	72	61	78	55	170	28	24	38
230	96	76	36	110	65	192	98	781	51	59	129	69	23	202	14	220	203	244	59	586	472	95	206	77	55	27	69	204	52	197	113	47	120	153	395	123	348	351	196	68	212	42	125	165	38	106	241	56	602
231	12	6	8	0	5	4	1	1	15	36	7	7	3	1	3	12	9	4	1	2	0	2	1	7	11	4	14	4	7	1	6	9	10	0	12	10	5	2	2	4	2	41	0	10	11	2	1	3	11
232	10	13	3	4	7	8	1	4	8	22	12	16	2	1	12	16	16	17	4	32	5	4	9	16	25	7	21	16	14	17	17	129	11	9	16	27	7	6	12	5	8	2	6	14	11	2	7	5	24
233	1	0	3	0	1	0	1	0	2	0	5	10	0	0	2	5	6	2	0	0	0	1	0	2	6	1	33	1	3	1	2	8	4	1	2	9	3	0	1	0	2	0	0	2	2	0	0	0	5
234	6	6	4	0	9	0	2	0	29	8	16	23	0	0	15	26	25	15	1	1	1	1	3	11	25	13	33	12	14	12	8	23	21	4	6	17	6	3	4	13	13	2	1	11	10	0	3	7	30
235	10	7	4	4	11	5	4	1	63	5	15	28	0	0	22	24	27	9	3	2	2	1	7	23	33	8	1	14	23	11	15	1	37	6	8	27	5	6	6	9	16	4	3	13	22	1	3	5	22
236	30	74	12	17	12	54	32	16	9	25	40	195	72	34	8	59	23	19	14	43	17	15	501	11	40	20	21	54	26	81	44	52	21	11	20	9	14	82	85	101	15	15	21	52	17	37	95	14	21
237	360	34	5	11	34	91	48	13	8	65	12	218	10	922	4	15	48	14	3	10	2	87	9	4	22	2	56	175	9	9	78	151	88	22	40	22	29	2	3	672	5	29	22	21	21	23	3	41	17
238	6	7	2	1	4	0	1	3	12	6	20	39	0	2	24	23	170	11	3	4	9	1	5	6	35	24	3	13	29	10	11	21	12	26	8	28	3	3	8	6	15	3	7	14	11	1	6	6	34
239	657	117	20	94	93	280	64	105	43	42	15	134	3	161	67	55	15	8	170	265	11	42	153	179	247	1	16	15	17	98	139	82	548	855	239	32	82	5	196	109	117	42	203	130	44	57	1	128	44
240	1	4	2	1	2	1	0	1	4	1	4	12	0	1	24	6	9	5	2	2	0	1	3	6	8	0	2	2	10	7	5	8	5	1	2	12	4	2	2	1	4	1	0	7	2	0	0	2	7
241	37	94	37	73	22	165	20	12	42	109	112	28	49	55	44	11	33	32	18	52	47	18	40	28	34	44	5	53	32	17	30	55	16	72	31	33	97	57	34	80	33	202	46	89	41	81	27	16	63
242	0	7	7	5	1	1	1	0	13	1	4	9	10	1	3	8	5	7	3	1	1	0	2	7	16	9	0	7	11	4	4	2	5	3	6	8	3	0	3	22	15	0	0	9	6	2	2	3	29
243	2	14	1	1	2	0	2	0	3	3	11	5	10	4	1	2	4	4	2	6	5	0	1	0	4	1	1	3	5	1	2	0	4	3	2	4	2	1	8	6	2	3	2	4	1	7	2	1	6
244	7	3	0	1	4	0	4	0	13	3	2	6	0	0	7	8	4	7	2	1	0	0	1	11	11	1	0	4	3	5	5	8	5	0	3	11	4	1	2	1	4	0	14	6	1	0	1	0	10
245	5	115	7	38	7	19	16	4	24	19	10	16	2	5	17	9	16	8	12	47	5	14	4	26	22	3	1	33	12	8	12	88	6	7	17	30	60	67	6	52	8	8	48	33	12	58	2	14	15
246	13	4	4	8	2	8	5	1	1	10	3	9	5	4	1	22	4	6	6	20	17	10	36	12	7	0	27	10	8	1	7	2	3	2	6	25	45	2	12	23	20	4	4	12	5	7	7	10	27
247	60	11	30	0	5	5	0	4	3	20	0	9	0	0	0	1	0	0	27	0	3	0	25	0	0	36	0	1	131	0	3	1	11	0	0	19	5	4	3	5	20	4	0	0	15	0	3	6	1
248	40	31	17	52	11	369	22	6	20	29	30	46	55	19	13	54	45	33	15	45	20	39	109	19	126	12	8	86	15	38	21	32	14	20	64	72	40	20	13	58	41	51	37	119	17	46	54	90	27
249	10	24	3	5	100	93	34	25	77	35	28	11	22	19	22	29	14	76	21	4	56	35	49	6	5	0	101	20	3	13	98	75	16	43	33	4	15	3	11	15	4	11	83	20	10	82	7	150	69
250	5	15	14	4	6	4	8	3	30	8	15	22	13	4	13	20	19	13	3	4	3	5	3	24	32	4	11	19	6	13	13	15	12	3	8	33	6	8	18	27	9	1	2	6	9	4	8	10	40
251	5	23	11	3	5	12	6	4	4	5	12	24	12	8	5	13	7	9	2	36	6	1	85	6	12	3	6	12	7	5	10	7	14	4	11	6	5	83	16	21	6	6	15	5	10	15	10	1	9
252	0	1	0	0	0	1	0	0	0	0	0	4	1	0	0	1	1	0	0	1	1	0	0	0	0	0	0	2	0	0	0	0	0	0	0	0	0	1	0	0	0	0	0	0	0	1	1	0	0
253	22	43	21	23	23	26	30	17	11	69	51	15	65	20	4	15	29	37	73	51	34	18	63	11	26	2	14	28	18	28	64	38	10	23	37	83	59	17	28	33	44	46	26	98	35	19	24	24	99
254	24	39	12	16	10	31	18	4	17	21	23	15	17	21	19	10	25	11	9	73	20	23	42	15	40	9	9	21	18	20	12	25	14	10	17	16	27	22	19	31	10	36	22	38	16	31	14	8	30
255	7	16	4	4	3	12	4	2	4	45	10	21	14	12	5	19	11	9	2	15	6	1	57	5	10	59	16	13	6	5	8	92	7	1	8	10	6	32	13	23	5	13	3	7	3	16	28	3	6
256	3	6	1	0	2	1	1	0	4	0	5	6	0	2	8	6	10	5	2	6	1	0	2	2	13	1	0	6	5	14	2	17	11	1	3	8	0	3	3	0	3	1	12	6	5	1	1	0	10
257	0	2	1	0	2	0	1	1	16	2	6	7	0	0	7	6	6	3	1	0	0	0	1	3	10	5	46	2	9	8	4	4	10	3	4	8	4	1	1	2	3	0	4	4	3	1	1	1	6
258	17	15	1	1	4	4	4	3	15	9	8	7	0	0	5	14	7	4	1	8	3	1	4	8	15	10	29	3	6	3	4	8	8	1	1	13	7	1	1	13	3	2	6	12	3	2	1	3	8
259	3	0	0	1	2	0	0	1	1	3	4	4	0	0	10	1	4	2	0	0	0	0	1	3	5	1	2	3	4	5	4	7	4	1	1	2	1	1	1	1	3	0	1	5	2	0	0	4	6
260	78	239	70	74	34	201	116	37	33	71	89	167	288	127	32	102	141	57	49	159	49	61	337	51	62	20	96	194	46	37	86	94	74	30	61	40	59	140	138	347	20	27	78	115	53	125	99	40	93
261	14	29	12	76	16	46	16	2	115	12	10	11	20	16	17	9	17	20	8	10	13	23	14	6	6	1	12	17	2	32	3	4	14	21	20	131	53	22	16	33	10	24	11	14	2	26	12	37	11
262	11	17	7	19	59	12	17	19	7	5	10	13	1	8	3	33	15	23	15	13	18	8	9	12	24	2	42	18	4	27	11	7	13	123	14	4	19	34	11	34	3	5	10	21	7	8	22	4	47
263	6	1	0	1	3	2	4	0	3	1	4	6	2	0	0	2	1	1	11	0	0	48	1	5	2	0	1	4	1	1	1	4	1	0	1	2	7	12	7	7	2	1	13	3	2	0	1	0	2
264	7	3	0	3	2	0	1	1	19	5	8	10	0	1	2	7	7	4	1	3	1	0	2	6	16	7	0	8	9	4	3	3	14	2	6	6	1	1	2	1	2	1	0	12	3	0	1	3	6
265	3	4	1	14	2	1	3	0	1	1	1	5	9	0	0	4	7	1	2	2	1	0	6	0	2	0	2	2	33	2	1	6	1	0	0	1	1	5	5	8	0	4	1	5	1	1	21	1	4
266	2	0	5	0	1	0	3	1	9	3	2	8	0	0	6	6	5	2	0	0	0	0	0	3	6	1	0	1	1	1	1	5	5	1	0	11	3	1	1	1	2	0	0	3	2	0	1	0	6
267	11	53	8	5	17	20	23	23	6	80	6	22	11	37	13	5	14	15	17	25	20	21	8	26	12	2	31	48	9	8	38	9	10	79	19	17	7	51	5	9	11	6	46	29	46	12	16	105	56
268	7	6	2	6	4	1	9	4	4	2	8	13	1	4	17	13	11	8	2	3	2	7	19	8	24	9	2	5	5	5	2	7	5	11	12	7	7	2	2	7	5	1	3	8	9	8	0	17	7
269	2	7	0	2	4	1	4	3	3	4	6	7	0	4	9	9	8	7	4	2	11	1	3	10	12	0	8	5	11	7	6	13	5	2	6	20	4	3	3	5	4	0	6	7	6	8	4	0	14
270	11	6	3	5	3	3	10	3	5	3	9	12	1	3	13	13	19	13	1	2	5	4	15	9	20	2	5	5	4	2	6	9	2	6	7	13	9	2	4	7	7	2	3	9	9	8	2	14	5
271	4	5	1	66	3	19	2	8	13	6	13	12	3	3	5	16	32	12	55	2	10	8	18	11	25	3	2	20	4	7	2	3	6	21	3	14	21	11	17	2	23	10	17	9	17	7	16	4	18
272	7	8	5	13	5	19	28	3	15	5	20	28	6	0	15	24	33	11	24	2	48	6	27	10	34	69	34	13	13	7	9	32	7	33	14	22	15	40	6	9	26	3	9	19	15	15	16	5	20
273	105	1	2	0	6	1	0	1	0	18	0	1	0	0	4	1	0	0	39	0	4	1	2	25	0	13	10	0	31	0	3	0	12	0	2	3	0	1	4	0	0	0	0	0	1	0	2	2	0
274	0	0	0	0	2	0	0	0	32	2	2	2	0	0	0	1	3	1	1	1	0	0	2	4	4	0	1	1	2	3	2	4	2	8	0	4	0	0	2	2	1	2	0	0	2	0	1	0	3
275	0	0	0	2	0	0	0	0	0	0	0	2	0	0	1	1	0	1	0	0	2	0	0	1	0	0	0	1	0	0	1	1	0	1	0	1	1	0	0	3	1	0	1	0	1	0	0	0	0
276	0	2	2	0	3	3	0	0	8	1	5	2	0	1	9	5	5	2	2	2	4	0	38	1	7	0	0	1	9	2	1	6	7	2	1	5	7	4	5	1	2	0	7	1	2	1	4	1	2
277	0	1	0	0	0	0	0	1	2	0	2	2	0	0	2	3	3	3	0	0	0	0	1	0	7	3	0	1	3	1	1	0	2	1	4	5	1	0	0	2	1	0	0	1	1	0	0	1	2
278	0	0	0	0	0	0	0	0	1	0	0	0	0	0	0	1	0	0	0	0	0	0	0	0	0	0	0	0	0	0	0	0	0	0	0	1	0	0	0	0	0	0	0	0	0	0	1	0	1
279	2	101	3	6	105	174	4	0	28	57	3	280	13	174	4	60	13	581	24	3	3	2	1	2	6	13	5	5	30	101	2	52	13	29	33	54	13	49	20	7	131	5	3	10	54	33	0	34	3
280	4	6	4	41	5	51	6	2	16	8	13	12	14	45	6	3	12	17	2	14	5	3	16	9	15	0	16	32	1	5	19	13	6	6	11	40	15	6	8	5	3	81	4	13	2	13	8	2	13
281	3	1	2	4	1	2	1	1	0	0	2	1	0	0	1	0	1	2	0	0	0	1	1	0	1	0	0	1	2	0	0	0	0	1	0	1	0	0	2	6	0	1	1	3	1	0	3	0	1
282	1	3	3	1	1	0	0	1	4	0	4	39	0	1	7	10	8	5	1	1	0	0	2	6	11	24	1	4	3	5	4	8	4	2	5	12	2	0	1	1	3	0	3	3	1	0	1	2	13
283	0	0	0	0	0	0	0	0	0	0	0	0	0	0	0	0	0	0	0	0	0	0	0	0	0	0	0	0	0	0	0	0	0	0	0	0	0	0	0	0	0	0	0	0	0	0	0	0	0
284	1	0	0	6	1	2	2	1	1	7	16	5	1	10	12	4	4	2	6	2	4	5	2	5	11	0	3	23	2	7	19	48	8	6	1	19	21	1	1	4	13	4	41	22	1	1	3	2	123
285	7	1	0	10	10	3	2	0	8	1	3	11	0	5	2	3	5	4	22	0	6	39	14	0	3	1	2	3	2	3	1	0	0	2	1	3	4	47	22	3	3	12	2	34	1	5	2	2	8
286	0	1	1	0	0	0	0	0	9	0	1	3	0	0	2	4	3	2	0	0	0	0	0	2	4	0	3	1	3	0	1	6	4	1	1	9	3	0	1	0	1	0	0	1	0	0	0	1	3
287	11	18	3	25	2	8	7	4	5	37	12	3	6	4	6	7	8	24	2	25	37	5	12	5	11	3	7	20	7	2	3	6	2	13	23	9	8	4	23	15	3	8	11	18	7	11	2	5	29
288	1	4	1	0	3	0	2	1	4	2	5	5	0	0	5	8	7	7	0	2	1	1	1	2	15	0	1	2	3	3	4	14	5	2	3	7	5	2	2	0	4	1	0	6	1	0	1	1	5
289	6	7	5	7	4	4	6	4	5	12	20	25	4	9	15	9	31	5	3	31	13	42	12	1	15	1	20	7	3	9	9	20	21	5	5	20	12	13	3	10	9	4	14	18	5	6	6	7	7
290	1	3	1	0	0	0	0	0	0	10	3	3	0	0	4	2	2	3	1	0	0	0	0	0	2	0	0	1	1	1	3	0	2	0	2	7	2	0	0	0	2	3	0	2	1	3	7	0	1
291	4	2	1	0	2	0	7	10	6	8	3	3	0	0	5	2	4	4	2	18	3	1	2	1	10	2	1	6	6	5	12	0	3	3	5	6	4	8	3	2	2	3	3	3	1	2	1	2	3
292	14	13	11	23	8	41	22	4	50	3	41	54	7	1	18	34	58	17	14	6	20	34	31	17	34	89	35	16	7	16	13	32	15	44	8	48	9	34	11	13	57	9	38	22	29	9	5	13	22
293	1	0	3	0	0	0	0	0	0	0	1	4	0	0	4	3	1	2	0	0	0	1	1	8	2	0	0	1	2	2	2	0	2	1	1	6	0	1	1	1	1	0	10	1	1	1	0	1	1
294	7	11	3	33	18	3	55	27	4	6	2	10	0	5	2	13	6	77	75	26	56	4	21	6	2	3	16	22	1	44	31	2	5	7	3	6	4	39	9	20	1	7	26	7	34	7	2	3	11
295	1	4	2	0	2	2	2	1	1	1	2	12	5	1	4	2	0	1	4	15	0	0	11	0	4	0	2	7	0	1	4	4	3	0	0	3	1	3	1	6	0	6	8	1	1	2	6	0	1
296	0	1	1	2	1	1	4	7	2	2	2	2	0	1	4	2	5	2	4	3	3	3	2	2	6	1	6	1	6	4	1	0	1	5	3	3	4	1	1	3	5	0	1	3	4	1	0	5	4
297	1	1	0	0	0	0	0	1	1	0	2	240	0	0	5	3	4	2	0	0	0	0	0	0	5	0	0	2	1	1	0	0	2	1	2	3	0	1	0	0	2	0	0	1	0	0	0	0	5
298	1	1	1	0	1	1	1	0	10	1	1	10	0	0	0	1	2	0	1	0	0	0	0	0	0	0	4	1	0	5	2	0	4	0	0	2	0	0	0	0	1	0	0	11	2	1	0	1	1
299	0	0	1	0	1	0	5	0	0	1	0	5	0	0	4	1	1	1	1	0	0	1	0	1	2	0	1	1	1	1	1	0	1	1	1	2	0	0	1	0	1	0	0	1	1	0	0	0	1
300	1	1	1	21	0	4	19	0	3	3	5	8	7	0	1	4	2	1	1	2	2	2	2	0	4	0	5	0	0	10	1	0	1	0	1	4	0	2	1	2	2	3	4	7	0	22	20	1	2
301	114	54	1	0	28	22	0	0	21	7	7	77	0	92	4	6	4	35	26	26	1	0	0	1	7	7	8	18	5	2	2	47	43	1	79	4	15	1	6	0	1	103	76	3	4	35	1	30	6
302	10	0	0	2	0	2	0	1	1	0	13	1	2	0	0	1	1	1	0	1	3	0	0	0	1	5	1	1	1	1	0	1	0	1	0	9	1	0	8	1	1	6	1	1	1	2	0	0	1
303	3	12	3	2	2	9	4	22	0	18	16	8	12	12	1	4	4	9	4	27	19	13	12	9	3	3	2	27	3	4	33	5	5	5	14	4	13	6	9	25	1	4	5	10	9	6	5	7	57
304	6	5	3	0	2	8	0	0	0	4	0	3	0	0	0	0	0	0	4	0	1	0	9	0	0	0	0	0	27	0	4	0	1	0	0	1	0	1	4	3	0	0	0	0	1	0	1	1	0
305	0	4	2	2	9	2	2	0	74	1	3	4	0	1	5	3	4	2	0	1	0	0	2	1	6	3	0	5	8	6	3	0	21	0	0	3	1	1	3	2	2	6	0	5	7	3	1	2	8
306	6	6	1	7	2	3	10	7	11	3	2	3	0	0	5	4	7	3	1	9	54	2	1	14	4	1	3	5	4	7	2	4	0	6	4	7	5	11	4	16	1	7	13	12	2	6	3	2	3
307	2	4	0	0	1	0	1	1	5	1	1	6	0	2	3	5	4	1	0	0	22	0	4	9	6	0	0	3	4	3	4	1	3	7	4	17	1	1	1	3	2	3	0	6	0	13	4	1	5
308	11	21	8	8	6	10	12	7	17	22	12	2	4	6	4	8	6	5	4	8	43	2	5	10	12	1	4	15	8	6	7	12	2	6	4	11	15	18	18	16	3	16	26	9	3	18	10	1	5
309	11	12	0	2	0	0	3	0	3	0	2	0	0	1	1	0	1	0	0	5	0	1	0	0	3	0	0	1	1	1	0	0	1	1	1	1	1	1	1	11	0	0	7	2	0	1	0	2	3
310	3	0	0	0	1	0	0	0	0	0	1	0	0	5	0	1	0	0	0	7	1	0	0	1	1	0	0	1	0	0	0	0	0	1	1	1	1	0	1	0	6	0	0	0	0	0	1	0	1
311	0	1	2	1	0	0	0	0	4	0	3	4	0	1	13	4	5	1	1	0	0	0	1	3	7	0	2	4	7	3	5	0	3	0	1	2	1	0	1	0	3	1	0	4	5	2	0	0	8
312	0	1	0	0	1	0	0	0	6	0	4	2	0	0	3	2	4	4	0	0	0	0	1	1	3	0	0	2	0	1	1	15	1	0	1	4	0	1	1	1	2	1	0	4	2	0	1	2	3
313	0	1	0	0	0	0	1	0	1	0	1	1	0	0	2	1	1	1	0	0	0	0	0	0	1	0	0	1	2	1	0	1	1	1	0	2	1	0	0	0	0	0	0	0	0	0	0	0	1
314	7	1	2	22	11	1	0	4	1	13	2	2	0	7	4	2	1	3	5	2	5	2	15	2	2	1	1	1	1	4	0	7	2	1	20	4	1	0	7	3	1	4	1	6	2	19	0	10	24
315	1	0	2	0	0	1	1	0	2	6	1	0	0	0	2	2	8	1	0	0	0	0	2	0	5	0	23	1	1	1	2	1	4	1	0	3	0	0	1	1	2	0	17	2	1	0	0	0	3
316	0	1	0	0	0	0	0	0	3	1	1	2	0	0	1	2	2	1	0	0	0	0	0	0	6	0	8	1	1	1	1	0	1	1	1	2	0	0	0	2	0	1	0	1	0	0	0	0	2
317	0	2	2	0	0	0	0	0	3	0	3	1	0	0	2	5	4	2	0	1	0	0	0	1	4	0	0	2	0	1	1	1	0	1	1	4	0	1	0	0	1	0	0	1	1	0	0	0	1
318	5	5	3	57	16	5	75	23	2	5	2	9	1	3	1	14	2	36	20	22	47	3	19	4	1	3	15	11	1	23	29	2	3	4	2	2	5	16	3	22	1	7	28	8	35	8	1	1	18
319	1	2	0	0	1	0	0	0	5	1	2	7	0	1	2	1	3	0	0	0	0	0	0	8	1	0	0	1	2	1	1	2	0	0	1	4	1	1	0	2	2	1	6	0	0	0	0	2	1
320	0	0	1	1	2	2	0	0	2	12	10	2	2	0	3	2	3	2	1	4	1	1	0	0	2	7	17	1	5	4	1	17	4	0	0	4	17	0	5	24	2	2	3	2	1	0	0	2	1
321	0	0	1	0	1	0	0	0	18	1	4	2	3	0	3	5	3	2	0	0	0	1	3	4	4	0	26	2	1	1	4	1	1	1	2	7	0	1	1	1	2	2	0	2	2	0	0	0	4
322	0	0	2	1	3	1	2	0	3	0	1	0	2	0	0	1	1	0	0	0	0	3	0	2	0	0	7	0	0	0	0	0	0	0	4	1	0	1	0	1	0	0	0	0	0	0	8	0	2
323	0	0	0	0	0	0	0	0	0	0	2	2	0	0	0	2	2	3	0	0	0	0	0	0	2	1	0	2	1	3	0	1	1	2	1	2	0	0	0	0	1	0	0	1	0	0	0	0	1
324	0	0	0	3	1	0	0	2	0	1	0	0	11	0	1	1	1	0	2	0	0	0	0	2	3	0	2	0	4	2	1	1	0	1	1	2	0	0	6	1	0	0	1	2	1	0	0	0	0
325	0	0	0	0	0	0	0	0	0	0	0	1	0	0	0	1	0	104	0	1	0	0	2	4	1	0	2	1	0	4	1	0	0	0	0	0	0	0	1	7	0	0	0	0	1	0	0	0	1
326	0	0	0	0	1	0	0	0	2	0	1	2	0	0	2	1	1	1	0	1	0	0	0	4	1	0	0	1	0	1	0	0	2	1	1	1	0	0	0	1	1	0	0	0	3	0	0	0	2
327	0	1	2	1	0	0	0	0	0	0	1	2	0	0	2	1	1	2	0	0	0	0	0	0	4	0	0	0	0	1	1	4	1	0	1	2	0	1	1	0	1	0	0	1	1	0	0	0	1
328	0	0	2	0	0	0	0	0	0	0	0	0	0	0	1	0	2	1	0	0	0	0	0	0	1	0	0	0	1	0	3	0	1	0	0	0	0	0	0	0	0	0	0	0	0	0	0	1	1
329	0	1	0	2	1	3	4	3	0	21	1	16	0	1	3	5	2	1	2	7	3	0	23	1	3	0	0	1	1	1	4	3	1	0	3	4	14	15	3	2	2	0	2	3	0	10	1	2	3
330	0	1	0	0	0	0	0	0	0	0	1	0	0	0	0	1	0	1	0	1	0	0	0	1	1	0	0	0	0	0	2	1	0	0	0	0	0	0	2	1	0	0	0	0	0	0	0	0	0
331	0	0	0	0	1	0	0	0	0	0	0	0	0	0	0	0	0	0	0	0	0	0	0	0	0	0	0	0	0	0	0	0	0	0	0	0	0	0	0	0	0	0	0	0	0	0	0	0	0
332	16	25	5	12	6	11	13	9	19	8	9	8	53	9	9	7	17	9	7	52	7	18	23	5	13	6	4	11	7	7	6	22	9	5	14	13	12	11	7	20	6	16	18	32	12	18	7	7	9
333	0	1	0	0	0	0	0	0	7	0	3	3	0	0	1	6	5	2	0	0	1	0	1	0	6	0	0	2	1	1	1	0	2	1	1	6	0	1	0	0	2	0	0	1	3	0	1	0	1
334	0	0	0	0	1	0	0	0	0	0	0	0	0	0	0	0	0	0	0	0	0	0	0	21	0	0	0	0	0	0	0	0	0	0	0	0	0	0	0	0	0	0	0	0	0	0	0	0	0
335	0	0	0	0	0	0	0	0	0	0	0	0	0	0	0	1	0	0	0	0	0	0	0	0	0	0	0	0	1	0	0	0	0	0	2	1	0	0	1	1	0	0	0	0	0	0	0	0	0
336	0	1	0	0	0	0	0	0	3	2	1	2	0	0	1	1	1	1	0	15	0	0	0	0	1	1	0	0	0	0	0	0	1	0	0	1	0	0	0	0	0	1	0	1	1	0	0	0	2
337	9	31	8	6	9	21	21	4	9	11	19	45	27	17	2	17	11	10	13	18	10	5	44	7	12	2	9	24	5	10	22	16	13	3	9	12	12	47	29	38	5	6	8	29	6	22	33	3	12
338	0	0	0	1	1	0	0	0	0	0	1	1	0	0	1	2	1	0	0	0	1	0	0	0	1	0	0	0	1	2	1	29	4	0	0	3	1	1	0	0	0	1	0	0	1	0	0	0	2
339	0	0	0	0	0	0	0	0	0	0	0	0	0	0	0	0	1	0	0	0	0	0	1	0	1	0	0	0	1	0	0	0	0	0	0	1	0	0	0	0	0	0	0	0	0	0	0	0	1
340	1	0	0	0	0	0	0	0	0	0	0	0	0	0	0	0	0	0	0	0	0	0	0	0	0	0	0	0	0	0	1	0	0	0	0	0	0	0	0	0	0	0	0	0	0	0	0	0	0
341	0	0	0	0	0	0	0	0	0	0	0	0	0	0	2	1	2	0	0	1	0	0	0	0	0	0	0	1	1	0	0	0	0	0	0	0	0	0	0	0	0	0	0	0	0	0	0	0	0
342	0	1	0	0	0	0	0	0	10	2	0	0	0	0	0	1	1	0	0	23	0	0	0	0	2	0	0	0	1	0	0	0	2	0	1	1	1	0	0	0	0	0	0	1	0	0	0	0	2
343	3	7	1	3	4	5	1	1	3	1	2	5	22	0	0	2	5	1	3	3	0	3	5	2	1	3	3	9	1	3	1	1	4	1	4	1	1	4	2	4	1	9	2	2	7	3	0	1	5
344	11	36	5	9	4	29	19	5	6	14	7	23	25	19	8	16	14	10	12	15	9	11	18	14	11	3	10	31	5	7	11	7	9	10	11	5	12	22	30	39	2	18	9	23	6	24	21	6	16
345	0	0	0	0	0	0	0	0	1	0	0	0	0	0	0	1	1	0	0	0	0	0	0	0	0	0	0	0	1	0	0	1	0	0	0	1	0	0	0	0	0	0	0	0	0	0	0	0	0
346	0	2	2	0	1	0	0	0	0	0	0	0	0	4	0	0	3	5	0	0	9	0	0	2	0	1	0	1	0	0	1	0	0	0	0	0	1	0	1	0	0	3	2	0	0	2	2	0	1
347	5	8	2	1	2	3	2	3	5	5	6	3	4	1	4	2	9	5	7	14	2	3	8	5	5	0	2	6	2	2	7	2	2	3	4	4	4	3	2	16	1	2	2	11	5	4	3	1	5
348	1	0	1	0	3	0	0	1	3	4	3	4	0	2	11	8	5	3	1	3	1	0	0	2	5	38	2	4	5	2	2	8	2	1	4	9	0	1	2	3	1	1	0	7	1	2	1	1	6
349	0	0	1	1	0	0	0	0	0	0	3	3	0	0	2	3	3	9	0	0	0	0	1	0	8	0	0	1	0	0	0	0	2	0	1	3	0	1	0	0	1	0	0	2	0	1	1	0	5
350	1	2	1	0	0	1	3	2	0	1	2	6	8	1	1	2	1	2	0	6	3	1	1	0	1	0	8	1	1	0	1	0	0	2	5	1	0	2	2	2	1	4	2	1	0	2	1	1	1
351	0	0	0	0	0	0	0	0	0	0	1	1	0	0	0	0	0	0	0	0	0	0	0	0	0	0	0	0	0	0	0	3	0	0	0	0	0	0	0	1	1	0	0	0	1	0	0	2	0
352	0	1	0	0	0	0	0	0	0	0	0	1	0	0	2	1	1	1	0	0	0	0	0	5	1	0	0	0	0	0	0	1	1	1	0	1	0	0	0	0	0	0	0	0	0	0	1	1	0
353	1	3	21	1	0	1	2	0	0	0	1	3	0	1	0	2	1	1	1	1	1	0	1	1	1	4	8	0	0	0	0	2	2	5	1	0	1	0	0	6	0	1	1	0	1	2	2	1	1
354	0	0	0	0	0	0	0	0	0	0	0	0	0	0	0	0	0	1	0	0	0	0	0	0	0	0	0	0	1	0	0	0	0	0	0	0	0	0	0	0	0	0	0	0	0	0	0	1	0
355	1	1	0	0	0	1	0	0	0	0	2	4	0	0	4	2	2	1	0	0	0	0	0	0	8	0	0	1	0	1	1	0	0	1	2	4	0	1	1	1	2	0	3	1	0	0	0	1	1
356	3	9	1	1	2	0	1	1	0	1	1	1	0	0	0	1	3	0	1	4	1	0	2	2	4	0	0	4	1	0	2	3	1	1	1	1	1	2	3	6	1	2	7	3	2	2	5	1	3
357	1	1	0	0	0	1	0	0	1	5	5	1	0	1	1	1	1	1	1	1	0	0	1	1	1	0	0	0	1	2	1	1	1	1	1	1	0	1	1	1	1	0	0	1	3	0	1	0	1
358	0	0	1	0	0	0	0	0	4	0	0	1	0	0	0	1	1	0	0	0	0	0	1	1	0	0	0	0	1	0	0	0	0	0	0	2	0	0	1	0	3	0	0	0	0	1	1	0	2
359	0	0	0	0	0	0	0	0	0	3	0	0	0	0	1	0	1	1	0	0	0	0	0	0	0	0	0	0	0	0	1	0	1	0	0	3	0	0	1	0	0	0	0	1	0	0	0	0	0
360	10	12	4	18	7	14	31	4	1	8	8	20	31	13	0	4	19	13	14	24	34	8	29	6	10	4	13	17	11	3	7	10	4	7	8	4	22	7	10	18	5	11	10	22	11	15	8	10	19
361	0	0	0	0	0	0	0	0	1	0	0	0	0	0	1	2	2	2	0	0	0	0	0	1	0	0	0	0	0	0	0	0	0	0	0	2	1	1	1	0	0	0	0	0	0	0	1	1	0
362	0	0	0	0	0	0	0	0	0	0	1	1	0	0	0	1	0	1	0	1	2	0	0	0	1	0	0	1	0	3	0	0	2	0	0	3	0	0	0	1	0	0	1	2	0	0	0	1	1
363	0	1	1	0	0	0	0	1	1	5	2	2	0	0	2	1	1	1	0	0	0	0	1	2	2	0	0	1	2	0	0	0	0	1	1	1	0	1	1	0	1	0	0	1	2	0	0	0	1
364	1	0	0	0	0	0	0	0	1	0	2	3	0	0	2	1	2	1	1	1	1	1	0	2	2	1	0	1	1	2	1	2	0	0	2	3	0	2	0	0	9	1	0	1	0	0	1	0	2
365	0	1	0	0	1	0	0	0	0	0	2	2	0	0	3	3	4	2	0	0	1	1	0	1	3	0	0	2	0	1	1	0	1	1	1	4	0	0	1	1	2	0	0	0	0	0	0	0	2
366	0	0	0	0	0	4	0	0	0	0	0	0	0	0	3	0	0	0	0	0	0	0	0	0	0	0	0	0	0	0	0	0	0	0	0	0	0	0	0	0	0	0	0	0	0	0	0	0	0
367	0	1	0	0	1	0	0	1	0	0	3	2	0	0	2	5	4	3	1	2	0	0	3	0	11	0	0	1	1	1	0	0	2	1	1	3	0	3	1	1	2	1	0	1	1	0	2	0	2
368	1	1	1	0	0	1	0	0	0	9	0	0	0	0	0	0	0	0	2	0	1	0	2	0	0	1	0	0	20	0	0	0	2	0	0	2	0	0	1	0	0	0	0	0	1	0	0	1	0
369	0	1	0	0	1	0	1	0	0	1	1	0	2	0	2	1	1	0	0	1	0	0	1	0	4	0	2	2	0	0	4	2	1	1	1	1	0	0	1	2	0	0	1	4	1	1	0	0	2
370	1	0	0	0	1	0	0	0	0	1	1	1	0	0	0	1	1	0	0	0	0	0	1	1	2	0	1	0	1	0	1	0	1	0	1	1	0	0	1	1	0	0	0	2	0	0	0	0	1
371	1	0	0	0	0	0	0	0	5	0	1	0	0	0	0	1	1	1	47	0	0	0	0	0	0	0	0	0	2	1	1	0	0	0	0	1	37	0	0	1	0	0	1	1	0	1	0	0	0
372	16	1	0	0	0	6	0	0	0	5	0	1	0	0	0	1	0	0	3	0	0	0	4	0	0	0	0	0	15	0	0	0	1	0	0	1	0	0	0	1	0	0	0	0	2	0	1	2	0
373	62	1	1	0	2	2	3	0	1	5	0	0	5	12	2	3	1	2	1	12	0	15	35	0	3	1	0	2	0	3	0	0	0	0	1	1	2	0	1	10	1	0	4	2	2	1	0	0	36
374	5	5	1	2	2	4	2	3	7	4	6	3	9	0	2	2	6	1	2	11	1	1	9	2	3	1	4	6	0	1	4	1	3	0	3	1	3	2	2	13	1	2	5	13	2	5	2	1	6
375	0	0	0	0	1	0	0	1	0	0	1	1	0	0	2	1	1	0	0	0	0	0	0	0	1	0	0	0	3	0	1	3	0	0	2	2	1	0	0	1	1	1	0	1	0	0	0	0	2
376	0	0	0	0	0	0	0	0	0	0	1	1	0	0	0	0	1	1	0	0	0	0	1	0	1	6	0	0	1	0	0	0	0	0	0	1	0	0	0	0	0	0	0	1	0	0	0	0	0
377	0	1	0	0	0	0	0	0	0	0	0	2	0	0	0	0	1	0	0	0	0	0	0	0	1	0	0	1	0	0	0	0	3	0	0	1	0	0	0	1	0	0	0	1	0	0	0	0	1
378	2	0	0	0	0	2	1	1	7	1	1	7	0	1	2	2	1	3	0	1	7	0	103	127	0	1	9	2	1	18	1	4	1	1	0	1	3	4	3	2	1	73	6	41	2	11	45	5	1
379	0	0	0	0	0	0	0	0	1	0	0	0	0	4	2	1	0	0	0	1	0	0	1	0	1	0	0	0	0	2	0	0	0	1	0	1	0	0	1	0	0	0	0	0	0	0	0	0	1
380	6	1	7	0	26	3	16	4	3	0	1	3	1	19	1	4	2	1	0	2	3	4	0	1	7	0	0	5	1	2	1	0	1	1	1	43	19	0	4	3	1	7	1	4	0	8	9	13	9
381	0	0	0	0	0	0	1	0	5	0	1	3	0	0	0	1	1	0	0	0	0	1	0	1	1	1	0	1	0	0	1	1	0	0	0	1	0	0	0	1	0	1	1	1	0	1	3	0	0
382	5	6	3	4	3	5	9	5	2	15	5	7	29	7	1	3	12	6	4	14	6	7	12	4	9	3	17	8	2	4	2	6	11	5	15	5	11	8	9	7	3	2	8	22	7	9	3	2	14
383	4	13	2	5	3	8	13	2	1	4	8	1	22	2	1	5	3	4	7	5	8	3	7	1	4	1	3	5	1	4	7	6	3	0	66	1	8	3	4	11	2	2	20	3	3	7	3	4	3
384	0	0	0	0	0	0	1	0	3	0	0	1	0	0	1	0	2	0	0	1	0	0	0	2	1	0	0	2	3	1	0	2	1	1	0	1	0	1	0	0	1	1	0	1	0	1	0	0	1
385	0	0	0	0	0	0	0	0	0	0	1	0	0	0	0	0	1	0	0	0	0	0	0	0	1	0	0	0	0	0	0	0	0	1	1	0	0	0	0	0	0	1	0	0	0	0	0	0	0
386	5	11	8	7	8	1	1	5	0	8	2	3	0	8	3	3	2	1	1	2	1	1	2	7	2	12	1	1	16	4	3	3	1	0	2	8	2	1	1	2	1	0	1	2	3	0	10	3	3
387	0	0	0	0	0	0	0	0	0	0	0	0	0	0	0	0	3	0	0	1	1	0	0	0	1	0	0	0	0	0	0	0	0	0	0	0	0	0	0	0	1	0	0	0	0	0	0	0	1
388	0	3	2	3	0	0	0	2	5	0	6	4	0	5	0	1	1	1	0	1	0	0	6	2	1	2	19	2	4	0	0	1	1	2	0	0	8	0	2	8	1	0	1	2	3	1	0	3	2
389	0	1	0	0	0	0	0	0	0	0	1	1	0	0	1	2	1	1	0	0	0	1	0	0	3	0	0	0	0	1	0	0	1	0	1	2	0	0	0	0	1	0	0	0	0	0	0	0	1
390	0	0	0	0	0	0	0	1	0	0	0	0	0	0	0	1	1	0	0	0	0	0	0	3	1	0	0	0	1	0	1	0	0	0	0	2	0	0	0	1	1	0	0	1	0	0	0	2	0
391	2	0	0	0	1	1	0	1	0	0	1	0	0	0	9	0	0	0	0	0	0	0	0	0	2	0	3	0	1	1	2	0	0	0	0	0	0	0	1	1	0	0	2	0	0	0	0	1	0
392	0	0	1	0	0	0	0	0	0	0	0	0	0	0	1	0	0	0	0	0	0	0	0	0	1	0	0	0	0	0	0	0	0	0	0	0	0	0	0	0	0	1	4	0	0	0	0	0	1
393	0	1	0	1	0	0	1	0	0	0	0	0	0	0	0	0	1	1	0	2	0	0	0	0	1	0	0	0	0	0	0	0	2	0	0	1	0	0	0	0	7	1	0	1	1	0	0	0	1
394	0	1	0	0	0	0	0	0	1	0	1	1	0	0	1	1	1	0	0	0	0	0	0	1	1	0	0	1	0	0	0	0	0	0	0	1	0	0	0	0	0	0	0	0	0	0	1	0	1
395	0	0	4	0	0	0	0	0	0	0	0	0	0	0	4	1	1	1	0	1	0	0	0	0	3	0	0	0	1	0	0	2	1	0	0	1	0	0	0	0	0	0	0	0	0	0	0	0	1
396	0	1	0	161	0	0	11	0	0	0	1	7	0	0	0	1	1	31	1	0	0	4	13	0	9	63	4	11	1	6	0	0	1	8	0	1	0	0	1	2	1	1	0	2	0	1	0	20	1
397	3	2	0	4	1	24	0	18	0	0	1	3	0	5	0	7	1	2	0	0	36	8	5	0	1	1	0	3	0	5	2	4	1	7	1	0	5	2	3	0	4	0	4	2	9	8	6	2	1
398	0	2	1	1	0	1	0	2	0	2	1	0	0	0	2	3	1	1	2	0	34	0	1	0	1	0	0	150	0	0	1	0	0	0	0	1	0	1	3	0	0	0	1	5	1	0	0	2	1
399	6	2	2	1	1	6	2	3	5	3	3	0	12	3	0	2	3	3	2	3	2	4	7	2	1	2	4	3	4	1	2	2	1	2	2	0	1	4	5	9	0	9	3	4	4	2	15	3	6
400	0	0	0	0	0	0	0	0	0	0	1	1	0	0	0	0	0	1	0	0	0	0	0	0	0	0	0	0	1	0	1	0	0	0	0	0	1	1	0	0	0	0	0	0	0	0	0	0	0
[truncated: 153 more columns]

## Sheet: NM_2012
Supplemental Table 1 The relative abundance of top 200 OTUs of bacteria and fungi
	991	992	997	1061	1062	1063	1158	1254	1257	1317	1318	1363	1552	5830	5831	5832	5865	5867	6009	6011	6012	6013	6016	6017	6019	6020	6021	6023	6025	6030	6034	6035	6036	6038	6046	6064	6069	6071	6073	6085	6086	6092	6094	6097	6102	6111	6112	6115	6118
1	1855	2685	2642	1513	3149	312	2439	1978	2099	2728	1811	1506	5219	1112	1097	4328	2781	2107	5383	1907	3666	2040	1448	1137	2991	2275	2823	2192	4443	1945	1853	1527	3270	2659	2837	3658	1370	2190	3147	3119	1350	3059	3512	3766	3209	2568	3675	1281	2733
2	329	240	436	363	22	70	25	68	188	952	184	92	443	101	391	27	746	116	333	148	637	273	164	269	259	145	15	538	96	284	241	54	402	101	572	696	495	270	753	160	92	286	133	20	413	249	214	172	23
3	311	79	246	69	99	56	131	118	332	380	307	309	160	64	525	151	85	114	171	303	116	71	109	99	201	81	98	956	117	257	247	74	111	74	68	194	112	130	198	141	129	391	307	162	144	209	219	190	102
4	548	2061	3559	1612	363	131	1923	674	401	4563	284	674	433	3559	252	533	3101	558	1125	795	1588	1989	768	243	1128	904	44	643	1306	753	2595	441	1163	363	2731	2018	815	605	494	282	711	1523	873	1251	956	3631	269	490	1184
5	122	150	206	127	349	45	362	311	171	103	118	170	334	175	131	59	164	240	209	194	222	212	103	204	145	83	257	163	245	110	290	96	315	167	391	204	93	432	102	206	355	206	184	510	439	201	189	288	173
6	94	40	71	50	40	45	23	41	11	42	45	39	50	87	105	20	24	64	33	59	117	17	67	66	60	115	60	63	31	65	153	47	47	57	20	40	37	16	83	41	44	45	93	143	55	47	51	28	10
7	138	162	119	82	294	31	301	67	123	220	85	118	247	70	128	210	211	90	359	114	248	83	174	35	132	170	461	127	272	116	120	95	115	282	91	366	134	104	627	451	123	387	104	804	220	136	201	83	207
8	369	176	299	105	62	24	124	125	500	683	123	392	448	146	142	125	152	168	641	144	238	179	95	77	171	193	126	308	247	179	322	241	324	101	173	344	273	262	306	260	340	194	393	135	376	174	255	251	333
9	161	92	168	74	75	24	97	57	804	106	154	242	315	56	96	78	23	95	243	93	125	153	56	60	104	27	11	464	147	53	166	80	146	44	126	123	146	95	72	114	83	108	161	272	237	146	432	70	77
10	226	97	143	52	57	27	146	127	539	221	101	203	203	135	125	80	48	75	251	74	134	116	49	50	192	83	66	319	164	203	170	51	129	55	143	135	114	75	45	139	66	226	193	337	153	164	117	15	40
11	285	331	437	257	129	59	445	334	263	219	119	140	644	378	88	338	197	389	305	159	407	394	90	153	239	261	338	220	586	193	277	88	493	405	369	280	132	253	466	304	267	427	221	766	191	318	402	414	431
12	102	53	111	67	40	28	67	45	25	63	48	25	53	57	58	31	86	66	98	80	92	81	47	36	72	45	56	171	93	76	72	50	54	62	86	84	64	91	128	101	49	88	60	93	102	35	52	51	71
13	186	104	124	130	129	30	181	87	118	118	83	75	131	125	98	58	131	142	201	95	169	120	75	58	122	120	106	271	177	120	119	70	219	120	172	193	61	130	128	155	128	155	141	535	307	146	164	164	342
14	1018	532	1771	664	209	37	380	548	1321	1800	539	1281	4180	1068	128	537	733	415	682	557	330	344	487	126	381	419	263	676	752	227	899	732	1495	251	1116	1133	750	2313	513	540	1462	559	856	666	2686	873	450	1064	498
15	92	53	62	66	108	23	253	128	56	29	34	38	50	71	46	19	44	112	118	92	84	80	45	46	107	52	258	66	86	82	307	26	156	75	72	88	40	206	56	89	78	106	59	445	74	129	32	141	165
16	84	56	38	17	13	23	46	59	33	35	18	18	141	77	45	15	16	28	47	34	60	11	34	40	40	55	9	53	52	26	38	46	79	29	39	76	18	79	53	44	20	67	186	52	17	59	39	23	31
17	57	42	24	32	30	22	33	48	20	30	50	21	60	39	58	17	32	45	67	48	116	70	36	38	52	201	24	77	27	46	93	16	89	36	15	44	16	63	30	31	98	27	48	81	93	60	38	37	9
18	53	40	41	44	59	18	42	56	14	23	21	50	225	175	38	14	27	191	292	197	219	129	31	89	51	162	34	67	132	47	66	59	90	209	58	171	41	445	156	74	34	75	67	924	60	59	38	217	54
19	277	95	275	55	72	19	64	109	791	259	67	279	718	266	98	128	137	159	505	145	61	765	127	56	153	232	68	29	91	130	180	199	398	135	730	261	180	532	915	257	395	68	473	185	419	225	90	354	140
20	20	25	20	28	9	23	40	13	38	17	38	15	45	18	29	32	14	24	48	18	32	17	26	26	24	35	31	80	76	17	30	7	14	40	40	53	19	24	53	17	9	25	32	113	14	27	10	16	62
21	87	80	113	213	741	19	0	50	119	128	65	151	372	47	40	173	323	253	131	43	166	13	53	50	130	537	150	40	242	128	270	93	90	321	292	147	82	319	137	48	126	278	31	298	44	113	169	55	14
22	238	157	161	138	148	14	80	102	50	107	58	95	102	171	140	29	156	250	454	87	252	386	74	22	167	127	166	102	102	157	168	54	470	196	601	127	118	929	262	131	285	99	296	156	162	237	227	123	342
23	315	288	841	209	149	32	357	523	1234	410	331	577	1133	818	86	383	1001	282	346	557	281	240	430	100	208	282	287	1273	429	292	508	422	1259	172	901	728	589	5567	384	365	1912	510	453	349	1261	790	392	1106	383
24	26	26	60	31	117	3	123	146	132	20	22	41	38	206	27	11	22	50	64	64	83	71	23	35	30	43	11	30	43	26	93	23	178	59	81	38	17	154	43	46	99	35	38	309	57	32	109	134	10
25	14	9	19	14	31	20	5	15	5	1	12	6	8	5	46	8	3	16	19	22	15	8	20	24	18	16	7	40	10	26	23	16	8	15	6	14	9	9	12	24	9	15	14	34	4	13	3	5	2
26	55	37	35	37	35	25	15	22	29	40	28	16	32	49	66	30	46	40	65	32	48	47	43	34	36	36	25	91	44	67	52	30	42	63	53	34	24	5	63	68	25	49	24	27	98	31	33	19	25
27	16	20	21	16	13	12	12	15	7	5	17	5	10	10	44	5	18	19	29	27	15	24	20	23	13	4	10	24	9	22	15	19	11	27	22	14	14	12	30	23	12	20	19	27	22	17	7	20	10
28	49	68	48	37	178	7	236	132	96	171	38	64	81	114	24	17	44	81	94	83	114	91	21	38	55	72	74	36	57	25	179	47	138	84	77	102	22	181	51	38	123	78	151	300	46	83	113	190	53
29	7	5	8	11	0	33	5	7	3	0	61	2	6	15	50	6	2	6	4	41	9	1	12	26	31	5	6	33	6	14	55	2	1	12	5	10	8	0	25	10	5	14	12	3	2	6	12	0	3
30	215	122	55	83	127	5	107	317	135	60	50	144	100	484	17	21	80	271	206	98	194	185	17	54	34	51	99	18	197	118	182	9	189	35	83	444	55	111	193	596	114	45	316	93	309	55	69	297	1635
31	52	15	43	6	1	3	45	82	271	156	25	90	46	7	12	79	26	35	38	102	25	10	13	4	100	44	146	268	40	146	16	29	31	40	5	57	12	19	6	101	17	141	92	2	30	77	22	4	24
32	311	116	299	46	112	6	34	43	88	308	32	120	146	130	31	39	113	230	215	78	199	99	54	45	124	28	87	55	102	60	103	325	265	115	154	183	140	618	35	196	73	126	252	58	121	266	142	245	234
33	43	65	63	40	158	7	85	752	137	17	17	37	58	214	23	24	20	123	65	101	53	178	18	34	40	41	53	18	59	46	328	16	166	132	174	77	17	398	54	74	62	144	67	270	47	82	50	183	86
34	40	24	21	23	6	13	2	4	6	18	15	8	4	20	30	12	18	22	27	18	53	12	11	10	14	7	24	34	15	20	18	8	14	25	24	17	8	13	63	16	8	22	18	10	35	12	15	17	33
35	20	24	25	44	45	11	20	101	39	31	29	21	93	14	17	29	34	28	45	21	37	46	30	50	30	25	0	26	59	45	28	13	21	41	117	69	22	25	102	16	28	40	17	26	11	24	45	10	0
36	8	9	5	8	2	2	5	1	0	9	14	4	3	4	20	4	2	5	3	8	6	0	12	8	9	5	5	17	1	15	9	12	0	17	15	4	3	1	23	7	3	12	2	0	14	7	1	7	1
37	14	11	32	12	9	9	3	4	7	13	12	11	8	11	31	23	4	11	46	89	35	9	17	160	21	4	19	49	28	15	117	13	6	16	10	10	11	6	6	9	10	18	50	26	35	15	6	27	13
38	48	138	144	74	83	19	124	136	103	127	63	116	156	185	22	30	67	163	317	101	244	152	26	48	65	42	179	45	140	54	120	84	389	59	208	151	87	248	96	75	246	284	224	379	66	131	104	560	328
39	5	3	3	13	1	3	0	2	1	1	14	4	3	4	18	4	5	6	1	11	3	1	7	7	4	2	2	10	2	10	11	5	1	8	2	3	4	1	2	10	3	9	5	3	1	7	1	1	2
40	28	29	38	28	155	9	14	49	30	33	23	27	51	43	10	34	25	55	52	34	57	34	12	27	30	68	114	10	43	15	35	16	85	62	57	34	18	72	50	33	52	44	30	214	15	23	52	29	41
41	5	5	8	15	23	6	1	8	6	4	8	3	6	5	22	6	9	10	9	9	8	2	7	5	9	5	2	19	7	21	7	5	2	17	7	10	6	2	21	7	4	7	5	7	8	10	5	2	5
42	23	18	14	16	31	3	5	25	17	1	12	4	10	12	19	10	20	22	35	9	25	11	13	13	21	5	3	28	15	35	46	7	8	24	33	21	17	22	28	20	14	42	14	30	19	7	5	30	17
43	14	8	11	8	25	4	7	6	8	23	12	22	33	32	18	15	6	11	103	51	34	7	11	180	43	2	34	19	50	14	93	7	8	23	14	22	13	11	5	5	36	19	49	16	28	8	8	22	9
44	43	67	84	26	168	8	26	199	35	96	16	56	65	170	24	28	112	85	76	36	137	35	45	117	83	59	10	32	78	30	207	40	60	45	31	74	41	262	69	29	47	68	72	264	126	113	74	37	43
45	10	28	20	30	9	5	6	7	27	23	14	6	77	18	27	12	14	38	31	19	30	3	13	6	35	16	14	20	163	373	21	30	92	17	9	82	19	10	19	13	18	25	36	24	5	15	8	31	105
46	14	29	15	10	89	13	11	9	2	12	41	9	20	142	26	18	3	31	34	25	12	13	16	25	11	10	24	25	14	18	39	15	22	20	16	29	10	31	20	8	11	27	21	18	12	23	8	60	85
47	12	19	23	30	0	9	10	11	21	35	11	8	135	12	15	31	68	29	57	12	25	9	19	8	29	28	24	3	18	20	10	7	40	49	12	11	24	55	12	21	26	26	9	15	17	22	10	9	69
48	9	11	28	71	48	3	21	9	23	8	26	63	61	27	25	17	305	25	8	23	24	20	10	9	22	102	15	26	25	32	103	133	243	64	78	48	20	691	8	35	10	30	21	66	18	130	26	94	25
49	4	26	14	20	60	5	171	35	14	27	14	22	74	21	11	14	10	48	28	32	79	72	3	13	26	18	46	7	22	13	70	15	278	36	25	43	11	63	46	30	74	27	84	269	38	16	19	130	115
50	46	26	33	15	48	6	150	26	38	72	24	107	87	74	17	5	37	18	55	74	66	80	16	16	19	182	15	22	21	25	96	26	229	48	21	56	45	249	50	45	30	21	97	194	54	310	179	208	24
51	16	3	29	16	0	4	4	47	10	466	5	4	113	70	43	11	214	24	219	60	5	8	8	5	8	372	1	3	73	10	14	4	44	10	33	9	50	12	75	31	77	16	65	24	30	6	10	7	35
52	116	70	214	38	400	7	9	66	60	119	24	89	89	183	14	15	46	68	174	70	161	37	37	8	110	73	52	46	82	88	96	121	146	53	128	137	124	260	42	58	196	48	143	131	95	73	83	107	39
53	7	13	17	8	34	4	3	9	4	10	7	8	12	9	11	3	10	11	21	7	12	17	5	5	17	11	5	15	11	15	14	6	12	17	27	16	10	3	21	11	7	19	5	50	16	8	8	14	6
54	20	21	33	20	63	3	8	23	19	12	10	22	31	22	14	5	17	40	41	22	49	19	7	25	22	12	68	12	33	14	28	3	42	54	62	43	19	73	45	20	24	20	36	86	58	22	32	42	47
55	18	6	6	5	9	6	3	2	4	4	7	14	87	31	3	3	9	7	9	13	9	5	6	13	3	66	26	41	21	6	16	6	13	26	5	20	27	40	22	8	8	34	5	8	12	5	6	11	26
56	10	7	28	7	50	6	81	72	4	18	10	7	23	24	10	2	8	23	44	63	71	28	4	46	9	46	9	4	24	13	68	33	120	30	36	53	10	193	14	30	25	14	31	315	8	17	27	236	20
57	24	75	49	91	17	1	0	51	42	43	14	12	90	8	11	31	44	34	105	16	63	38	10	16	60	63	17	43	45	30	98	6	57	52	50	58	25	79	64	22	19	186	53	80	46	17	43	19	25
58	5	6	7	9	4	6	0	1	4	7	4	4	7	5	9	8	15	5	11	3	7	6	3	7	6	26	2	12	8	11	6	9	5	14	12	5	5	5	11	12	6	8	5	4	19	8	6	6	4
59	4	3	4	2	0	0	0	1	1	0	5	2	1	1	8	1	0	7	5	4	1	0	7	2	2	1	1	6	0	2	2	2	6	3	2	1	2	1	5	2	0	2	4	2	2	1	2	0	0
60	21	24	22	13	3	0	14	14	15	35	10	20	11	19	9	13	30	21	33	24	66	50	7	17	28	6	49	25	29	8	46	14	26	42	42	21	10	13	11	24	20	26	38	47	38	23	30	35	23
61	7	10	8	19	7	3	12	3	21	17	19	11	19	3	10	17	1	4	24	6	8	5	11	3	6	19	13	11	51	175	15	18	6	11	4	65	7	3	10	38	1	10	66	11	12	12	7	3	28
62	10	5	3	5	1	0	12	7	4	6	7	5	3	32	7	2	6	3	3	91	8	6	6	3	4	11	2	8	2	3	11	7	8	2	1	8	81	6	10	3	6	4	7	5	6	3	11	7	11
63	4	3	1	2	0	3	1	3	0	0	0	0	2	2	3	2	0	1	2	5	0	1	2	2	4	0	1	6	1	11	3	1	0	2	0	0	2	0	0	2	1	1	4	0	0	3	0	0	0
64	68	18	20	89	125	2	0	10	26	64	43	36	324	5	4	43	288	86	50	9	41	5	14	6	25	357	86	9	51	24	47	15	13	73	21	22	31	458	15	27	20	118	9	39	8	22	74	1	9
65	13	5	12	7	58	2	2	9	4	2	4	2	2	4	7	1	9	10	11	7	6	10	5	8	7	6	7	8	4	10	15	3	5	10	7	7	2	33	9	7	3	7	7	42	25	9	5	13	3
66	26	14	12	9	8	2	1	6	6	5	14	8	8	5	2	6	4	28	13	7	22	8	4	4	9	7	7	21	27	6	20	5	13	12	8	15	5	6	6	8	14	12	21	5	18	5	16	5	13
67	5	2	13	7	44	9	0	2	5	6	2	4	17	8	9	1	24	5	38	2	10	8	7	4	16	19	1	77	16	14	5	6	4	17	48	7	3	4	3	1	12	6	4	6	17	6	7	4	4
68	1	1	1	2	0	1	2	1	0	0	2	1	0	1	6	2	1	2	2	3	1	1	5	3	2	10	0	3	0	1	3	3	1	2	3	1	4	0	0	3	1	3	1	2	0	2	2	0	0
69	59	141	103	112	11	11	84	122	37	52	21	47	181	65	11	34	108	119	444	58	454	124	85	27	63	102	66	55	145	40	136	4	143	49	147	415	193	113	527	101	170	259	149	437	441	65	103	103	137
70	67	57	41	32	70	6	262	64	30	43	19	21	55	43	12	13	58	70	52	36	81	30	19	19	60	29	89	5	73	27	109	12	66	96	44	56	21	103	23	26	59	27	108	156	40	42	29	81	55
71	1	0	1	2	10	2	0	9	3	1	3	1	2	1	6	0	5	2	4	20	49	4	2	0	7	7	3	5	4	4	1	1	0	1	3	2	0	1	2	0	4	1	2	1	0	2	3	0	0
72	8	2	1	2	0	1	0	5	3	2	8	2	3	4	4	1	1	2	4	3	4	1	1	0	5	6	0	2	4	4	4	2	2	5	0	2	5	5	1	0	1	12	6	1	4	2	2	1	7
73	9	11	11	8	0	1	2	8	6	9	0	4	13	7	6	5	11	10	23	6	15	13	7	5	6	13	1	6	12	10	4	2	6	18	22	11	6	25	43	5	1	9	5	9	27	2	4	22	5
74	6	2	10	2	1	1	1	1	0	4	2	3	1	2	7	4	2	2	1	4	2	0	4	8	6	1	0	2	1	5	10	4	2	3	0	2	3	0	1	0	1	3	12	1	0	2	2	0	0
75	17	4	17	18	23	1	4	14	11	10	9	13	11	15	4	4	16	20	26	11	26	36	5	6	8	12	13	7	17	4	20	7	21	31	26	16	13	41	34	15	14	17	13	81	16	9	15	43	12
76	21	5	24	19	22	3	0	8	6	25	3	3	18	19	11	5	22	9	29	8	18	6	7	5	8	28	8	31	18	22	8	3	14	5	38	12	10	19	37	8	10	24	4	17	38	7	15	15	4
77	3	2	5	4	2	2	0	3	0	6	2	0	3	3	4	4	7	6	7	3	3	3	2	2	4	8	1	4	5	5	2	1	2	2	7	3	2	2	11	10	2	5	4	4	13	3	2	1	2
78	2	3	0	0	4	2	0	0	0	0	1	0	0	0	3	1	1	1	2	2	1	0	1	1	0	1	0	2	0	2	1	0	1	2	1	1	1	0	3	0	1	1	1	1	0	1	1	1	0
79	3	4	2	2	2	0	2	0	0	1	2	0	2	2	13	2	1	5	3	4	2	0	2	12	3	3	5	7	2	3	4	2	4	2	1	2	1	1	3	4	1	2	1	2	8	0	3	6	0
80	1	2	4	1	8	2	0	3	2	1	2	2	0	4	6	1	2	2	0	5	2	1	2	2	2	5	0	0	4	2	4	3	2	4	1	2	1	3	4	4	7	3	2	22	0	0	12	1	0
81	3	1	3	3	1	2	2	1	0	0	1	1	1	0	2	1	0	3	43	1	4	0	2	3	1	1	0	5	1	2	55	4	1	28	0	1	2	5	2	2	2	1	1	0	0	1	2	0	0
82	3	5	5	10	4	1	0	8	2	5	3	1	3	5	7	1	6	7	8	5	7	10	2	1	4	6	1	4	7	8	6	1	4	9	6	6	4	6	17	4	5	7	2	14	9	5	7	9	8
83	2	6	5	6	29	1	99	32	9	4	2	7	5	11	3	2	5	11	4	13	13	7	3	7	14	5	3	5	12	2	50	9	34	25	8	7	4	30	4	5	12	11	9	133	11	7	47	73	15
84	1	0	0	1	0	1	0	0	0	0	6	1	0	1	4	1	0	1	0	3	1	13	1	1	1	1	3	1	2	2	2	0	0	13	0	1	1	0	1	1	1	1	1	3	0	1	0	0	0
85	35	32	55	8	7	3	19	11	57	75	19	40	60	23	14	23	24	9	40	15	24	12	17	8	20	9	8	31	19	9	46	48	65	5	22	53	30	38	30	32	64	22	42	9	80	33	25	16	36
86	12	14	15	23	5	1	12	20	6	4	3	4	16	16	9	6	9	21	27	15	34	11	3	4	10	48	13	8	22	13	10	1	39	17	30	31	12	19	41	8	8	20	10	59	19	17	19	24	6
87	0	1	16	1	0	2	1	3	0	0	5	1	1	1	5	0	0	1	1	5	1	0	2	3	1	1	0	0	0	1	5	2	0	2	1	1	1	0	1	2	0	0	0	0	0	1	2	0	0
88	12	49	62	7	10	8	103	11	14	32	12	9	7	40	17	12	45	8	20	25	46	20	13	4	28	14	2	13	22	10	62	21	17	10	35	36	21	10	12	17	10	25	70	9	13	91	22	10	17
89	0	1	1	1	0	1	0	1	0	1	0	0	1	1	2	1	3	0	3	2	1	0	1	0	1	4	0	1	1	1	1	2	0	0	1	1	1	1	3	2	0	1	0	1	0	1	1	1	0
90	2	1	2	1	7	1	0	3	0	0	1	1	2	0	7	1	1	3	2	6	4	2	3	2	3	0	2	5	1	3	3	2	1	0	1	2	1	1	4	2	2	2	4	6	2	1	1	1	0
91	1	1	0	1	0	0	0	0	0	0	5	0	0	0	3	0	0	1	0	0	1	0	1	1	1	1	0	2	0	1	1	1	0	0	0	0	1	0	3	1	0	0	1	0	0	1	0	0	0
92	1	1	13	1	0	1	0	0	0	0	6	1	1	1	2	1	1	1	0	3	1	0	1	1	1	1	0	3	0	2	10	1	0	1	1	1	1	0	0	1	1	3	1	0	1	2	0	0	0
93	11	15	14	7	7	2	14	7	6	9	9	3	7	6	11	10	5	7	17	11	10	8	9	6	11	3	9	10	16	10	23	14	6	6	6	13	13	7	16	20	5	17	13	14	9	10	13	3	18
94	25	12	35	7	2	4	23	9	41	33	29	27	17	11	22	25	7	6	5	16	11	5	15	7	16	1	4	21	9	11	41	8	18	4	4	28	10	11	6	8	12	30	36	8	29	46	18	5	8
95	4	2	3	3	8	3	3	8	1	0	3	1	2	4	13	3	1	3	0	4	4	1	9	4	3	3	1	12	1	5	6	3	1	2	5	3	2	2	4	3	3	5	2	0	6	6	7	0	0
96	11	7	5	15	1	1	0	3	4	4	3	4	4	7	6	3	3	13	15	83	45	1	2	3	4	4	12	12	32	2	17	32	9	4	110	13	10	12	0	2	1	12	8	47	4	4	7	22	6
97	6	3	5	9	5	1	1	14	3	4	3	5	5	3	4	1	6	11	9	5	7	1	1	3	3	8	1	2	6	4	6	2	6	3	3	8	2	11	13	1	6	5	2	31	7	3	8	2	1
98	0	0	0	1	0	0	0	0	0	0	0	0	0	0	6	2	2	0	3	1	0	0	2	1	1	0	1	2	1	4	1	1	0	2	0	1	0	0	1	1	1	1	4	0	0	3	0	0	0
99	6	2	3	7	43	1	1	5	3	1	1	2	3	1	5	0	4	4	6	3	5	1	2	3	4	4	0	5	3	1	5	2	2	0	1	4	2	1	8	1	7	3	2	4	1	4	5	4	0
100	0	1	2	2	0	0	1	0	0	0	0	0	1	2	4	2	0	1	1	4	1	3	3	0	2	1	0	0	0	2	1	1	8	1	1	2	1	0	0	0	1	2	2	1	2	2	0	0	0
101	20	8	24	3	4	1	32	17	28	9	4	7	9	10	6	2	11	6	13	21	8	9	5	4	9	7	3	3	7	1	23	18	33	5	6	33	17	46	16	27	61	7	11	81	8	7	10	43	9
102	1	0	0	1	0	4	0	0	0	0	2	0	0	1	3	0	0	1	1	2	0	0	1	0	0	3	2	1	0	2	3	0	1	1	0	1	1	0	3	1	0	1	1	0	1	2	1	0	0
103	17	7	22	4	21	1	2	21	4	2	0	17	2	24	3	2	2	11	9	18	16	5	4	11	9	9	9	4	10	11	37	6	38	6	13	18	14	35	36	4	5	7	4	44	3	5	12	57	6
104	1	1	1	2	0	2	1	1	0	0	4	0	0	3	4	0	0	3	1	1	1	1	2	1	1	1	1	2	1	3	2	0	1	1	1	2	0	4	2	2	1	0	0	4	1	1	1	0	0
105	2	7	8	5	16	0	0	2	5	1	0	2	6	10	2	1	10	7	9	11	5	15	5	1	2	3	1	25	4	3	13	3	2	2	11	6	5	8	8	3	6	8	5	14	16	4	5	7	1
106	2	4	6	2	3	1	4	2	1	4	3	3	2	7	3	3	2	5	5	6	11	14	1	1	4	1	12	2	4	3	7	1	15	5	5	2	5	4	5	3	3	3	8	31	1	7	3	21	5
107	1	0	0	1	1	1	0	0	0	0	2	1	1	1	2	2	1	0	0	2	1	0	2	2	2	1	0	1	0	0	2	1	0	0	0	1	0	0	1	1	0	1	1	0	0	1	0	0	0
108	2	2	11	12	35	1	10	2	0	0	1	4	6	11	8	2	3	12	27	22	28	12	2	5	7	3	11	8	7	2	29	1	24	26	7	18	1	44	7	8	12	16	4	16	26	4	22	43	2
109	4	17	18	4	34	4	9	39	6	24	2	7	4	4	2	1	5	7	12	6	9	34	3	12	8	6	12	11	8	3	17	9	31	16	20	8	6	40	15	6	7	13	12	51	10	18	19	98	13
110	3	1	3	6	17	2	0	3	2	3	8	1	3	3	5	2	6	11	10	5	6	5	4	2	5	4	4	2	5	4	5	3	4	16	7	2	2	10	6	3	4	5	2	6	10	4	3	6	0
111	2	1	2	1	0	1	1	1	0	2	1	1	3	2	4	2	4	3	6	0	0	6	2	1	3	6	1	3	3	3	1	1	0	1	10	2	1	1	4	1	1	3	2	1	3	2	2	1	5
112	20	16	32	3	1	3	24	10	53	22	7	20	22	13	8	13	14	3	13	11	11	10	7	5	15	4	3	17	13	8	25	7	26	3	13	16	12	8	9	15	10	21	24	12	27	33	9	4	5
113	2	3	2	3	4	2	1	5	2	2	2	1	2	2	4	2	2	3	5	3	3	5	2	2	1	5	0	4	3	2	2	0	2	6	2	2	1	4	4	3	4	3	2	6	2	1	4	5	2
114	3	2	2	26	4	1	2	0	0	1	2	1	2	2	2	6	19	2	2	1	2	11	3	5	1	2	0	2	7	3	51	0	3	21	2	6	10	0	17	5	4	17	0	1	12	4	1	1	0
115	70	25	90	23	2	1	16	16	142	70	40	84	157	34	16	40	17	16	23	17	18	8	25	5	23	19	18	39	25	9	52	77	120	14	17	65	49	56	15	46	55	28	67	31	156	41	47	18	15
116	1	1	2	1	3	1	0	0	0	0	2	1	1	1	1	0	2	2	2	3	2	0	1	2	1	2	0	2	1	2	1	1	0	1	2	1	0	0	1	0	1	2	1	1	2	2	1	0	0
117	11	9	13	7	1	3	5	5	1	6	5	3	4	10	7	4	3	3	2	8	12	2	8	4	8	4	2	17	4	6	18	5	4	2	0	6	2	3	6	3	6	5	13	9	7	11	4	3	0
118	1	0	2	2	8	0	2	4	0	2	1	1	3	3	3	1	6	3	3	3	4	1	2	2	2	21	2	3	1	4	3	1	1	2	3	1	1	9	6	3	5	3	3	9	0	2	4	2	3
119	12	22	28	7	4	2	27	3	90	11	15	27	43	10	5	8	5	5	13	10	13	15	8	6	9	4	0	19	15	4	17	16	30	3	17	18	18	8	4	13	19	11	18	15	35	43	52	3	13
120	5	26	18	7	27	1	3	16	80	16	59	43	42	1	6	1	16	3	38	14	10	33	3	1	53	4	43	7	29	4	23	1	45	2	28	20	3	3	23	10	58	14	64	4	6	8	11	4	13
121	4	4	9	2	3	0	0	4	1	4	3	1	4	3	5	1	1	8	6	1	8	2	3	3	3	9	6	5	6	4	4	1	2	5	10	5	2	4	8	2	5	7	3	14	13	1	3	1	5
122	4	10	5	4	23	1	0	9	5	7	3	8	6	17	3	1	10	19	7	11	16	63	4	13	7	11	21	4	7	4	16	3	44	11	21	7	1	24	11	9	10	5	12	50	7	8	7	13	2
123	20	1	8	2	0	1	0	4	5	1	2	8	8	2	1	12	1	9	6	0	2	28	1	8	5	1	0	1	5	1	2	50	10	18	4	7	2	0	16	2	3	5	11	17	2	6	21	1	0
124	1	0	1	1	8	0	1	1	2	1	1	1	1	1	3	1	1	2	3	1	2	2	1	3	2	1	12	3	2	3	6	2	2	4	1	3	2	2	1	2	4	3	1	3	1	3	1	0	5
125	3	3	7	3	24	1	5	4	5	4	2	12	5	7	3	2	8	9	13	5	8	5	2	4	5	5	7	7	10	8	8	6	9	15	4	10	3	9	4	3	4	5	8	34	10	4	7	9	11
126	0	1	1	1	0	0	0	0	0	0	2	1	1	4	3	1	1	2	0	1	2	0	1	1	2	1	0	0	1	2	3	1	1	3	0	1	0	1	0	1	0	0	1	0	5	2	1	0	0
127	1	1	1	1	0	0	2	1	1	3	3	1	0	1	11	0	3	2	2	3	2	2	2	0	2	1	0	4	3	5	4	2	0	3	0	4	2	2	4	2	0	3	1	0	1	0	1	0	0
128	3	5	11	2	6	0	8	17	3	3	4	4	1	35	1	2	5	6	2	12	27	2	2	15	3	2	6	2	7	2	12	6	15	32	19	11	5	17	7	12	4	11	86	19	5	6	32	53	14
129	8	3	12	7	9	1	6	5	3	6	1	3	5	5	6	4	7	2	13	3	11	12	2	2	8	3	2	10	6	2	6	3	7	3	5	5	2	15	7	3	6	4	9	16	7	4	9	8	7
130	2	1	7	3	1	1	0	3	0	2	2	0	2	2	2	2	3	3	3	1	5	2	1	0	4	5	1	2	3	1	0	1	3	4	4	3	1	7	3	3	1	1	2	3	12	0	2	1	2
131	5	5	4	4	6	1	5	4	6	6	5	2	11	3	3	9	8	4	12	3	11	6	5	2	9	6	7	3	9	8	5	4	5	9	5	7	3	5	7	7	3	12	6	11	5	5	13	4	6
132	7	8	5	1	0	2	0	4	0	3	9	0	8	0	2	0	1	2	6	4	8	7	6	2	6	0	19	3	1	4	1	0	0	13	6	3	1	12	3	3	1	1	1	0	86	2	0	1	0
133	1	2	1	4	20	0	0	1	4	1	1	3	3	2	2	1	3	1	4	3	5	3	2	3	4	21	3	0	3	0	3	1	1	6	3	4	1	18	3	2	6	3	0	23	1	1	2	1	1
134	1	1	2	1	4	0	0	2	0	1	0	1	1	1	1	1	0	0	2	3	2	0	1	1	1	2	0	3	3	2	2	1	0	3	4	2	0	0	3	0	1	1	2	0	2	3	2	4	0
135	1	0	2	1	4	1	0	1	0	3	4	1	3	1	1	0	3	1	3	1	0	1	3	0	2	1	1	1	3	2	0	1	0	1	2	1	1	1	1	1	2	2	0	0	1	0	1	1	0
136	0	0	0	0	1	0	0	0	0	0	1	0	0	1	2	1	0	0	0	1	0	0	0	0	0	0	0	2	0	1	0	0	0	16	1	0	0	0	0	0	1	0	0	0	0	1	1	0	0
137	6	3	4	2	2	1	4	1	0	2	3	2	2	3	10	3	5	14	4	3	15	4	6	3	3	5	6	10	10	3	17	2	5	8	3	6	4	2	12	4	3	12	8	13	8	2	4	4	4
138	0	0	1	1	0	2	0	0	0	0	0	0	0	0	4	0	1	1	1	4	3	2	0	1	1	3	2	1	2	2	5	1	5	1	2	3	0	0	7	1	4	2	1	7	0	1	2	1	2
139	1	0	2	2	1	1	0	2	1	1	2	0	0	1	1	0	1	3	1	3	9	2	0	2	3	1	3	1	2	0	0	1	1	0	4	2	1	0	3	1	1	0	0	6	1	1	0	0	1
140	1	1	2	3	2	1	1	0	0	2	1	1	1	0	1	1	4	1	4	1	1	3	3	2	1	5	0	1	2	4	0	1	1	1	5	1	1	1	2	1	0	2	0	0	1	0	1	2	0
141	28	18	44	8	7	4	23	14	129	29	23	36	38	21	9	20	11	11	16	18	11	3	17	4	13	6	18	69	13	4	24	38	86	8	17	48	32	143	19	31	67	24	38	17	64	35	37	23	21
142	5	5	9	8	22	1	7	2	1	1	0	2	2	3	1	3	4	12	7	8	9	8	2	1	5	4	0	6	5	3	20	2	9	4	3	5	3	25	4	5	5	7	2	19	8	3	4	40	0
143	0	0	0	0	0	0	0	0	0	0	0	1	0	0	0	2	0	1	0	2	0	0	1	0	0	1	0	2	0	1	0	0	0	1	1	0	0	0	1	0	0	1	0	0	0	0	1	0	0
144	1	1	6	2	7	0	2	3	1	0	1	1	3	2	2	1	2	1	6	3	3	7	1	3	1	1	0	1	7	1	2	0	9	3	2	1	2	13	2	6	4	3	2	34	3	2	4	8	1
145	3	2	5	5	24	2	0	5	1	2	3	2	2	2	5	2	4	2	8	4	5	1	2	2	1	1	3	4	2	4	1	2	1	7	5	3	4	6	2	0	3	4	5	4	4	3	3	0	0
146	22	21	39	8	2	2	8	7	12	28	7	15	20	26	6	3	16	8	13	11	19	5	9	5	10	2	2	9	11	5	13	45	52	8	10	31	22	120	4	17	13	13	35	3	18	49	9	11	25
147	0	0	0	1	0	1	0	0	0	0	1	0	0	0	2	0	0	0	0	2	0	0	1	0	0	0	0	0	0	0	0	0	0	1	0	0	0	0	0	1	1	0	0	0	0	0	0	0	0
148	3	2	7	3	0	0	2	3	0	0	7	1	2	2	2	7	0	1	0	7	3	0	6	8	4	0	0	1	0	3	5	0	0	6	0	0	8	0	3	3	3	5	2	0	0	6	0	0	1
149	2	3	2	1	5	1	0	18	3	1	1	3	2	6	3	1	10	8	3	3	8	12	1	3	5	5	0	1	5	1	3	2	1	6	12	5	1	18	4	2	3	2	6	10	6	6	11	5	15
150	0	0	0	1	0	0	0	0	0	0	0	1	1	1	0	1	0	0	0	1	1	0	1	0	0	1	0	1	0	1	0	1	0	1	1	0	0	0	0	1	0	1	0	1	0	0	0	1	1
151	2	6	5	3	4	0	4	6	4	38	1	0	2	4	4	5	2	2	4	2	8	7	1	4	2	2	3	6	6	1	1	1	4	5	8	1	1	3	6	6	2	3	3	1	5	1	11	1	6
152	11	5	13	17	0	0	17	7	28	6	2	1	27	16	7	1	62	18	7	32	16	6	4	0	13	24	0	1	9	3	13	12	2	8	3	20	3	20	8	5	6	19	16	15	16	6	8	14	32
153	2	1	1	3	0	1	0	1	0	0	7	1	1	1	7	0	0	0	1	5	2	0	4	6	4	0	0	3	0	2	5	0	0	1	0	1	0	0	1	2	0	1	1	1	0	2	2	0	0
154	0	2	0	0	0	0	1	1	1	0	0	1	1	1	4	0	0	0	1	4	1	1	1	3	0	1	0	1	1	2	0	4	0	1	0	0	1	2	1	0	1	0	1	1	0	1	2	0	0
155	1	2	5	3	0	1	0	1	0	0	1	1	3	1	1	1	4	3	5	1	3	2	1	3	2	2	5	14	2	4	4	2	2	5	6	1	1	1	6	4	1	2	3	2	17	1	0	3	0
156	0	0	0	0	0	0	0	0	0	0	0	4	0	0	0	0	0	1	0	1	0	0	0	0	1	0	2	0	0	0	1	0	0	0	0	0	0	0	0	2	0	0	0	1	0	1	0	2	1
157	2	1	1	1	18	1	1	1	1	1	1	1	1	3	1	0	3	3	3	2	1	1	1	0	1	9	1	2	2	1	3	1	2	1	2	1	1	6	0	0	2	2	2	7	1	2	1	1	1
158	0	0	0	0	1	0	1	0	0	0	0	0	0	0	1	0	0	1	0	2	1	0	1	0	1	0	0	1	0	0	1	0	1	1	0	1	0	0	1	0	0	0	0	0	1	0	1	0	0
159	4	5	5	2	1	3	16	2	2	3	3	2	5	4	2	1	2	1	3	5	12	4	3	5	4	19	1	10	3	1	13	3	4	3	1	5	2	10	1	2	9	5	6	7	25	11	6	9	0
160	11	5	6	5	5	1	19	4	22	30	1	18	7	5	1	2	16	7	11	14	7	4	2	1	12	5	6	5	8	7	52	20	42	27	20	25	3	64	4	6	8	17	25	24	7	22	13	47	8
161	1	1	2	1	2	1	0	0	0	0	1	1	1	0	5	0	0	0	2	1	3	1	0	4	2	0	0	0	0	2	1	4	0	2	0	1	0	0	3	3	2	0	0	3	0	0	4	0	0
162	0	0	0	0	0	0	0	0	0	0	0	0	0	0	0	0	0	0	0	0	0	0	0	1	1	0	0	0	0	0	1	1	0	0	0	0	0	0	0	1	0	1	0	0	0	0	1	0	0
163	0	1	4	1	1	0	0	1	1	0	1	1	0	0	0	0	1	0	1	3	3	2	1	0	0	1	0	0	2	2	2	0	3	1	1	1	1	1	3	0	0	1	0	5	0	3	0	3	2
164	2	2	1	1	7	1	1	1	1	1	1	1	1	2	1	1	8	5	2	1	1	1	0	1	3	2	0	2	2	0	6	1	0	2	12	3	1	2	0	0	1	5	1	1	1	3	1	2	1
165	1	0	0	1	3	0	0	0	2	0	0	0	0	1	1	2	1	1	1	1	0	0	1	0	0	1	0	2	1	1	1	1	0	1	2	1	0	0	2	0	2	1	1	1	1	1	0	0	0
166	1	1	3	1	11	2	1	5	4	8	0	0	0	2	0	0	0	4	9	16	16	10	0	5	5	3	1	1	6	4	19	0	4	5	12	12	2	4	14	2	3	4	0	30	2	1	18	13	0
167	0	1	0	0	0	0	0	1	0	0	1	0	0	0	1	0	0	1	2	1	1	0	1	0	2	0	0	2	1	0	1	0	1	1	0	0	1	0	5	0	0	3	0	0	1	0	1	1	1
168	1	0	1	2	3	1	0	0	0	0	1	1	0	1	0	1	1	1	1	6	2	5	1	16	2	1	0	0	3	0	1	1	1	0	2	2	1	2	2	3	1	1	0	54	0	1	7	1	1
169	4	1	1	9	18	0	0	2	2	7	1	2	3	1	1	2	9	2	4	1	3	3	1	2	1	2	1	1	2	3	2	0	2	2	9	4	1	3	1	2	1	3	3	3	7	3	2	2	0
170	0	0	0	1	0	0	1	0	0	0	1	2	1	2	2	1	1	1	1	0	2	0	1	1	2	1	1	6	1	1	1	1	1	0	2	1	2	2	2	1	1	1	1	2	3	1	1	4	1
171	10	2	8	2	2	1	11	3	15	5	4	12	4	2	0	3	6	6	15	36	6	1	4	1	10	6	4	5	8	10	42	12	57	12	5	15	3	18	1	9	3	17	15	35	7	19	8	29	33
172	1	1	3	4	4	0	0	6	0	1	1	0	2	3	1	2	1	3	3	2	4	9	1	0	2	3	0	2	3	1	17	1	2	2	1	1	3	1	7	0	1	2	1	3	4	2	1	12	0
173	0	0	1	0	0	0	0	0	0	0	0	0	0	1	0	0	0	0	0	1	0	0	0	1	0	0	0	0	0	0	1	0	0	1	0	0	0	0	0	0	0	1	1	0	0	1	0	0	0
174	7	0	5	4	32	0	4	6	2	5	1	5	1	18	0	2	0	16	5	13	4	1	1	2	3	15	1	1	5	3	50	3	13	10	5	6	4	12	7	5	1	13	6	78	1	1	2	33	10
175	2	2	3	2	3	1	2	3	3	4	1	2	6	1	2	5	6	3	10	2	4	3	2	1	2	1	5	4	5	2	1	3	5	3	5	4	2	1	2	3	1	3	3	8	3	3	5	1	0
176	0	2	0	0	4	0	1	6	1	2	1	2	0	3	2	0	0	1	0	1	2	1	0	2	0	1	2	0	1	1	0	3	5	3	3	2	0	8	1	3	1	0	3	1	2	2	3	3	1
177	5	5	19	5	0	3	3	2	7	4	1	4	10	2	3	3	3	2	4	3	6	4	5	3	6	4	0	2	1	3	8	3	30	2	12	8	13	13	4	3	2	3	10	1	14	2	9	2	0
178	1	2	2	1	2	1	2	1	0	0	1	0	0	1	3	2	1	1	0	1	1	1	2	2	2	1	0	10	0	1	3	1	0	1	0	0	0	0	1	1	2	1	3	0	0	1	1	0	0
179	0	0	0	0	0	1	0	1	0	0	1	0	0	1	1	0	1	1	1	0	1	0	1	1	1	0	0	2	1	1	1	0	0	0	2	0	1	0	0	0	0	0	1	0	0	1	1	0	0
180	2	3	7	6	3	1	27	13	7	1	1	4	2	9	0	1	9	9	0	2	8	2	2	1	5	1	4	6	5	3	14	4	13	6	6	4	2	11	8	2	3	53	4	44	1	11	6	27	3
181	2	0	1	0	0	1	0	0	1	4	0	0	0	0	0	0	2	0	0	0	1	0	0	0	1	1	1	0	0	0	1	0	10	1	2	1	1	0	0	1	6	0	25	0	4	1	0	0	0
182	2	0	2	1	1	2	1	1	3	5	1	1	3	2	6	2	6	2	8	0	2	2	3	1	3	1	2	6	9	2	2	0	0	1	1	2	4	0	12	1	2	5	2	1	3	1	0	0	1
183	0	0	1	1	0	0	1	1	0	0	1	0	0	1	1	0	0	0	0	1	1	0	1	0	0	0	1	1	0	1	0	0	0	0	0	0	0	4	1	0	0	1	1	0	0	0	0	0	0
184	2	1	1	1	0	1	1	0	0	0	0	1	1	1	2	1	1	3	2	0	1	2	1	0	1	2	1	0	1	2	3	1	0	0	0	1	1	0	0	2	1	1	2	1	11	1	2	2	1
185	0	1	0	1	0	0	0	0	0	0	0	0	0	0	1	0	0	0	0	0	0	0	2	0	0	1	0	2	0	1	1	0	0	0	0	0	1	0	1	0	0	1	0	0	0	0	0	0	0
186	0	1	0	1	2	0	0	0	0	0	1	2	0	0	1	0	1	0	2	1	2	0	0	1	0	0	0	0	0	2	0	0	0	0	0	0	0	1	1	0	0	0	1	3	0	1	0	0	0
187	18	11	9	5	13	0	5	11	2	20	4	19	1	35	0	0	14	30	6	14	4	10	3	0	6	1	31	2	5	0	22	20	22	6	2	8	5	16	5	4	6	5	36	36	5	13	10	31	28
188	0	0	0	2	1	0	0	2	1	0	0	0	2	0	1	0	1	1	0	2	1	3	0	1	1	1	0	0	1	1	1	1	2	1	4	0	1	1	2	3	1	0	1	16	0	1	1	1	0
189	0	1	0	1	0	0	0	0	0	0	0	0	0	0	1	1	0	0	2	0	0	0	1	1	0	1	0	1	1	1	1	0	1	0	0	1	1	3	0	0	1	1	0	3	2	1	0	1	0
190	0	0	0	0	0	0	0	0	0	0	1	0	0	1	0	0	0	0	0	0	0	0	1	1	0	0	0	2	0	2	1	2	0	1	1	0	0	0	1	1	0	0	0	1	0	0	1	1	0
191	2	0	0	1	0	0	1	0	0	1	1	2	1	1	5	1	0	1	7	6	2	0	1	5	3	1	0	1	1	1	8	1	0	1	1	1	0	0	1	0	1	1	6	1	2	0	2	0	2
192	2	1	4	1	0	0	4	2	3	0	0	0	0	3	1	1	5	4	1	3	23	3	1	0	2	2	4	0	3	3	7	0	6	4	2	1	1	1	0	4	4	5	5	2	0	7	1	2	4
193	0	0	0	0	0	0	0	0	0	0	1	0	0	0	2	0	0	1	0	0	1	0	1	0	0	1	0	0	0	1	0	0	0	1	0	0	0	0	0	0	0	0	0	0	0	0	0	0	0
194	0	0	0	1	1	0	0	0	0	0	0	0	0	0	0	0	1	0	0	0	0	0	1	1	0	2	0	1	0	0	0	0	0	0	0	0	0	0	0	0	0	0	0	0	0	1	0	0	0
195	0	0	3	1	2	0	0	2	2	1	0	0	1	0	0	0	0	1	4	3	3	0	1	0	0	0	1	1	1	1	1	0	0	0	0	2	0	2	2	1	2	3	0	2	1	0	3	0	0
196	0	1	0	0	5	1	0	0	0	0	1	0	0	0	2	1	0	0	0	1	0	0	0	1	0	0	0	1	0	2	0	2	0	0	0	0	0	0	1	0	0	0	0	1	0	0	0	0	1
197	0	0	0	1	0	0	0	0	2	0	0	0	0	0	2	1	1	0	2	1	1	1	1	0	0	1	0	1	1	1	0	1	0	1	0	1	0	0	2	1	0	0	1	1	0	1	1	1	0
198	3	1	2	1	0	4	2	0	9	1	2	2	1	0	2	1	0	1	2	1	1	1	1	0	1	0	0	0	1	0	1	1	2	0	0	2	1	1	1	1	1	1	1	2	1	2	6	1	0
199	0	1	0	0	0	0	0	0	0	0	1	1	0	0	2	0	0	0	0	1	0	0	1	1	1	0	0	0	0	1	1	1	0	0	0	0	0	0	1	0	0	0	0	0	0	1	0	0	0
200	0	0	0	0	0	1	0	1	0	0	0	0	0	0	2	0	0	0	0	0	0	0	1	0	0	1	0	0	0	0	0	0	0	1	0	0	1	1	1	1	0	0	0	1	0	0	1	0	0
201	260	213	1073	565	189	259	127	761	1178	619	353	106	319	759	644	129	257	179	332	197	303	425	159	522	246	412	1199	1047	581	334	148	191	872	530	359	290	1217	287	353	212	105	408	512	158	384	356	320	431	138
202	516	51	927	78	11	231	18	237	8	15	82	15	16	545	25	18	40	133	87	15	50	203	66	200	84	32	18	85	191	8	303	97	163	137	306	55	88	15	103	10	71	116	1736	94	169	39	86	81	35
203	2516	1177	13460	2633	1787	166	2178	6249	2063	3202	1851	2999	2213	4473	1463	326	3961	4278	3479	2197	4102	460	557	1792	1953	377	2425	5776	1811	1346	924	2321	2673	1048	1335	2228	3839	4170	135	3581	1977	2041	1976	1140	2315	6852	3409	6878	614
204	940	145	2951	599	834	116	254	1994	1211	1712	906	969	1922	1291	330	134	932	434	1265	822	513	570	368	740	971	2115	1302	2047	1063	667	121	165	1106	209	1533	1258	1432	556	1512	340	1145	657	971	1352	1047	948	797	1301	100
205	75	2	68	21	6	14	7	9	13	73	43	2	16	173	35	7	16	44	23	16	15	2	9	18	34	7	6	162	5	9	18	18	20	118	7	4	84	29	11	79	2	24	175	47	104	40	16	15	9
206	588	165	1221	197	110	235	34	275	511	391	194	124	336	1188	1254	110	308	315	236	233	644	189	136	303	153	378	82	1260	155	201	157	221	198	547	756	239	1948	121	174	210	53	247	1436	105	608	562	269	203	168
207	538	598	691	361	23	33	130	509	184	529	59	801	37	259	43	156	29	696	90	309	417	1518	44	61	1012	109	160	1584	167	26	400	560	553	332	280	92	89	30	145	150	123	238	243	303	712	224	100	138	283
208	30	3	86	21	20	49	4	12	9	23	43	3	14	144	143	5	19	74	11	5	24	8	20	45	22	65	11	225	65	27	14	5	7	57	30	13	24	20	43	24	4	38	3	32	33	5	19	8	9
209	152	26	565	94	103	53	7	57	106	351	178	66	79	266	610	42	77	185	112	109	725	389	232	75	62	58	20	252	107	133	27	73	66	88	114	47	166	82	117	119	32	299	151	49	238	27	54	76	63
210	801	82	1040	308	331	544	69	120	468	406	176	86	297	1949	1198	407	347	374	342	225	251	230	145	381	224	59	169	1563	122	167	246	235	582	675	427	192	616	191	366	276	73	200	665	89	313	682	638	296	63
211	162	15	127	74	57	25	40	58	81	154	99	27	41	164	211	59	41	75	256	35	345	75	24	33	27	64	50	214	101	26	61	69	138	176	56	59	116	31	54	140	16	93	88	26	67	97	44	44	21
212	727	89	337	258	212	20	4295	59	228	141	35	152	100	338	100	48	483	37	416	543	10	27	109	668	122	396	36	5717	431	24	153	79	34	41	1840	26	241	558	1195	398	100	70	574	169	871	5	820	125	350
213	325	22	301	198	103	76	182	888	272	219	1180	380	51	486	80	7	108	12	262	133	244	767	82	109	23	21	22	20	33	291	113	101	88	569	478	53	86	751	23	31	80	350	320	80	315	152	565	1435	379
214	1	1	29	26	0	0	0	90	0	58	47	113	1	1	0	1	1	0	209	1	319	0	40	1	4	5	0	59	1	2	2	98	1	17	0	1	12	15	6	88	0	5	4	291	1	26	1	777	3
215	5	0	1	0	0	31	0	0	0	0	11	1	0	0	3	0	1	8	1	0	0	0	1	2	11	1	0	2	6	1	1	0	0	7	0	0	0	2	4	1	0	2	0	2	0	0	0	1	0
216	0	0	0	1	0	0	0	0	1	0	0	0	0	0	0	0	0	0	1	1	0	1	0	0	0	1	0	3	0	1	1	0	0	1	1	0	0	5	1	0	0	1	0	0	0	0	1	0	0
217	252	31	395	52	97	20	27	69	131	350	38	31	148	268	214	73	122	57	164	70	273	244	146	22	47	30	27	1804	36	47	61	176	484	74	71	40	535	89	51	89	30	152	285	56	127	27	129	108	106
218	18	2	35	4	9	2	0	14	4	17	19	3	6	26	71	1	4	26	7	3	9	1	3	1	4	11	4	88	7	29	15	4	5	10	24	7	12	1	11	2	2	11	15	23	27	7	1	20	1
219	17	1	2	1	0	83	0	1	1	0	3	2	0	1	1	1	0	8	0	0	0	0	1	2	2	1	0	2	8	1	19	0	0	8	0	0	0	1	3	0	1	19	0	24	0	0	2	3	0
220	36	41	37	13	3	2	6	5	13	4	17	12	10	125	189	14	7	13	25	16	19	6	60	15	11	17	2	38	7	6	6	11	6	30	11	15	64	13	17	44	17	24	6	10	50	20	57	11	8
221	515	11	233	72	180	25	9	19	147	169	61	56	34	159	336	79	33	149	84	42	80	43	93	29	46	10	31	456	13	135	19	16	83	83	39	28	64	92	27	147	18	116	137	26	46	60	28	13	6
222	0	0	0	0	0	0	0	0	0	0	0	0	0	0	0	0	1	0	0	0	0	0	0	0	0	0	0	1	0	0	0	0	0	0	0	0	0	0	0	0	0	0	0	0	0	0	0	0	1
223	89	17	186	40	46	70	11	54	53	60	28	14	53	218	215	26	66	147	34	45	51	31	81	91	40	21	28	321	44	21	31	35	66	60	91	22	156	43	113	71	20	123	59	60	56	52	51	88	19
224	3	0	5	13	0	0	0	6	1	4	4	0	3	1	7	0	1	3	1	0	3	0	0	1	1	0	4	6	1	0	0	1	2	2	1	1	6	1	1	2	3	2	0	12	0	0	2	1	0
225	10	2	23	10	1	1	6	5	10	23	22	3	9	64	15	1	29	11	15	9	24	6	10	2	13	14	1	39	20	2	3	7	5	29	6	4	58	9	8	14	1	7	75	6	22	3	16	15	20
226	73	18	246	66	46	35	10	31	125	85	21	44	77	139	189	65	60	42	95	41	66	332	111	48	19	29	13	152	19	28	23	61	127	52	38	44	65	39	9	48	11	145	80	33	108	64	23	15	14
227	0	0	0	0	0	0	0	0	0	0	0	0	0	0	0	0	0	0	0	0	0	0	0	0	0	0	0	0	1	0	0	0	0	0	0	0	0	0	0	0	0	0	0	0	0	0	0	0	0
228	141	7	139	30	32	13	69	93	16	70	21	34	20	158	11	2	42	51	42	42	171	20	11	10	63	8	323	794	30	53	121	11	62	27	29	24	17	41	16	30	22	39	28	59	38	76	27	123	157
229	35	6	37	15	7	12	10	10	23	36	17	6	28	64	73	10	25	23	16	11	42	16	17	24	15	15	7	67	13	7	7	15	15	18	22	14	138	9	11	18	3	30	38	12	51	17	29	27	3
230	16	2	16	33	4	2	10	9	3	63	9	2	0	17	2	2	7	19	8	11	6	3	1	18	12	1	28	309	6	3	29	8	41	15	12	11	8	6	4	66	3	7	5	13	37	11	6	71	4
231	7	1	19	5	4	5	0	10	5	2	6	2	4	10	14	1	6	3	2	3	5	3	1	13	2	9	1	9	9	3	1	1	1	11	11	4	17	3	5	3	2	3	2	7	4	3	4	4	1
232	1	0	0	0	0	0	0	1	0	9	0	0	0	0	0	0	0	3	0	0	0	0	0	0	0	0	0	0	0	0	0	1	0	1	0	0	2	1	0	0	0	2	0	0	1	0	0	0	0
233	653	2	269	314	33	0	0	11	1	82	2	4	443	323	13	0	616	1	8	50	112	745	4	1	0	10	7	13	38	1	58	20	3	67	7	43	33	18	4	12	114	813	93	217	46	2	80	317	5
234	2	0	0	4	0	1	2	1	0	2	0	1	1	1	1	0	0	1	1	1	0	1	0	5	0	0	5	3	1	1	2	1	1	1	1	1	8	0	0	1	3	1	1	3	0	0	1	0	1
235	0	0	0	0	0	0	0	0	0	0	0	0	0	0	0	0	0	0	0	0	0	0	0	0	3	0	0	1	0	0	0	0	0	1	0	0	1	0	0	0	0	0	0	0	0	0	0	0	0
236	33	1	273	12	10	5	5	28	54	43	17	6	106	21	119	7	13	15	72	9	64	81	8	8	0	8	14	99	33	13	2	9	10	77	3	97	11	15	5	50	12	24	40	2	6	5	22	2	0
237	12	0	1	0	0	1	0	1	1	0	7	0	0	0	0	0	0	2	1	0	0	0	0	1	0	1	0	0	3	0	1	0	1	0	0	0	0	1	0	0	3	0	0	2	0	1	1	3	0
238	1	0	0	1	0	0	0	0	6	2	0	0	0	0	0	1	0	0	0	0	4	0	0	2	5	1	0	0	0	0	0	0	0	1	0	0	14	0	0	1	0	0	0	0	0	10	2	1	1
239	1	0	0	0	0	0	0	0	0	0	0	0	0	0	0	0	0	1	0	0	0	0	0	1	1	0	0	0	0	0	0	0	0	1	0	0	0	0	0	0	0	0	0	0	0	0	0	0	0
240	0	0	0	0	0	0	0	0	0	0	0	0	0	0	0	0	0	0	0	0	0	0	0	0	0	0	0	1	0	0	0	0	0	0	0	0	0	0	0	0	0	0	0	0	0	0	0	0	0
241	3	0	6	0	0	0	0	3	7	4	0	0	0	4	6	0	7	3	3	0	1	1	1	1	1	0	3	7	0	1	4	2	0	0	1	1	3	4	0	3	1	10	3	5	7	1	0	33	0
242	27	1	121	2	9	18	10	9	13	17	4	38	71	35	0	0	35	8	10	3	10	4	2	0	6	0	0	12	4	0	6	1	17	5	2	7	117	2	5	5	34	19	14	5	4	6	7	27	0
243	0	0	1	0	0	0	0	0	0	1	6	0	0	0	0	0	1	0	0	1	0	0	1	1	0	0	0	0	0	0	1	0	1	1	0	1	2	0	1	0	0	1	0	1	1	0	4	1	0
244	25	0	8	36	7	4	12	85	13	67	35	5	21	5	215	2	17	12	10	2	21	4	4	8	4	60	51	103	9	20	1	3	6	21	19	5	91	17	11	9	12	9	5	16	23	12	15	3	3
245	0	0	2	1	0	0	0	0	0	4	3	0	0	0	3	0	1	2	0	0	7	0	0	0	0	7	0	0	2	1	0	0	1	2	0	0	1	0	2	0	0	1	0	0	0	0	0	2	0
246	15	0	6	26	4	5	1	29	6	1	0	2	5	7	3	0	16	2	5	2	34	0	1	1	27	21	4	21	11	11	7	57	494	4	0	2	5	946	2	3	19	52	3	10	10	3	6	3	0
247	0	0	0	0	0	1	0	0	0	0	0	0	0	0	0	0	0	0	0	0	0	0	0	0	1	0	0	0	0	0	0	0	0	1	0	1	0	1	0	0	0	0	0	0	0	0	0	0	0
248	44	6	46	13	3	6	5	5	30	35	53	10	14	41	219	25	32	46	13	11	20	6	62	7	33	18	6	61	17	41	5	14	9	12	18	13	14	9	16	18	3	18	29	3	33	6	8	16	11
249	7	0	0	0	0	1	0	1	0	22	1	0	0	0	7	0	1	4	0	0	2	0	0	0	4	6	0	3	0	0	1	21	0	1	0	2	0	0	20	0	0	0	0	1	0	0	0	3	0
250	9	0	25	15	6	2	1	33	4	15	8	3	9	5	85	1	8	10	7	2	10	3	5	11	3	21	10	44	5	6	2	3	9	25	14	2	34	8	14	7	7	4	6	25	7	12	11	4	0
251	27	16	166	25	5	122	4	15	60	171	30	15	48	56	45	52	16	163	214	173	56	19	18	21	71	7	237	166	232	38	9	16	51	209	16	150	56	6	144	147	82	116	127	1	311	37	47	23	376
252	140	9	377	87	3	0	15	84	265	418	19	43	102	168	81	73	82	157	347	19	190	34	10	14	318	5	214	3000	98	405	2	63	128	247	31	59	184	3	15	502	16	603	256	7	63	61	54	16	41
253	0	0	1	1	2	1	0	1	0	6	1	1	0	1	0	0	1	2	1	0	1	1	0	1	0	0	0	2	2	2	0	0	0	2	1	3	4	1	1	1	0	2	1	0	4	0	4	7	0
254	0	0	1	0	0	1	0	0	0	0	0	0	0	1	2	0	1	1	0	0	0	0	0	0	0	2	0	0	0	0	1	0	0	0	0	0	5	1	0	0	0	0	0	2	1	0	1	0	0
255	79	8	121	40	11	7	3	13	38	81	332	31	49	29	42	22	4	22	391	33	50	67	10	6	69	3	22	54	61	17	6	61	50	229	5	11	37	11	158	123	50	53	56	0	101	78	8	17	21
256	0	0	1	0	0	1	0	0	0	0	0	0	0	0	0	0	0	0	0	0	0	0	0	0	0	0	0	1	17	0	0	0	0	0	0	0	0	0	0	0	0	0	0	0	0	0	0	0	0
257	0	0	0	1	0	0	0	1	0	1	0	0	0	1	0	0	0	1	0	0	1	0	0	0	0	0	0	0	0	0	0	0	0	0	1	0	0	0	2	0	0	0	0	3	0	0	0	0	0
258	4	0	13	6	3	7	1	5	4	4	2	1	0	11	11	1	1	5	4	1	10	3	2	4	0	9	2	10	16	2	2	1	3	5	6	2	7	2	10	3	2	5	2	5	2	1	1	3	2
259	0	0	0	1	5	13	0	1	0	0	0	1	0	7	0	0	1	1	1	1	1	1	1	0	1	0	4	13	4	1	0	0	0	2	0	0	0	3	0	2	1	0	2	5	0	1	2	3	1
260	0	0	0	0	0	0	0	0	0	0	0	0	0	0	0	0	0	0	0	0	0	0	0	0	0	0	0	1	0	0	0	0	0	0	0	0	1	0	0	0	0	0	0	0	0	0	0	0	0
261	7	1	6	18	0	0	0	3	11	4	6	1	2	1	5	0	10	4	2	1	2	4	1	3	4	0	0	2	80	8	6	4	8	12	4	2	117	0	4	13	1	2	1	8	28	0	6	2	0
262	29	0	34	14	26	3	5	26	13	43	4	11	7	14	11	1	15	12	13	3	5	2	6	4	12	26	6	153	17	9	23	5	31	10	49	4	12	5	26	15	5	18	2	15	41	22	15	18	10
263	6	12	334	21	24	9	33	135	14	15	2	5	18	17	18	0	80	57	23	76	391	56	21	64	5	5	12	141	27	5	32	8	27	7	17	14	38	73	23	110	24	44	15	108	73	7	97	232	31
264	1	0	0	0	0	0	0	0	0	0	0	0	0	1	0	0	0	0	0	0	0	0	0	0	0	0	0	0	1	0	0	0	3	0	0	3	1	1	0	2	0	0	0	1	0	0	0	0	42
265	1	0	0	0	0	0	0	0	0	0	0	0	0	0	5	0	0	6	0	0	0	0	1	0	4	0	0	1	0	1	9	0	0	1	0	0	0	1	0	0	0	19	0	12	0	0	1	0	1
266	1	0	0	0	0	0	0	0	0	0	0	0	0	0	0	0	0	0	0	0	0	0	0	0	0	2	0	0	0	1	0	0	0	0	1	0	0	0	2	0	0	0	0	1	0	0	0	0	0
267	0	0	1	1	0	0	0	0	0	2	0	0	0	0	0	0	0	2	0	0	0	0	0	0	0	3	0	0	6	0	0	0	0	4	0	0	0	0	0	0	0	0	0	1	0	0	0	0	0
268	21	10	68	31	25	13	2	16	97	35	9	4	17	122	23	18	15	8	27	12	10	32	3	18	8	2	36	52	16	6	13	25	49	28	16	14	56	8	30	16	6	10	94	6	13	53	21	13	0
269	0	0	0	0	0	0	0	0	0	0	0	0	0	0	0	0	0	0	0	0	0	0	0	1	4	0	0	0	1	0	0	0	0	1	0	0	0	0	0	0	0	0	0	0	0	0	0	0	0
270	24	11	68	30	13	8	2	18	89	31	12	5	14	137	24	23	13	7	29	14	13	35	5	14	9	3	43	60	15	6	13	25	49	41	18	14	61	9	24	17	6	10	94	6	14	58	24	19	8
271	12	1	37	1	0	0	0	2	0	1	0	1	1	1	0	1	0	1	1	1	1	5	1	0	4	0	1	5	1	1	10	17	22	5	3	0	1	0	3	2	1	2	22	4	15	3	2	1	2
272	97	3	36	34	9	0	157	17	18	9	25	28	27	31	5	1	24	2	30	10	5	12	11	31	4	4	5	37	4	8	13	8	5	17	230	3	6	25	4	13	14	16	64	14	69	4	75	131	41
273	0	0	0	0	0	0	0	0	0	0	0	0	0	0	0	0	0	0	0	0	0	0	0	0	0	0	0	1	0	1	0	0	0	0	0	0	0	0	0	0	0	0	0	0	0	0	0	0	1
274	0	0	0	1	0	0	0	0	0	1	0	1	0	0	0	0	0	0	0	0	1	0	0	0	0	0	0	0	0	0	0	0	1	0	0	1	0	0	0	0	0	0	0	0	0	0	0	0	0
275	1	0	1	0	0	3	0	0	0	0	0	0	0	0	0	0	1	0	0	0	0	0	0	0	4	0	0	0	1	0	2	0	0	1	0	0	0	0	0	0	0	2	0	7	0	0	0	0	0
276	57	15	118	31	17	14	7	12	45	47	25	7	52	190	274	22	55	33	25	25	50	30	39	33	27	9	9	232	15	22	6	20	19	45	53	38	96	20	25	55	6	57	78	12	34	51	81	23	6
277	44	3	164	24	47	28	104	17	345	58	17	52	22	47	107	1	246	12	81	33	84	14	124	8	109	303	397	709	16	79	19	4	159	54	13	67	19	17	8	344	48	73	45	67	53	66	25	54	49
278	4	1	8	4	5	2	12	3	16	1	8	1	3	5	13	2	2	10	9	2	2	2	2	14	2	3	1	42	1	5	1	1	5	14	2	2	3	2	5	2	2	1	6	7	6	7	4	2	1
279	25	0	40	6	2	0	0	0	0	26	11	2	0	1	0	0	49	3	0	8	33	5	0	17	0	1	0	0	0	1	0	0	16	72	0	0	1	0	42	0	14	0	5	121	1	0	0	6	0
280	19	4	22	5	3	4	2	3	5	3	12	1	4	9	0	2	10	10	5	5	5	5	2	3	5	0	5	129	7	2	3	6	4	4	17	4	9	4	2	12	1	16	4	5	14	8	11	14	1
281	17	0	96	7	9	7	0	1	10	30	5	3	2	20	81	5	57	6	10	11	26	18	2	9	1	2	1	32	1	3	1	31	6	27	14	1	7	11	11	4	2	12	20	3	6	3	3	21	2
282	0	0	0	0	0	0	0	0	0	0	0	0	0	0	0	0	0	0	0	0	0	0	0	0	0	0	0	1	0	0	0	0	0	0	0	0	0	0	1	0	0	0	0	0	0	0	0	0	0
283	23	25	57	27	69	1	26	17	45	142	119	12	105	81	32	10	20	93	404	51	52	91	28	73	16	32	176	33	75	31	11	8	89	37	81	24	180	12	163	129	33	32	73	3	54	40	33	39	79
284	13	0	33	6	0	0	6	0	0	0	1	0	0	5	0	0	1	2	1	1	1	1	0	1	4	27	1	24	1	1	0	0	1	0	0	1	4	5	1	0	7	0	5	0	4	8	2	9	2
285	3	1	33	6	1	5	0	20	8	12	6	4	1	36	11	0	28	1	8	4	7	9	3	3	4	3	4	9	1	1	3	5	25	10	14	2	18	2	6	4	1	5	12	5	20	2	2	7	5
286	0	0	0	0	0	0	0	0	0	0	0	0	0	0	0	0	0	0	0	0	1	0	0	0	0	0	0	0	0	0	0	0	0	0	0	0	0	0	0	0	0	0	0	0	0	0	1	0	0
287	1	0	2	1	0	1	1	0	3	17	11	1	0	0	0	0	0	10	0	7	0	1	1	0	5	2	0	4	0	0	0	3	26	1	0	0	4	1	1	1	0	2	0	1	3	0	1	2	3
288	0	0	0	0	2	0	0	0	0	0	0	0	0	0	0	0	1	0	0	0	1	0	0	0	0	0	0	0	0	0	0	0	0	0	0	0	0	2	0	0	0	0	0	0	0	0	0	0	0
289	5	0	0	2	1	1	0	3	0	20	2	0	1	4	0	0	1	1	0	0	0	1	0	0	1	3	1	6	4	0	8	1	4	1	3	1	5	1	0	1	1	1	2	0	2	4	1	6	3
290	5	2	8	2	1	2	2	6	5	7	10	7	10	6	9	2	12	8	12	4	8	1	395	43	16	2	1	23	12	5	2	2	8	7	8	7	38	15	0	2	12	4	5	1	9	6	4	3	2
291	0	0	0	0	0	0	0	0	0	0	0	0	0	0	1	0	0	0	0	0	0	0	0	1	0	1	0	0	1	0	2	0	0	5	0	0	0	1	0	0	0	1	0	0	0	0	0	0	0
292	101	11	46	71	11	1	157	40	37	31	29	40	17	54	3	4	36	2	56	32	33	214	13	23	11	15	10	150	10	6	19	56	32	58	235	4	6	48	7	65	27	51	75	28	120	13	83	72	111
293	3	0	5	2	0	3	7	3	2	1	0	1	2	19	1	1	7	4	0	0	8	0	0	11	5	2	1	82	1	1	3	0	15	6	0	1	10	0	0	20	1	4	4	0	3	7	4	3	1
294	0	0	0	0	0	1	3	0	0	1	0	0	0	0	2	0	0	4	1	0	1	0	0	0	3	0	1	27	0	0	2	0	0	0	0	0	1	1	2	1	0	0	0	2	0	0	2	0	0
295	2	0	3	10	0	2	1	12	3	3	10	1	7	3	3	4	5	1	4	1	17	2	1	0	28	7	2	4	3	2	2	2	0	2	0	2	51	0	2	5	0	10	2	0	2	2	1	2	2
296	3	3	15	9	4	1	6	12	15	6	10	3	5	7	2	1	5	1	4	2	4	4	2	2	4	1	15	11	3	2	1	4	11	5	6	5	5	5	1	4	0	3	4	1	6	9	6	8	1
297	0	0	0	0	0	0	0	0	0	0	1	0	0	0	0	0	0	0	0	0	0	0	0	0	0	0	0	0	1	0	0	0	0	0	0	0	0	0	0	0	0	0	0	0	0	0	0	0	0
298	4	0	6	1	2	0	1	0	2	1	0	1	1	14	0	0	10	1	0	3	0	1	0	1	2	3	2	8	2	1	1	0	2	0	0	7	1	2	1	1	2	5	2	3	1	0	1	1	0
299	1	0	3	16	1	0	6	29	20	1	7	1	2	1	10	0	5	1	6	0	6	1	6	33	2	116	0	18	3	1	0	0	1	0	2	1	11	3	33	4	14	16	0	12	2	1	5	0	0
300	9	4	41	15	4	4	3	3	6	31	4	10	27	11	23	10	16	23	9	9	16	15	45	13	6	14	8	48	18	10	1	5	6	10	6	7	69	9	6	12	6	28	13	4	15	13	19	20	0
301	0	0	0	0	0	0	0	0	0	0	0	0	0	0	0	0	0	1	1	0	0	0	0	0	0	0	0	0	0	0	0	0	0	1	0	0	0	0	0	0	0	0	0	0	0	0	0	0	0
302	39	4	90	12	4	13	3	2	29	20	9	7	22	30	69	14	32	9	17	10	29	4	72	30	28	5	15	51	10	12	1	14	21	14	28	17	22	20	21	15	2	24	13	5	63	11	11	9	4
303	1	0	0	0	0	0	0	0	0	0	0	0	0	0	1	0	0	0	0	0	0	0	0	0	45	0	0	0	0	0	0	0	0	1	0	0	0	0	0	0	0	0	0	0	0	0	0	0	0
304	0	0	1	0	0	0	0	0	0	0	0	0	0	0	0	0	0	0	0	0	0	0	0	0	0	0	0	0	0	0	0	0	0	0	0	1	0	0	0	0	0	0	0	0	0	0	0	0	0
305	0	0	0	0	0	0	0	0	0	0	0	0	0	0	0	0	0	0	0	0	0	0	0	0	0	0	0	0	0	0	0	0	0	0	0	0	0	0	0	0	0	0	0	0	0	0	0	0	0
306	0	0	0	0	0	0	0	0	0	0	0	0	0	0	0	0	2	0	1	0	0	0	0	0	0	0	0	0	1	0	0	0	0	0	0	0	0	2	0	0	0	0	0	0	0	0	0	0	0
307	129	1	19	0	2	0	1	31	2	3	7	5	17	29	0	0	0	0	1	6	1	1	1	0	6	0	24	50	12	1	42	5	25	31	14	7	7	2	10	2	0	1	7	0	3	18	28	56	3
308	0	0	1	2	2	0	0	3	1	0	0	1	1	3	2	0	0	2	2	0	3	2	1	0	1	6	0	4	1	0	0	1	1	0	1	0	5	2	3	1	2	0	1	2	1	3	0	3	0
309	0	0	0	0	0	2	0	0	0	0	0	0	0	0	0	0	0	0	0	0	0	0	0	0	0	0	0	0	2	0	0	0	0	1	0	0	0	0	0	0	0	0	0	0	0	0	0	0	0
310	0	0	0	0	0	0	0	0	0	0	0	0	0	0	0	0	0	0	0	0	0	0	0	0	0	0	0	0	5	0	0	0	0	2	0	0	0	0	0	0	0	0	0	0	0	0	1	0	0
311	4	1	3	2	1	2	0	2	6	5	0	2	15	3	13	2	0	9	3	2	4	1	2	4	3	34	0	1	2	2	0	1	2	2	2	4	13	13	2	1	3	5	2	0	1	2	1	1	0
312	0	0	0	0	0	0	0	0	0	0	0	0	0	0	0	0	0	0	0	0	0	0	0	0	0	0	0	0	0	0	0	0	0	0	0	0	0	0	0	0	0	0	0	0	0	0	0	0	0
313	0	0	0	0	0	0	2	0	0	0	0	0	1	0	0	0	0	0	0	0	0	0	0	0	1	0	0	0	0	0	0	0	0	0	0	0	0	0	0	0	0	0	0	0	0	0	0	0	0
314	1	0	1	0	0	0	0	0	0	1	2	0	1	3	0	0	1	10	1	0	0	2	0	0	0	0	0	69	0	5	0	1	0	0	0	2	1	0	6	1	8	1	1	1	0	0	0	0	1
315	14	1	33	17	13	1	6	8	10	15	4	3	3	19	27	2	9	13	7	3	8	8	4	7	5	5	4	53	12	5	2	5	10	12	16	5	10	20	18	6	4	8	13	7	4	7	17	5	1
316	0	0	1	3	1	0	0	4	1	0	2	0	1	3	1	0	1	2	2	2	5	0	0	0	0	28	0	1	1	0	0	6	3	0	0	0	0	4	0	0	1	0	0	0	0	4	2	5	0
317	64	8	122	8	25	2	5	15	19	42	14	15	77	53	4	2	109	2	44	22	24	14	8	6	7	1	23	17	15	6	37	27	11	20	9	22	12	27	1	22	31	94	53	32	8	34	21	63	5
318	0	0	1	0	0	0	0	0	0	0	0	0	0	0	0	0	0	2	1	0	1	0	0	0	2	0	2	13	0	0	1	0	0	1	0	0	0	0	1	0	0	0	0	0	0	0	1	0	0
319	0	0	0	0	0	0	0	0	0	0	0	0	0	0	0	0	0	0	0	0	0	0	0	0	0	0	0	0	0	0	0	0	0	0	0	0	0	0	0	0	0	0	0	0	0	0	0	0	0
320	0	0	0	0	0	1	0	0	0	0	0	0	0	0	0	0	0	0	0	0	0	0	0	0	2	0	0	0	0	0	0	0	0	0	0	0	0	0	0	0	0	0	0	0	0	0	0	0	0
321	0	0	0	0	0	0	0	0	0	0	0	0	0	0	0	0	0	0	0	0	0	0	0	0	0	0	0	2	0	0	0	0	0	0	0	0	0	0	0	0	0	0	0	0	0	0	0	0	0
322	1	0	1	6	0	0	1	0	1	1	0	0	1	1	1	0	0	1	1	0	0	0	1	0	0	0	1	14	1	1	1	1	2	0	1	0	0	3	2	5	0	0	0	4	2	1	5	3	0
323	0	0	0	0	0	0	0	0	0	0	0	0	0	0	0	0	0	0	0	0	0	0	0	0	0	0	0	0	0	0	0	0	0	0	0	0	0	0	0	0	0	0	0	0	0	0	0	0	0
324	0	0	1	1	0	2	0	0	0	1	0	0	0	1	0	0	1	0	0	0	1	0	0	0	0	1	0	1	1	0	0	0	0	2	0	0	2	0	1	2	0	0	0	1	0	0	2	0	0
325	1	0	472	41	0	0	0	9	1	6	9	1	90	0	2	3	5	0	1	2	1	6	12	2	0	0	0	4	15	10	1	5	71	0	0	2	19	16	4	8	67	4	5	0	24	0	1	45	3
326	12	0	4	2	3	0	2	3	2	7	4	1	0	2	3	0	4	3	1	1	1	1	1	0	6	0	1	49	2	2	13	0	6	3	1	1	3	2	7	4	1	3	0	5	2	2	5	11	1
327	0	0	2	0	0	0	0	0	0	0	0	0	0	0	0	0	0	0	0	0	0	0	0	0	0	0	0	1	0	0	0	0	0	0	0	0	0	1	0	0	0	0	0	0	0	0	0	0	0
328	0	0	0	4	0	0	0	7	78	0	0	0	0	0	0	0	1	0	0	0	694	0	0	0	0	0	0	0	0	0	0	5	1	1	3	0	615	0	1	0	9	0	0	0	0	0	3	0	0
329	0	0	0	0	6	10	0	0	0	0	0	0	0	0	0	0	0	0	0	0	0	0	0	0	0	0	0	0	0	1	0	0	0	3	1	0	0	0	0	0	0	0	0	0	0	0	0	0	0
330	45	4	100	23	25	15	80	52	28	34	3	38	21	49	32	8	34	22	97	23	97	19	18	32	5	15	45	191	17	51	27	29	27	26	25	16	57	29	17	39	6	13	42	23	47	45	17	50	23
331	3	0	0	0	0	0	0	0	0	0	0	0	0	0	0	0	0	0	0	0	0	0	0	0	0	0	0	0	0	0	0	0	0	0	0	0	0	0	0	0	0	0	0	0	0	0	0	0	0
332	0	0	1	0	0	0	0	0	0	0	0	0	0	0	0	0	0	1	0	0	0	0	0	0	0	0	0	0	0	0	0	0	0	0	0	0	0	0	0	0	0	2	0	1	0	0	0	0	0
333	67	6	105	25	18	2	37	34	19	31	14	41	60	20	8	2	86	0	55	31	26	52	10	4	3	1	12	23	10	6	22	46	10	27	9	11	9	44	2	30	32	99	49	24	18	11	60	90	24
334	0	0	0	0	0	0	0	0	0	0	0	0	0	0	0	0	0	0	0	0	0	0	0	0	0	0	0	0	0	0	0	0	0	0	0	0	0	0	0	0	0	0	0	0	0	0	0	0	0
335	0	0	0	0	0	0	0	0	0	1	0	0	0	0	2	0	0	0	0	0	0	0	0	0	0	0	0	0	1	0	0	0	0	7	0	4	0	0	0	0	0	0	0	1	0	1	0	0	0
336	30	1	28	5	7	0	11	17	6	11	9	4	18	10	1	0	10	4	9	8	48	3	8	3	6	53	13	57	6	9	1	1	10	1	1	2	10	3	3	12	1	16	2	3	12	5	13	44	14
337	0	0	0	0	0	0	0	0	0	0	0	0	0	0	0	0	0	0	0	0	0	0	0	0	0	0	0	0	0	0	2	0	0	0	0	0	0	0	0	0	0	1	0	7	0	0	0	0	0
338	0	0	0	0	2	0	0	0	0	0	0	0	1	0	0	0	0	1	0	0	0	0	0	0	0	0	0	0	0	0	0	0	0	0	0	0	0	0	0	0	0	0	0	0	0	0	0	1	0
339	4	3	17	7	55	5	5	9	52	4	0	9	4	22	197	0	145	16	21	12	4	2	1	4	29	2	7	90	34	39	69	4	39	6	1	14	6	9	1	14	4	9	28	46	49	55	7	11	9
340	0	0	0	0	0	0	0	0	0	0	1	0	0	0	0	0	0	0	0	0	0	0	0	0	0	0	0	0	0	0	1	0	0	0	0	0	0	0	0	0	0	0	0	1	0	0	0	1	0
341	0	0	0	0	0	0	0	0	0	0	0	0	0	0	0	0	0	0	0	0	0	0	0	0	0	0	0	0	0	0	0	0	0	0	0	0	0	0	0	0	0	0	0	0	0	0	0	0	0
342	18	0	18	2	3	0	3	9	2	4	8	2	13	13	1	0	3	3	2	4	11	4	1	2	5	43	31	37	5	1	2	1	6	0	2	1	4	1	2	7	1	14	3	1	6	4	3	45	3
343	0	0	0	0	0	0	0	0	0	0	0	0	0	0	0	0	0	0	0	0	0	1	0	0	0	0	0	0	2	0	0	0	0	0	0	0	0	0	0	0	0	0	0	1	0	1	0	0	0
344	0	0	0	0	0	0	0	0	0	0	0	0	0	0	0	0	0	0	0	0	0	0	0	0	0	0	0	0	1	0	0	0	0	0	0	0	0	0	14	0	0	0	0	0	0	0	0	0	0
345	19	4	57	3	39	5	7	13	3	5	32	1	9	29	81	6	35	19	12	8	4	3	5	17	15	1	2	9	3	2	14	5	14	12	22	3	64	5	30	12	2	10	35	4	14	3	4	9	1
346	0	0	0	0	0	0	0	0	0	0	2	0	0	1	3	0	1	0	0	0	0	0	1	1	0	1	0	0	0	0	1	0	0	1	0	0	0	0	0	0	0	0	1	0	0	0	0	1	0
347	0	0	0	0	0	0	0	0	0	0	0	0	0	1	1	0	2	0	0	1	0	0	0	0	0	1	0	0	0	0	0	0	0	1	0	0	1	0	0	0	0	1	0	5	0	1	1	1	0
348	0	0	4	0	1	1	0	0	0	2	0	0	0	9	0	0	0	0	0	0	0	0	0	0	0	0	0	1	0	0	0	0	0	0	0	0	1	0	0	0	0	0	1	0	0	0	0	0	0
349	0	0	0	0	0	0	0	0	0	1	0	0	0	0	0	0	0	0	0	0	0	0	0	0	0	0	1	0	0	0	0	0	0	0	0	0	0	2	0	0	0	0	0	0	0	0	0	0	0
350	2	0	5	2	0	0	0	1	1	2	2	1	2	3	7	0	4	2	0	1	1	2	1	7	6	11	1	6	1	1	0	2	0	1	1	1	5	1	3	2	2	2	1	7	3	1	0	0	2
351	0	0	0	0	0	0	0	0	0	0	0	0	0	0	0	0	0	0	0	0	0	0	0	0	0	0	0	0	0	0	0	0	0	1	0	0	0	0	0	0	0	0	0	0	0	0	0	0	0
352	4	1	4	4	0	0	0	0	1	4	1	0	0	1	0	0	4	0	2	8	0	0	0	0	2	0	2	1	4	2	0	1	1	2	0	0	0	0	1	0	1	2	0	0	2	3	0	0	0
353	0	0	0	4	3	0	0	0	0	0	0	0	0	0	0	1	0	0	0	0	0	0	1	0	0	0	0	3	0	1	1	0	0	0	0	0	0	0	0	0	0	0	0	2	0	0	0	0	0
354	0	0	0	0	0	0	0	0	0	0	0	0	3	0	0	0	0	0	0	0	0	0	0	0	0	1	0	0	0	0	0	0	16	0	0	0	0	0	1	0	0	6	19	0	0	0	0	0	0
355	0	0	0	0	0	0	0	0	0	0	0	0	0	0	0	0	0	0	0	0	0	0	0	0	0	0	0	0	0	0	0	0	0	0	0	0	0	0	0	0	0	0	0	0	0	0	0	0	0
356	0	0	1	0	0	0	0	0	0	0	0	0	0	0	0	0	0	0	0	0	0	1	0	0	0	0	0	1	1	0	0	1	0	1	0	0	0	0	0	0	0	0	0	0	0	0	0	0	0
357	0	1	0	0	0	0	0	0	1	1	4	0	4	11	0	0	0	0	0	0	0	1	0	0	0	0	1	1	1	0	0	0	0	1	0	0	0	9	0	0	0	0	0	0	0	0	1	1	0
358	0	0	0	0	0	0	0	0	0	0	0	0	0	0	0	0	0	0	0	0	0	0	0	1	0	1	0	0	0	0	0	0	0	0	0	0	0	1	0	0	0	0	0	0	0	0	0	0	0
359	6	5	4	3	0	0	0	4	2	17	1	3	14	21	3	0	7	3	2	3	11	1	2	3	3	8	0	21	1	38	1	2	8	9	17	2	15	0	1	15	2	20	13	2	10	11	15	7	27
360	0	0	0	0	0	0	0	0	0	0	0	0	0	0	0	0	0	0	0	0	0	0	0	0	0	0	0	0	1	0	0	0	0	0	0	0	0	0	0	0	0	1	0	1	0	0	0	0	0
361	0	0	0	0	0	0	0	0	0	0	0	0	0	0	0	0	0	0	0	0	0	0	0	0	0	0	0	0	0	0	0	0	0	0	0	0	0	0	0	0	0	0	0	0	0	0	0	0	0
362	1	0	1	0	0	0	0	3	0	0	0	0	1	0	0	0	1	0	0	0	0	1	0	0	1	0	0	0	1	0	0	0	1	0	1	0	2	4	1	0	0	0	0	0	0	0	0	1	1
363	0	0	6	0	0	0	0	0	0	0	0	0	0	0	3	0	0	0	0	0	0	0	0	0	0	0	0	0	0	0	1	0	0	1	0	1	0	0	0	13	0	0	0	0	0	11	0	0	0
364	0	1	0	0	2	0	0	0	9	0	1	1	0	3	1	1	0	0	0	1	4	0	0	1	0	0	3	4	0	1	1	1	1	1	1	2	0	11	0	0	1	1	2	11	1	1	1	0	0
365	37	35	77	18	22	1	364	57	34	74	11	55	8	39	3	32	57	119	75	59	56	57	10	13	30	14	41	314	33	3	19	70	45	17	30	13	30	44	1	70	18	16	110	21	108	59	10	44	42
366	0	0	0	0	0	0	0	0	0	0	0	0	0	0	0	0	0	0	0	0	0	0	0	0	0	2	0	0	0	0	0	0	0	0	0	0	0	0	0	0	0	0	0	0	0	0	0	0	0
367	19	8	84	2	1	2	0	14	0	1	0	1	0	30	1	1	6	4	6	0	3	1	3	11	4	0	4	5	3	0	16	10	6	1	5	5	3	1	1	1	5	1	57	4	3	8	7	7	0
368	0	0	0	0	0	0	0	0	0	0	0	0	0	0	0	0	0	0	0	0	0	0	0	0	0	0	0	0	0	0	0	0	0	0	0	0	0	0	0	0	0	3	0	0	0	0	0	0	1
369	0	0	0	0	0	0	0	0	0	0	0	0	0	0	0	0	0	0	0	0	0	0	0	0	0	0	0	0	0	0	0	0	0	0	0	0	0	0	0	0	0	0	0	0	0	0	0	0	0
370	0	0	0	0	0	1	0	0	0	0	0	0	0	0	1	0	0	0	0	0	0	0	0	0	0	0	0	1	1	0	0	0	0	0	0	0	0	0	1	0	0	0	0	1	0	0	0	0	1
371	0	0	0	0	0	0	0	0	0	0	1	0	0	0	0	0	0	0	0	0	0	0	0	0	0	0	0	1	0	0	0	0	45	0	0	0	0	0	0	0	0	0	0	0	0	0	0	0	0
372	0	0	0	0	0	0	0	0	0	0	0	0	0	0	0	0	0	0	0	0	0	0	0	0	0	0	0	0	0	0	0	0	0	0	0	0	0	0	0	0	0	0	0	0	0	0	0	0	0
373	0	0	0	0	0	0	0	0	0	0	0	0	0	1	0	0	0	1	0	0	0	0	0	0	0	0	0	0	0	0	0	0	0	0	0	0	0	1	0	0	0	0	0	0	0	0	0	0	0
374	0	0	0	0	0	0	0	0	0	0	0	0	0	0	1	0	0	0	0	0	1	0	0	0	0	1	0	1	0	0	0	0	0	0	2	0	0	0	0	0	0	0	0	2	0	0	0	0	0
375	0	0	0	0	0	0	0	0	0	0	0	0	0	0	0	0	0	0	0	0	0	0	0	0	0	0	0	0	0	0	0	0	0	0	0	0	0	0	0	0	0	0	0	0	0	0	0	0	1
376	1	0	0	0	0	0	0	0	1	0	1	0	2	0	0	0	0	0	0	0	0	0	0	0	0	0	0	0	0	0	0	1	0	0	1	0	5	0	0	0	0	0	0	0	0	0	1	0	0
377	0	0	0	0	0	0	0	0	0	0	0	0	0	0	0	0	0	0	0	0	0	0	0	0	8	0	0	0	0	0	0	0	0	0	0	0	0	0	0	0	0	0	0	0	0	0	0	0	0
378	0	0	0	0	0	0	0	0	0	0	0	0	0	0	0	0	0	0	0	0	0	0	0	0	0	0	0	0	0	0	0	0	0	0	0	0	0	0	0	0	0	0	0	0	0	0	0	0	0
379	0	0	2	0	0	0	1	1	0	0	0	0	0	0	0	0	0	0	1	0	0	1	0	0	0	0	0	1	0	0	0	0	0	2	1	0	1	1	1	0	0	0	0	1	0	0	1	0	0
380	2	0	7	2	11	1	0	4	5	5	3	3	2	11	3	0	5	62	8	1	18	2	3	0	5	1	0	44	2	2	31	3	9	12	1	1	36	4	4	13	1	2	12	6	3	6	6	6	13
381	0	0	0	0	0	0	0	0	0	1	0	1	1	0	0	2	0	0	1	0	0	0	1	0	1	0	0	0	0	0	0	0	0	5	0	0	1	0	1	0	0	0	0	0	0	0	0	0	0
382	0	0	1	0	0	2	0	0	0	0	0	0	0	0	0	0	0	1	0	0	0	0	0	0	0	0	0	0	1	0	1	0	0	0	0	0	0	1	0	0	0	1	0	0	0	0	0	1	0
383	0	0	0	0	0	0	0	0	0	0	0	0	0	0	0	0	0	0	0	0	0	0	0	0	0	0	0	0	0	0	0	0	0	0	0	0	0	0	0	0	0	0	0	0	0	0	0	0	0
384	0	0	0	0	0	0	0	0	1	1	0	0	0	0	1	0	0	0	0	0	0	0	0	1	0	1	0	0	0	0	1	0	0	0	0	0	0	0	0	0	0	0	0	0	0	0	0	0	0
385	0	0	0	0	0	0	0	0	0	0	9	0	0	0	0	0	0	0	0	0	0	0	0	0	0	0	0	0	0	0	1	0	0	0	0	0	0	0	0	0	0	5	0	1	0	0	0	0	0
386	0	0	0	0	0	1	0	0	0	0	0	0	0	0	0	0	0	0	0	0	0	0	0	0	0	0	0	0	0	0	0	0	0	0	0	0	0	0	0	0	0	0	0	0	0	0	0	0	0
387	0	0	0	0	0	0	0	0	0	0	0	0	0	0	0	0	0	0	0	0	0	0	0	0	0	0	0	0	0	0	0	0	0	0	0	0	0	0	0	0	0	0	0	0	0	0	0	0	0
388	3	0	4	2	2	1	9	7	6	6	0	4	3	2	0	1	4	2	3	1	26	2	1	3	0	4	7	28	2	16	2	4	3	8	3	1	17	2	2	9	1	0	1	4	1	2	2	3	0
389	16	25	32	8	0	0	3	30	12	14	2	19	1	9	0	17	2	83	8	15	37	22	1	1	2	8	12	42	7	0	6	50	13	14	2	6	0	2	1	8	3	5	8	11	23	32	3	14	12
390	0	0	2	0	0	0	0	0	2	0	0	0	0	1	0	0	0	0	0	0	0	0	0	0	0	0	0	0	0	0	0	0	1	0	0	0	0	0	0	0	0	0	0	0	0	4	1	0	0
391	1	0	0	0	0	0	0	0	1	1	6	0	0	1	0	0	0	2	0	0	1	1	0	0	0	0	0	0	0	0	1	0	1	3	0	0	0	0	0	0	0	0	0	0	1	0	0	1	0
392	5	0	7	3	4	0	0	3	4	3	1	6	1	2	0	0	15	0	2	2	2	3	6	3	3	1	0	1	6	1	0	2	1	0	0	2	8	11	18	9	0	1	0	12	3	1	2	10	7
393	0	0	0	0	0	0	0	0	0	0	0	0	0	0	0	0	0	0	0	0	0	0	0	0	0	1	0	1	0	0	1	0	0	1	0	0	0	0	0	0	0	0	0	1	0	1	0	0	0
394	0	0	0	0	0	0	0	0	0	0	0	0	0	0	0	0	0	0	0	0	0	0	0	0	0	0	0	0	0	0	0	0	0	0	0	0	0	0	0	0	0	0	0	0	0	0	0	0	0
395	0	0	0	0	0	0	0	0	0	0	0	0	0	0	0	0	0	0	0	0	0	0	0	0	0	0	0	0	0	0	0	0	0	0	0	0	0	0	0	0	0	0	0	0	0	0	0	0	0
396	0	0	0	0	0	0	0	0	0	0	0	0	0	0	0	0	0	1	0	0	0	0	0	0	0	0	0	0	0	0	0	0	0	0	0	0	0	0	0	0	0	0	0	0	0	0	0	0	0
397	0	0	0	0	0	0	0	0	0	0	0	0	0	0	0	0	0	0	0	0	0	0	0	0	0	0	0	0	0	0	0	0	0	1	0	0	0	0	0	0	0	0	0	0	0	0	0	0	0
398	0	0	0	0	0	0	0	0	0	0	0	0	0	0	0	0	0	0	0	0	0	0	0	0	0	0	0	0	0	0	0	0	0	0	0	0	0	0	0	0	0	0	0	0	0	0	0	0	0
399	0	0	3	0	1	0	2	2	0	1	0	1	0	1	0	1	4	4	0	0	1	0	0	2	0	2	0	0	1	1	1	1	1	0	1	1	1	0	2	1	0	1	0	0	4	1	1	1	0
400	0	0	0	0	0	0	0	0	0	0	0	0	0	0	0	0	0	0	0	0	0	0	0	0	0	0	0	0	0	0	0	0	0	0	0	0	0	0	0	0	0	0	0	0	0	0	0	0	0
[truncated: 116 more columns]

## Sheet: NM_2013
Supplemental Table 1 The relative abundance of top 200 OTUs of bacteria and fungi
	991	992	997	1061	1062	1063	1158	1254	1257	1317	1318	1363	1552	5830	5831	5832	5865	5867	6009	6011	6012	6013	6016	6017	6019	6020	6021	6023	6025	6030	6034	6035	6036	6038	6046	6064	6069	6071	6073	6085	6086	6092	6094	6097	6102	6111	6112	6115	6118
1	1265	962	1213	938	780	1539	806	2499	1094	1144	1953	864	1020	1197	829	1025	1072	748	1050	1195	354	1130	1333	1750	1303	893	1286	626	850	1000	851	1242	827	959	1325	1418	811	921	900	589	1088	896	1153	730	763	1114	823	1398	1542
2	42	67	69	133	35	191	61	517	76	167	160	55	468	94	286	282	116	49	31	171	12	42	36	39	194	415	56	75	50	75	36	110	132	184	133	185	110	66	94	128	130	162	184	392	103	214	115	373	207
3	36	43	113	32	44	249	76	384	74	174	143	146	27	93	262	82	149	34	20	685	36	52	36	134	50	92	58	104	82	84	62	145	92	235	216	238	80	413	108	85	100	102	144	95	43	100	121	279	178
4	135	1444	255	115	214	124	399	809	57	213	220	1862	177	346	1238	616	260	556	338	346	59	123	56	552	399	254	777	1200	209	399	99	1279	708	702	247	295	146	863	440	353	182	546	296	525	67	578	188	940	2127
5	192	184	294	163	254	133	247	559	115	156	255	202	122	143	198	251	295	318	76	156	104	147	231	145	134	83	137	172	148	169	129	152	146	240	153	265	173	164	128	162	189	199	299	390	228	138	132	348	370
6	172	98	141	120	97	309	86	723	87	132	200	78	111	62	246	101	81	90	72	102	53	114	117	157	90	403	75	102	81	106	104	60	297	147	146	159	247	109	170	106	95	71	73	101	255	75	130	158	253
7	48	62	71	23	89	229	88	329	136	179	107	193	22	84	85	84	156	40	88	137	119	150	93	36	124	76	80	39	123	50	47	108	46	108	142	171	324	95	140	74	58	96	90	64	79	102	122	194	126
8	25	42	69	14	43	128	29	212	44	111	144	79	9	131	57	44	93	16	11	66	11	50	19	269	42	32	66	52	125	23	23	74	37	112	105	117	45	79	79	41	58	68	129	176	21	68	83	134	98
9	25	40	83	23	43	92	44	207	31	68	117	35	12	73	189	62	67	13	15	78	50	35	31	151	40	34	30	94	64	73	24	74	34	142	80	115	49	190	48	41	62	42	49	69	21	36	72	110	85
10	15	35	50	12	14	106	26	211	54	87	116	47	9	218	70	49	89	14	15	76	63	38	23	211	49	30	44	74	39	32	27	71	25	90	85	153	48	103	59	40	84	56	72	68	22	46	54	123	143
11	140	168	208	212	144	185	164	334	142	207	304	162	99	273	144	170	91	209	150	134	35	179	134	127	227	179	181	164	112	157	163	207	158	190	126	214	180	209	236	113	188	258	168	144	160	99	108	320	161
12	304	209	133	169	246	127	193	367	112	180	235	100	71	162	109	73	190	205	122	116	76	158	131	48	131	118	67	148	134	150	116	188	132	299	134	139	108	212	144	98	308	83	148	55	108	129	129	112	102
13	175	217	260	181	310	300	342	377	124	202	377	191	147	256	181	187	249	313	69	124	74	138	223	132	197	92	179	344	129	178	164	125	113	169	257	232	242	95	122	152	234	163	275	191	153	191	147	246	214
14	396	85	270	93	162	155	46	161	53	71	111	74	2535	275	72	68	81	36	14	66	36	73	19	869	40	49	92	60	357	42	51	60	98	173	243	77	49	53	95	38	31	263	243	907	21	503	92	131	114
15	137	99	170	77	155	83	78	244	89	85	99	81	48	173	112	47	83	132	36	67	71	83	49	85	72	92	39	82	71	110	107	64	131	86	77	95	86	102	67	82	93	110	283	66	69	132	68	125	156
16	406	124	255	63	135	123	86	220	60	148	281	197	255	169	189	125	60	98	98	111	45	140	188	298	79	186	105	99	125	172	122	210	205	196	104	223	117	224	84	116	99	68	177	324	137	156	115	214	400
17	86	72	97	82	95	143	155	225	27	77	278	44	27	26	93	65	36	83	52	49	21	430	44	267	51	87	48	150	41	42	43	155	70	66	44	89	85	99	93	51	117	102	45	132	87	16	84	84	132
18	75	47	39	46	49	112	164	190	47	53	76	41	169	22	131	40	23	103	30	52	5	18	20	42	13	21	19	54	28	66	60	53	58	66	71	50	72	99	65	53	41	103	33	38	32	12	47	100	66
19	72	85	79	135	85	95	312	260	57	108	67	78	133	141	129	163	114	46	26	114	86	145	99	478	87	132	105	144	368	86	119	145	90	131	149	116	69	171	134	119	91	73	286	103	194	107	138	196	115
20	11	31	62	23	49	50	102	191	97	75	77	34	15	19	69	24	53	23	20	32	15	24	43	11	23	27	23	15	66	29	45	24	12	42	28	69	73	18	61	24	16	29	33	27	30	39	43	47	35
21	108	40	194	93	336	126	54	308	47	69	150	505	76	56	144	98	74	60	51	239	92	93	83	326	47	84	54	49	89	40	31	75	82	77	22	159	231	106	137	59	77	87	125	73	68	127	102	152	91
22	196	430	20	11	19	185	207	117	27	25	28	34	7	212	29	52	46	36	22	48	31	13	81	110	14	59	71	27	92	22	9	101	46	32	11	34	23	88	62	19	33	151	142	35	98	66	39	48	59
23	5	19	133	15	104	101	10	82	18	52	36	66	385	107	42	30	26	12	3	40	1	11	7	662	8	20	53	18	136	13	41	34	39	73	96	32	24	14	88	27	22	50	64	789	12	1056	53	78	38
24	218	104	43	47	135	97	185	150	36	45	49	187	50	217	84	234	80	227	130	36	67	43	34	26	205	146	186	77	99	56	123	90	178	129	115	86	75	278	74	121	69	289	133	101	167	34	26	153	138
25	53	38	53	40	41	17	59	152	28	43	61	29	18	18	62	30	33	36	17	30	25	41	30	25	46	17	24	41	27	33	34	20	20	44	89	61	46	33	18	45	48	25	31	39	40	9	45	59	76
26	206	139	143	178	219	191	121	317	136	185	212	155	72	154	119	141	120	126	75	106	19	127	69	56	119	106	84	154	87	138	70	98	125	155	110	128	133	52	94	122	116	76	100	99	88	108	130	128	160
27	47	19	26	29	62	33	31	111	26	43	54	30	7	25	41	22	24	23	19	30	104	27	20	21	40	21	28	50	39	27	12	20	37	64	35	38	45	23	29	38	51	10	25	27	20	15	42	44	70
28	84	90	139	54	82	50	108	137	49	81	84	232	55	73	99	94	65	118	33	97	60	56	50	191	81	77	118	89	54	44	70	109	175	73	31	63	64	48	53	53	39	287	161	81	96	190	55	188	111
29	22	27	30	43	42	18	36	197	44	33	40	39	13	30	59	22	34	20	12	51	21	25	22	24	23	14	26	16	18	23	40	27	28	40	35	49	45	39	43	35	44	30	47	28	37	10	50	45	44
30	154	30	18	28	5	45	41	147	41	12	42	210	21	31	28	25	33	110	35	17	3	131	9	34	8	110	32	12	19	15	71	207	16	16	34	63	53	45	6	58	13	437	9	42	50	12	39	41	24
31	1	3	5	0	4	13	3	58	4	9	17	38	4	29	8	4	7	4	2	110	20	4	2	26	3	5	29	8	7	6	7	11	6	12	20	19	10	9	5	4	6	11	7	10	5	6	7	17	20
32	32	46	50	10	12	19	12	64	11	12	40	36	15	51	19	37	9	26	6	30	7	10	13	227	10	148	13	81	68	13	14	49	59	20	7	17	13	9	29	14	8	50	74	182	93	15	28	33	18
33	62	81	39	45	51	18	106	123	56	52	42	76	26	271	53	96	54	99	57	42	53	42	87	37	42	46	85	44	58	26	94	75	121	74	204	43	32	111	41	49	50	119	64	94	239	17	20	82	92
34	12	25	22	16	24	26	12	89	17	35	33	14	5	9	29	25	24	28	6	18	5	24	5	9	17	11	35	35	28	13	34	23	34	53	16	29	19	9	25	18	41	13	38	12	11	51	19	33	35
35	118	27	80	47	24	45	38	103	72	41	103	69	103	50	46	56	65	47	46	130	12	59	75	213	55	58	34	62	46	51	71	36	53	46	31	70	78	73	43	33	54	42	34	41	39	80	23	48	38
36	11	6	21	10	7	16	12	80	13	17	32	13	7	2	33	6	13	13	9	24	17	8	6	7	9	8	9	18	7	13	6	5	30	17	15	20	22	11	13	28	17	10	24	15	13	8	26	27	49
37	19	7	31	17	7	15	71	79	10	17	32	11	2	45	34	22	16	20	12	34	6	11	21	11	12	10	5	10	6	22	12	9	22	22	17	27	23	15	13	33	13	21	16	44	8	3	24	87	37
38	20	44	17	23	28	33	25	52	18	28	22	59	10	13	16	29	6	13	5	10	7	12	20	3	9	9	13	15	9	46	7	21	26	21	11	21	15	9	10	11	12	6	26	12	31	6	13	30	27
39	18	13	14	9	7	10	11	58	6	11	18	19	3	27	27	11	8	7	3	15	0	8	5	5	2	6	13	14	2	9	4	9	16	14	11	17	19	4	5	15	10	7	7	12	13	3	18	29	19
40	47	16	21	34	48	33	17	65	23	26	43	58	7	27	30	62	16	27	11	26	11	13	14	24	17	14	9	16	21	30	31	28	49	31	16	23	17	16	17	17	10	29	23	23	32	13	29	28	39
41	119	48	88	92	76	53	79	87	60	88	116	39	69	41	43	43	45	62	59	47	31	77	43	42	87	57	44	71	58	87	83	59	45	87	56	87	55	62	43	83	61	60	75	49	79	51	46	57	151
42	80	31	15	57	103	56	57	57	30	41	55	30	40	42	20	25	39	25	26	21	29	33	22	22	73	52	29	31	72	140	41	49	19	62	62	58	44	86	65	48	33	38	26	34	18	34	29	46	68
43	196	5	15	7	12	11	6	59	6	9	20	10	1	22	17	16	5	31	12	15	13	7	15	26	11	5	5	6	6	13	6	7	18	21	9	38	15	13	22	11	13	15	160	7	6	12	9	21	27
44	140	24	125	4	13	103	501	46	8	12	167	50	1	16	64	46	12	140	176	43	65	195	34	44	16	30	28	132	52	16	46	30	91	68	23	184	21	7	15	29	11	960	43	277	98	7	23	75	181
45	13	2	2	2	1	5	6	25	4	6	4	3	1	2	6	2	9	3	1	6	0	2	5	2	2	2	2	4	3	3	2	5	2	7	5	6	2	20	5	6	4	8	21	7	8	4	3	16	16
46	95	71	26	36	30	14	21	109	25	18	62	45	14	14	34	44	13	42	56	30	12	16	13	9	16	26	25	13	26	54	30	9	94	43	17	33	45	13	41	56	30	29	33	47	30	11	21	82	97
47	3	134	7	8	10	15	6	35	7	9	22	11	12	24	13	28	4	13	19	12	3	4	8	8	0	3	6	4	49	11	5	10	4	13	10	14	8	86	11	11	5	6	52	8	7	2	18	18	26
48	6	170	38	11	40	83	5	41	8	8	44	55	5	571	14	50	6	5	37	23	10	4	2	142	2	20	2	7	46	4	24	7	10	10	13	14	6	92	91	5	6	17	34	31	5	5	23	10	13
49	62	27	12	27	75	9	6	45	5	45	12	73	8	26	7	41	22	12	32	11	0	19	4	7	2	19	16	11	6	21	7	14	36	18	9	18	14	3	11	9	13	6	24	11	33	14	19	23	14
50	36	34	14	6	41	22	52	62	8	7	16	26	2	64	59	43	27	68	6	21	24	22	8	17	136	76	41	69	21	26	18	44	41	55	10	9	21	19	52	10	31	9	249	50	28	6	17	40	13
51	6	137	9	4	2	15	8	32	7	12	17	9	1	3	19	10	10	12	2	18	30	54	1	13	3	2	3	8	6	9	5	8	6	21	157	14	15	7	8	17	7	7	15	10	9	22	10	31	16
52	24	11	21	2	5	19	21	42	2	12	25	84	1	49	17	16	5	7	6	51	10	26	3	237	6	76	19	72	138	5	7	15	23	10	8	16	11	2	13	3	4	21	37	61	18	33	22	24	14
53	17	7	7	15	21	9	19	35	8	15	16	7	4	5	15	8	8	12	6	12	6	7	9	3	14	8	13	21	5	9	10	23	13	23	20	24	9	10	8	9	18	6	10	12	8	9	19	17	23
54	74	42	144	49	48	35	44	81	30	33	56	126	17	41	37	44	58	85	20	44	31	22	30	43	50	59	20	66	48	23	40	21	76	34	42	29	24	14	31	11	26	54	90	72	59	34	49	54	66
55	2	3	3	5	3	6	3	22	2	4	19	2	0	2	8	2	3	1	4	5	2	2	12	1	4	1	1	1	2	8	1	2	2	8	4	5	7	2	3	5	3	3	5	3	3	2	5	8	10
56	7	3	4	3	3	5	4	23	2	7	3	4	0	5	6	2	3	3	0	3	9	0	1	1	5	2	14	3	4	3	1	2	8	6	0	6	5	8	3	2	5	3	4	4	0	2	3	9	3
57	1	4	7	11	1	9	9	39	13	13	7	11	2	3	2	13	5	2	0	7	2	4	5	9	11	2	7	2	9	13	12	13	11	4	7	7	18	7	16	6	5	8	15	7	13	21	9	3	7
58	63	34	47	45	38	47	61	60	53	58	60	42	46	51	22	40	31	45	35	31	12	41	66	31	59	48	24	66	21	58	56	38	37	52	32	40	43	33	39	25	39	21	34	23	44	53	44	39	45
59	4	2	1	0	4	0	3	11	1	5	23	1	1	1	9	6	1	1	3	3	4	0	0	1	1	2	2	5	2	5	0	4	4	1	6	7	2	2	2	4	3	2	2	2	3	1	5	6	4
60	13	37	20	16	6	13	7	29	13	35	30	22	12	16	18	23	18	14	10	7	3	13	23	35	4	9	5	10	8	22	12	16	20	8	6	12	10	5	5	8	26	26	11	10	32	14	8	13	84
61	2	3	4	24	8	8	5	28	11	7	10	6	1	9	16	9	6	3	30	8	3	1	3	3	27	6	3	3	10	6	6	5	3	8	8	13	5	14	5	6	5	8	5	4	4	8	7	27	13
62	5	21	21	19	10	8	23	46	3	4	14	18	71	10	15	25	5	6	64	14	61	5	8	10	2	26	12	8	2	10	8	37	11	9	12	24	14	13	18	8	29	374	16	72	20	6	13	56	12
63	81	16	39	4	22	9	14	141	19	40	33	13	89	41	28	15	28	47	12	32	37	19	38	26	23	49	40	34	24	18	75	36	18	30	5	21	17	25	11	24	13	12	6	20	23	13	13	71	72
64	6	10	295	28	35	89	3	16	1	7	88	65	93	19	7	41	34	16	5	38	0	7	16	481	3	6	3	1	45	3	22	7	2	12	1	23	38	1	8	3	4	133	33	24	5	17	4	15	12
65	55	33	80	85	42	20	25	23	23	26	116	17	23	19	17	28	51	19	12	22	1	20	10	37	47	50	25	146	19	31	26	32	18	40	50	27	33	35	37	21	48	80	86	35	487	25	29	31	23
66	19	43	10	23	43	15	9	32	7	26	19	24	3	6	8	9	9	22	4	8	1	21	4	2	14	7	7	8	14	10	3	7	15	24	9	13	6	9	6	12	5	6	5	8	10	22	5	13	20
67	43	19	41	31	59	40	21	50	43	45	32	27	7	19	15	22	143	16	8	18	2	19	17	49	25	18	14	43	46	21	33	15	8	16	24	41	24	23	18	82	14	34	45	44	10	18	51	27	15
68	6	4	9	4	16	5	9	13	8	12	7	4	6	6	12	7	4	3	2	6	3	8	6	2	1	5	6	12	3	5	3	8	3	8	5	7	4	1	2	10	3	8	7	8	5	2	6	14	8
69	0	0	1	0	0	4	2	11	2	3	0	0	0	0	0	1	2	1	0	2	0	0	0	1	2	1	0	1	3	0	0	2	1	2	2	2	1	1	4	0	0	2	7	1	0	3	2	0	3
70	19	21	75	11	9	8	8	38	8	7	33	56	21	23	18	26	27	8	7	21	7	6	14	102	13	4	3	22	33	7	11	18	21	9	10	22	10	15	20	7	16	7	14	20	22	36	14	41	25
71	14	8	5	6	6	7	16	10	8	13	6	9	4	5	3	4	10	22	2	8	6	8	8	2	8	6	6	3	4	7	11	8	8	17	4	11	8	10	12	2	5	2	7	4	4	3	3	6	12
72	1	13	3	1	8	4	1	12	2	5	4	3	1	2	3	4	2	4	1	4	3	1	2	13	1	1	0	1	90	3	1	2	0	5	1	4	5	2	16	3	1	19	32	1	5	2	10	4	2
73	8	6	8	10	16	6	9	23	2	3	5	4	2	8	4	4	13	5	9	5	1	2	0	2	6	12	1	8	4	11	3	6	2	4	7	13	7	15	7	5	6	6	4	5	8	3	4	8	11
74	8	7	40	12	10	6	11	56	8	18	26	6	12	5	22	9	6	11	9	16	6	7	24	26	2	52	6	19	11	12	12	8	10	12	9	20	30	16	5	12	3	5	9	9	5	18	12	27	27
75	23	16	17	9	51	16	21	34	13	18	15	21	10	17	13	33	13	28	23	9	7	17	19	6	13	20	13	20	11	12	16	20	32	30	9	19	10	13	15	11	17	6	13	12	19	3	14	11	13
76	16	18	27	32	23	14	24	37	25	20	28	11	13	16	12	17	21	13	11	20	6	19	14	13	33	20	17	56	20	25	32	12	15	28	29	28	19	15	18	19	29	14	22	13	16	20	12	10	31
77	28	15	22	23	25	13	22	29	17	27	23	21	7	22	10	21	13	17	11	14	1	11	15	12	19	17	7	16	14	18	17	10	14	34	15	14	21	9	11	11	8	12	14	10	10	23	20	15	19
78	39	22	34	14	26	19	38	61	32	23	19	21	10	28	12	20	21	40	17	15	15	10	24	2	19	47	24	24	21	23	36	22	22	26	10	32	15	22	21	13	29	15	12	24	40	12	11	17	28
79	1	1	3	3	1	9	7	27	8	6	27	3	1	1	9	5	3	2	3	10	0	6	11	1	32	3	1	10	2	3	2	4	3	10	3	6	12	4	4	7	25	5	12	7	7	7	5	12	14
80	2	3	7	4	3	11	22	33	6	4	4	12	2	3	7	13	3	7	0	5	18	3	6	3	8	16	9	5	8	3	7	15	5	5	13	4	4	21	21	2	12	4	15	12	9	1	5	9	14
81	34	2	2	4	5	2	7	24	2	25	2	1	2	1	16	2	1	5	0	6	0	4	1	2	1	2	1	10	1	6	1	33	1	3	34	5	4	2	1	2	17	2	0	3	8	0	22	5	69
82	3	3	4	6	11	3	6	19	5	6	9	7	1	5	4	4	5	7	3	4	0	4	2	2	3	7	7	8	6	7	3	16	2	12	4	11	7	6	5	4	3	7	4	6	3	5	6	4	9
83	0	3	11	5	20	8	5	19	5	4	4	5	4	11	5	8	9	1	5	3	1	4	7	38	12	3	3	6	12	2	3	13	9	5	3	7	10	5	11	1	2	7	2	9	8	1	3	3	5
84	0	1	1	1	2	1	6	9	2	2	4	2	0	0	5	2	0	3	3	3	0	0	2	1	1	2	2	1	1	1	1	0	2	0	1	4	5	1	1	3	1	2	0	2	8	1	2	7	1
85	1	3	2	0	0	5	2	10	3	6	6	6	0	3	7	3	4	0	1	6	0	0	1	18	4	4	3	1	3	0	0	3	2	5	6	9	3	3	1	3	2	5	3	22	5	5	2	4	7
86	9	5	3	1	6	10	6	5	1	5	4	9	2	6	3	4	7	1	2	3	1	3	3	3	7	3	4	2	2	6	3	11	6	7	5	9	3	4	14	2	3	3	4	1	14	5	6	4	6
87	6	5	1	4	2	4	27	23	4	1	3	4	0	1	5	11	2	2	0	1	2	4	1	0	2	1	1	2	1	1	1	11	5	10	3	6	3	0	3	3	4	0	1	3	3	1	3	16	3
88	1	4	3	1	0	2	3	16	1	3	6	7	0	3	13	9	5	3	2	10	0	3	1	15	3	3	8	2	2	2	0	5	3	4	3	10	8	4	2	10	2	6	7	7	1	5	2	7	13
89	2	2	2	2	2	4	5	10	2	3	4	12	1	2	3	2	2	1	0	1	2	2	1	1	6	3	3	2	0	3	2	4	3	6	5	2	1	5	1	2	4	1	3	1	4	2	3	1	1
90	15	15	11	12	18	3	11	19	10	11	16	18	1	5	8	10	11	12	8	9	6	6	7	6	14	8	6	8	6	11	11	10	6	12	8	9	12	9	8	11	13	5	7	15	8	7	6	12	12
91	6	2	2	1	0	3	2	15	1	2	5	5	1	1	9	1	1	1	1	3	0	1	1	0	0	1	3	2	1	1	1	1	16	3	1	4	3	1	1	4	5	0	2	2	2	1	2	7	7
92	13	4	1	2	3	1	2	10	1	3	3	3	1	1	4	19	1	3	0	4	1	1	1	2	2	1	0	1	0	1	3	4	4	5	2	3	2	4	1	6	2	3	2	5	3	1	3	18	2
93	10	8	7	3	3	5	4	22	6	6	18	4	3	3	7	1	2	5	1	5	2	3	7	3	5	5	5	2	3	4	1	6	3	3	4	9	12	2	4	8	9	2	5	4	1	6	4	10	6
94	0	3	4	0	0	5	3	18	1	2	4	9	3	3	10	2	5	2	1	9	0	1	0	7	5	3	2	0	4	1	0	6	2	5	4	8	5	5	1	5	3	4	2	4	3	3	3	9	8
95	20	47	86	30	30	10	15	53	15	25	20	19	11	13	37	50	18	59	19	30	3	44	29	27	163	30	8	32	9	13	30	6	41	23	7	30	19	34	17	19	17	23	47	228	17	8	14	50	31
96	29	5	3	2	1	8	2	8	4	5	3	8	0	0	2	3	2	1	2	4	0	12	1	0	4	5	1	6	1	2	3	3	2	4	2	5	4	11	3	40	2	14	3	4	2	2	5	13	5
97	57	30	32	29	31	39	14	24	4	53	64	39	15	41	12	18	24	44	9	9	24	11	11	34	24	25	14	37	14	10	24	28	63	40	22	11	13	34	16	7	19	32	29	24	24	11	22	13	31
98	0	21	1	0	1	5	6	49	1	33	0	3	1	108	1	1	45	3	0	1	40	2	2	2	2	5	2	9	0	12	2	4	16	6	7	10	10	348	3	15	3	1	1	5	2	0	4	2	26
99	18	10	14	15	22	8	12	22	10	16	15	11	12	9	8	14	14	10	11	10	9	20	12	7	13	8	12	14	10	20	12	13	11	19	6	17	10	13	13	13	15	7	9	10	11	7	12	9	11
100	1	0	4	3	0	3	2	16	5	2	5	2	1	1	5	6	1	2	0	2	1	0	2	2	0	2	2	6	1	1	0	1	2	8	3	5	3	3	0	6	2	9	6	10	6	0	1	4	11
101	1	12	8	1	4	0	3	13	4	4	10	1	1	4	4	25	3	1	1	5	23	1	2	1	0	6	14	6	4	3	5	11	6	7	3	4	4	60	6	5	2	2	8	5	79	5	12	4	32
102	32	17	18	17	13	7	14	39	18	21	10	12	24	6	10	13	15	13	7	16	25	15	17	7	26	25	14	11	18	11	22	22	7	17	10	17	9	26	12	16	18	8	10	21	11	11	7	39	50
103	7	8	12	4	4	12	11	14	7	2	5	26	2	24	3	19	4	4	1	4	1	7	12	6	3	48	2	2	7	8	3	26	37	20	1	9	3	1	12	3	4	11	21	12	7	1	24	6	3
104	38	19	52	7	20	28	16	17	10	15	9	54	10	22	8	32	6	73	25	11	12	12	11	4	19	14	6	61	11	8	16	6	36	18	30	18	7	24	16	21	9	11	10	12	35	5	10	19	37
105	35	4	2	4	12	6	5	10	8	4	6	14	1	9	4	8	9	10	7	4	13	13	7	1	17	4	8	14	2	18	12	17	2	6	14	15	4	24	8	5	17	1	6	1	3	1	7	17	5
106	11	4	3	8	19	4	4	17	4	9	4	7	1	9	6	7	9	12	12	7	7	16	11	2	6	13	13	7	15	21	11	4	6	12	7	10	4	10	15	4	5	3	8	9	11	3	7	4	12
107	2	2	1	1	0	1	2	10	2	2	4	1	2	1	5	3	2	2	2	2	0	2	2	2	7	3	3	1	1	1	3	2	1	4	2	4	3	1	1	3	4	3	1	1	4	3	1	3	10
108	11	21	27	10	34	7	13	30	7	9	9	4	8	51	10	12	16	17	3	9	24	5	11	7	4	42	29	8	3	8	15	24	34	34	12	10	10	3	18	4	9	86	113	2	29	32	4	13	7
109	15	10	11	1	17	5	12	6	7	7	2	6	2	7	3	7	11	6	3	3	7	7	15	7	6	7	6	7	3	7	10	6	6	14	1	7	5	6	5	7	4	1	6	3	4	3	7	6	5
110	14	10	14	7	17	9	13	8	8	14	12	9	3	11	6	13	17	10	4	5	3	9	8	10	10	10	8	17	9	6	7	11	13	19	6	7	7	5	13	6	10	6	8	7	10	5	7	7	8
111	3	3	8	10	5	2	6	6	3	2	41	1	5	2	3	3	3	2	2	2	2	5	3	1	7	1	4	2	5	5	5	4	4	3	5	3	2	3	1	1	2	17	3	3	2	8	3	5	4
112	1	2	4	3	2	2	2	16	3	5	11	4	0	5	6	3	10	2	1	6	0	2	1	11	4	2	2	4	3	1	1	8	1	8	6	8	4	1	5	2	3	7	5	18	1	2	0	8	10
113	15	5	14	7	12	10	7	8	4	13	13	17	2	7	6	9	4	13	11	7	2	2	6	6	7	6	7	6	8	9	4	9	14	9	5	7	6	5	6	6	8	7	9	7	9	4	9	6	12
114	22	5	19	2	15	8	25	24	7	5	3	1	0	48	4	1	1	2	1	5	54	1	6	1	86	1	1	1	49	2	54	2	1	1	5	5	37	0	19	5	4	2	6	14	14	2	3	30	31
115	7	2	7	2	3	7	2	13	3	6	3	3	6	6	4	2	6	0	1	4	0	5	0	37	4	5	2	1	6	0	1	2	1	2	7	9	4	1	5	4	1	6	11	48	0	8	5	4	3
116	1	1	2	1	3	3	4	9	1	4	2	8	1	2	2	1	3	1	1	2	3	1	1	1	5	1	2	3	0	3	2	2	1	3	2	2	1	3	3	1	3	0	3	1	2	3	4	4	1
117	2	3	4	2	0	4	3	21	1	2	6	4	5	2	10	4	2	1	2	5	0	1	2	9	2	5	2	5	1	2	1	1	4	3	4	3	6	0	4	5	4	1	2	4	0	4	3	11	12
118	5	5	6	2	4	2	6	6	2	6	8	10	1	3	4	8	3	1	2	3	1	2	4	1	2	3	3	11	2	4	2	8	6	4	3	4	2	5	5	3	3	1	2	2	6	2	6	3	7
119	0	3	3	0	0	4	2	13	4	3	6	4	0	2	10	1	4	0	0	4	0	1	0	9	2	1	0	1	3	2	1	4	1	2	5	5	2	2	4	2	2	1	3	5	0	3	3	8	4
120	0	2	3	0	1	4	1	39	1	7	2	1	0	3	3	3	4	4	4	2	12	2	2	0	1	1	0	1	4	2	0	2	1	7	4	5	2	2	5	1	3	9	2	5	16	3	37	9	12
121	3	7	8	11	4	3	11	13	6	12	14	5	8	4	5	5	5	6	2	5	5	10	3	5	9	7	6	11	5	10	6	5	4	9	11	9	3	11	5	6	10	2	9	5	7	5	6	5	8
122	3	7	1	1	4	2	3	8	2	2	1	1	0	4	4	4	11	5	2	3	17	2	4	1	3	11	3	1	2	1	2	3	3	7	3	3	2	15	7	1	1	5	2	6	4	1	1	11	2
123	1	3	9	26	3	3	4	0	2	2	1	3	0	7	0	1	0	2	1	4	0	5	2	5	0	15	1	5	10	2	1	1	5	1	1	1	0	2	1	1	1	0	8	8	0	2	3	21	3
124	14	9	13	7	7	5	6	10	5	4	7	17	4	4	8	15	4	7	2	4	7	7	1	22	2	7	3	8	9	7	5	8	7	5	21	6	6	11	2	5	13	10	8	6	7	3	4	12	14
125	10	19	27	12	7	18	8	15	15	7	17	31	5	13	9	34	13	15	28	11	7	13	7	10	24	18	12	14	7	14	9	12	21	10	3	12	6	8	12	9	22	35	32	13	10	8	13	12	24
126	5	0	1	0	0	6	1	13	2	2	1	5	3	2	4	2	2	1	0	3	0	0	1	0	2	2	1	1	0	0	0	1	0	3	3	5	3	2	1	2	2	1	4	2	4	2	3	3	4
127	0	0	0	5	0	1	1	9	2	1	0	2	0	1	0	0	1	0	0	1	2	1	1	1	3	1	0	0	1	1	1	4	0	0	1	2	1	1	2	0	1	0	2	3	0	2	1	0	2
128	1	2	0	1	11	1	0	11	0	3	1	18	0	1	2	3	1	3	0	2	0	1	0	3	2	2	3	2	0	3	2	1	7	1	1	2	2	1	1	1	0	7	18	2	4	1	15	0	2
129	22	6	8	3	17	6	5	11	3	4	10	12	0	7	7	6	8	13	1	3	1	5	5	2	6	4	3	9	3	4	3	11	10	6	6	8	3	9	7	10	5	6	3	4	4	3	5	4	10
130	1	3	1	4	2	3	5	5	2	4	3	3	1	1	1	1	4	1	1	2	1	2	0	1	2	1	2	3	2	2	1	1	3	5	3	2	1	1	3	2	6	3	4	2	2	1	3	2	1
131	4	3	2	2	1	6	2	13	2	5	6	3	4	3	2	2	2	1	2	3	1	3	2	4	3	2	2	1	2	1	3	3	3	2	3	2	2	2	2	3	3	3	3	2	2	4	2	3	5
132	44	4	2	1	3	0	10	10	0	5	4	1	0	0	3	0	2	1	0	1	14	1	26	1	10	2	0	3	1	2	1	1	0	3	58	2	1	1	1	2	1	0	0	1	12	0	1	3	1
133	9	2	5	5	6	7	4	13	3	4	5	3	5	2	3	6	3	4	5	4	1	3	8	4	10	2	6	3	2	6	6	3	1	5	2	3	5	8	6	4	5	2	3	3	6	5	4	7	6
134	12	4	17	4	4	8	7	6	6	10	8	10	4	4	5	6	8	10	6	5	5	4	5	5	6	7	2	12	5	7	7	8	9	7	4	6	4	5	6	6	13	5	13	3	6	4	5	2	6
135	16	8	17	11	4	3	2	12	5	6	5	9	14	4	3	6	11	10	1	3	0	4	3	8	12	1	6	5	5	8	3	0	8	6	7	9	10	4	3	4	6	4	10	2	13	7	10	4	2
136	0	2	1	2	0	3	2	11	1	2	1	1	1	0	2	3	3	0	0	2	0	0	1	0	0	1	0	0	0	2	2	1	1	1	1	2	4	1	0	2	2	1	0	1	2	0	2	1	1
137	1	0	1	3	0	0	1	14	1	4	1	3	1	1	0	1	1	1	0	1	0	2	1	1	3	1	1	2	1	1	1	2	0	1	2	3	2	1	2	2	1	0	3	4	2	2	1	1	4
138	1	0	0	6	0	1	1	7	0	1	4	2	0	0	2	1	0	1	0	1	0	0	0	0	0	1	2	2	1	0	0	0	1	0	1	2	2	3	0	1	0	0	0	3	3	0	1	2	3
139	1	1	1	0	4	0	1	5	0	1	2	2	0	0	0	1	1	0	0	2	1	0	0	0	1	0	1	1	0	1	2	5	0	3	1	0	1	2	0	0	1	1	1	0	1	0	1	0	0
140	17	3	1	4	4	3	7	7	10	4	12	3	8	14	6	4	6	7	7	6	1	7	4	2	4	10	4	7	5	10	4	3	4	5	3	4	7	5	4	5	4	2	5	5	7	3	8	4	9
141	0	1	5	0	1	6	1	13	3	2	2	3	2	3	4	1	4	1	1	2	0	0	0	26	0	4	1	0	3	0	0	3	0	3	3	5	1	1	3	1	1	2	2	42	0	11	3	7	4
142	10	12	0	4	13	5	4	13	7	6	4	3	4	7	1	3	4	2	0	1	5	0	6	2	6	2	12	5	2	6	4	8	12	13	7	7	5	5	7	3	6	2	2	2	1	2	0	3	5
143	10	4	6	11	9	1	9	6	3	3	4	3	4	4	1	4	10	4	2	2	4	5	1	2	1	1	3	6	2	11	7	5	6	11	2	3	4	9	3	3	5	3	1	2	4	2	4	5	8
144	3	2	1	1	5	4	3	2	1	0	3	4	3	4	2	3	1	0	1	2	2	2	0	0	3	1	3	2	2	2	1	3	3	1	2	3	2	1	7	2	3	1	4	1	4	0	1	3	1
145	5	4	5	1	2	3	3	13	4	5	7	2	3	9	4	1	7	2	4	2	2	3	2	8	5	0	3	5	5	6	9	3	4	5	5	5	4	1	2	2	4	11	8	4	2	2	1	30	7
146	1	1	4	1	0	0	1	2	1	1	5	4	0	0	2	3	1	0	0	2	0	0	0	18	0	3	1	1	1	1	0	1	1	2	0	1	2	1	0	1	0	5	3	25	0	3	0	3	1
147	0	0	0	0	0	2	1	4	1	0	1	2	0	0	1	2	0	2	0	1	0	0	0	0	0	0	0	0	1	1	1	0	0	0	1	1	1	0	1	1	1	0	0	2	2	0	1	1	1
148	8	1	1	0	1	2	1	5	2	0	1	0	0	0	3	1	0	0	6	3	0	0	0	2	0	1	0	0	0	0	0	0	0	3	3	0	3	2	0	2	0	0	0	0	0	1	3	1	3
149	2	1	0	4	1	1	3	5	0	1	2	16	1	1	1	2	0	2	1	2	3	0	1	0	1	0	0	0	1	2	0	3	1	0	1	1	1	1	0	0	4	1	0	0	5	0	4	4	0
150	23	11	7	2	6	6	19	9	18	28	1	1	7	16	3	19	13	4	4	2	12	9	12	1	9	12	59	10	7	4	32	8	3	14	3	21	8	8	7	4	14	1	7	5	4	3	1	6	13
151	42	7	8	3	9	7	2	6	3	6	1	4	1	4	3	8	12	7	1	3	0	4	2	1	3	5	4	11	4	2	4	2	15	14	1	3	3	2	4	1	2	3	5	6	8	2	9	2	5
152	0	1	0	0	0	0	0	2	0	3	0	0	0	1	0	0	2	0	0	0	0	0	0	67	0	1	0	23	1	0	0	2	0	0	0	1	0	2	1	0	0	5	2	1	0	0	0	1	2
153	0	1	3	2	1	3	4	11	0	2	7	2	0	2	9	2	1	2	1	4	0	0	1	1	3	1	0	0	1	3	1	2	1	5	1	5	5	1	2	1	3	1	1	4	1	1	4	4	1
154	8	21	30	2	14	8	8	31	8	11	14	7	6	12	6	21	8	4	3	3	12	3	6	7	5	11	11	27	4	6	8	17	19	24	4	9	9	16	5	5	18	5	14	11	30	2	18	9	18
155	7	5	11	19	11	4	8	9	8	8	14	3	5	9	3	3	14	12	3	4	1	8	4	3	11	4	6	14	6	7	10	2	9	11	15	9	4	1	5	5	7	10	12	6	10	6	5	3	7
156	0	2	0	4	0	0	0	0	0	0	0	0	0	0	0	0	0	0	0	0	0	1	0	0	0	0	0	2	0	1	0	0	1	0	0	0	0	0	0	0	0	0	0	0	0	0	3	0	2
157	6	6	8	6	5	3	2	10	2	3	8	7	0	2	1	3	1	8	2	3	4	0	3	4	2	0	0	6	0	7	4	3	9	3	1	3	2	0	6	2	4	9	1	5	22	3	4	4	7
158	0	0	0	0	0	1	0	2	1	0	1	0	0	0	1	0	2	0	1	0	0	0	0	0	0	0	0	0	1	1	0	0	0	2	1	1	0	0	1	0	0	1	0	0	0	0	0	0	0
159	0	2	3	1	0	2	3	8	0	2	3	2	1	1	3	2	0	1	2	2	0	6	1	9	3	1	2	1	1	1	1	2	1	1	1	2	2	1	2	4	3	3	0	8	1	1	1	5	5
160	0	1	0	0	0	0	0	3	0	0	0	8	0	15	0	0	1	0	1	0	0	0	0	1	0	0	0	0	2	0	0	0	1	0	0	4	0	0	0	0	0	0	2	0	1	1	1	0	0
161	6	0	6	0	27	7	3	1	4	1	5	4	2	1	5	4	0	3	19	2	1	2	2	1	0	1	4	0	4	9	6	3	4	10	2	5	5	2	0	3	1	6	3	6	0	0	13	8	22
162	0	0	0	1	0	0	1	1	0	1	0	0	0	0	2	0	0	0	1	1	0	0	0	1	1	0	1	0	0	0	3	0	1	2	0	1	1	1	0	2	0	1	2	2	0	1	1	2	3
163	3	0	0	0	7	2	2	3	2	0	3	2	2	1	1	1	1	1	2	3	0	3	1	0	6	1	3	4	0	1	2	1	1	5	2	2	1	1	1	3	2	1	1	1	2	1	1	2	5
164	0	8	2	2	0	1	2	5	1	3	5	3	2	71	1	9	1	2	3	1	0	0	2	29	9	2	0	6	1	3	3	1	0	1	27	3	3	9	7	1	3	5	13	4	1	4	3	16	3
165	6	3	8	3	2	1	3	2	4	3	5	5	7	3	1	3	5	3	3	2	1	1	2	3	4	2	2	4	1	9	5	2	1	5	1	7	3	3	4	2	4	1	1	2	4	4	9	4	2
166	0	16	8	1	4	1	12	3	1	1	2	8	0	8	0	30	1	1	0	1	3	3	2	0	0	7	16	0	1	0	3	1	6	3	2	1	1	0	1	1	1	0	2	12	0	0	3	4	8
167	1	0	0	1	0	0	0	7	0	0	0	0	0	0	0	0	0	0	0	0	0	0	0	1	0	0	0	1	0	1	0	0	1	0	1	1	4	1	0	0	1	0	1	0	0	1	1	2	4
168	5	8	8	1	7	3	1	9	1	15	1	11	1	3	4	8	2	0	2	4	5	2	1	2	0	1	2	1	1	2	4	6	1	2	11	5	6	3	0	2	3	0	3	8	1	0	3	45	1
169	9	7	6	10	4	6	3	3	5	6	8	3	1	5	5	7	6	10	3	4	0	5	5	5	5	8	4	4	5	7	6	3	10	10	3	2	3	5	15	3	3	5	3	3	5	8	4	4	2
170	4	2	0	2	1	0	2	3	2	4	2	1	1	1	1	1	1	1	1	2	2	3	1	1	6	2	2	5	2	2	3	2	2	3	1	3	1	1	2	3	7	1	2	2	3	1	1	2	5
171	0	0	1	0	0	0	0	0	0	0	0	4	0	1	0	0	2	1	1	1	0	0	0	6	0	0	0	0	1	0	0	0	1	0	0	1	1	1	0	0	0	0	7	0	0	0	0	0	0
172	0	1	1	3	3	0	2	7	1	2	0	1	0	0	0	2	3	0	1	1	0	1	2	1	0	0	1	0	1	2	1	0	3	3	3	1	0	1	0	1	1	1	0	1	2	0	2	0	0
173	1	1	1	0	0	0	2	7	2	0	1	1	0	0	2	1	0	0	0	0	1	2	0	0	0	0	0	0	0	2	0	0	1	1	1	4	2	0	1	0	0	4	0	1	1	0	0	1	3
174	2	18	0	1	0	6	3	10	1	0	2	1	0	1	3	6	2	1	0	2	0	3	6	2	2	12	1	2	16	0	6	31	34	1	0	2	2	0	76	0	2	7	6	1	3	2	9	2	2
175	2	2	2	1	1	3	1	5	2	2	4	2	3	2	2	1	3	1	2	3	1	1	1	3	2	2	3	0	1	2	1	2	1	1	1	3	2	2	2	1	1	1	3	1	3	3	2	5	5
176	1	3	0	0	0	1	1	0	1	4	0	0	1	0	3	1	0	1	0	1	0	0	2	1	0	0	4	0	0	1	2	1	1	0	1	1	1	0	0	1	2	0	0	1	0	0	1	22	4
177	1	1	0	2	0	1	0	3	0	1	2	1	0	1	3	4	1	0	0	3	0	0	0	2	0	2	0	0	2	0	0	1	0	1	1	2	2	0	1	3	1	0	4	1	1	1	1	6	3
178	4	5	1	1	0	2	4	13	2	4	4	6	1	4	3	2	1	2	0	4	1	0	1	2	4	1	2	6	2	3	1	5	6	6	5	3	3	6	1	4	4	1	2	6	3	0	1	6	2
179	4	2	4	2	4	1	6	5	2	5	2	9	1	4	3	3	5	2	1	1	1	3	2	8	5	1	3	3	2	4	3	5	3	4	5	6	4	5	4	4	1	3	4	1	1	1	3	3	1
180	0	0	0	0	0	1	0	3	0	0	0	0	0	0	0	0	0	0	0	1	0	0	0	0	0	0	0	0	0	0	1	1	0	0	0	1	0	0	0	0	0	0	0	0	0	1	0	0	0
181	0	0	0	0	0	0	0	0	0	0	1	0	0	0	1	0	3	0	0	0	0	0	0	0	0	0	0	2	0	0	0	0	0	1	0	1	1	0	0	1	3	0	0	0	2	0	1	2	2
182	0	1	1	6	1	0	2	7	0	2	0	5	1	1	0	0	2	2	0	3	3	1	1	7	4	3	2	2	4	5	1	1	0	3	2	2	1	2	4	0	1	1	3	1	2	5	1	1	4
183	4	3	4	4	4	2	4	2	3	4	2	10	0	2	3	2	2	4	0	1	4	4	4	2	5	1	5	2	2	3	3	5	4	1	3	7	1	6	2	4	4	1	3	1	3	2	4	4	1
184	11	5	10	14	7	2	6	4	5	1	5	3	2	3	1	6	2	5	1	1	1	9	4	5	7	1	4	11	4	5	5	4	8	3	5	4	4	1	2	2	5	6	3	3	5	10	7	4	5
185	4	2	4	3	6	2	5	7	3	3	1	3	6	7	4	2	4	2	2	1	5	4	2	1	4	6	1	4	2	5	5	2	4	5	4	5	3	8	7	4	6	1	2	1	2	2	5	13	16
186	5	3	4	4	16	1	2	4	5	6	3	7	1	6	4	5	9	7	3	5	4	4	2	5	12	4	3	6	4	4	9	9	4	6	9	3	3	9	8	2	7	3	3	4	6	3	5	3	3
187	0	0	0	0	0	1	0	0	0	2	0	1	119	1	0	1	1	0	0	0	0	0	2	0	0	0	0	1	1	0	0	4	1	0	1	0	0	0	2	0	0	0	1	1	0	0	0	0	1
188	2	2	0	0	1	0	3	1	2	3	1	1	1	1	2	2	1	1	5	2	3	4	1	0	2	1	1	4	2	2	2	1	2	4	1	4	1	2	2	1	6	1	1	1	0	1	1	0	4
189	0	0	0	0	1	1	0	3	0	1	1	0	0	0	0	0	1	0	0	0	0	0	0	0	1	1	1	0	0	0	0	1	1	1	1	1	1	2	1	1	1	0	2	0	0	0	0	0	0
190	0	0	0	1	0	0	1	7	1	0	2	1	1	0	1	0	0	1	0	1	0	1	0	0	1	1	1	0	1	0	0	1	0	1	1	1	1	1	0	0	2	0	0	0	0	0	0	1	1
191	0	0	0	0	1	8	4	3	0	2	3	2	0	0	3	1	0	0	0	3	0	0	1	2	0	0	0	0	1	1	1	1	2	1	0	2	2	4	0	1	1	0	1	1	0	2	1	1	1
192	3	1	3	1	6	0	38	7	0	1	1	1	0	1	0	12	2	3	0	3	2	0	2	2	0	0	0	0	19	1	0	0	4	0	1	1	4	0	0	3	8	11	25	5	3	0	0	1	3
193	30	1	5	5	1	1	5	6	2	2	4	6	6	2	3	3	3	2	2	2	2	5	4	5	3	6	2	3	2	12	3	5	2	7	5	4	4	4	3	4	2	0	3	2	2	3	2	5	4
194	11	1	3	0	2	0	1	0	0	6	0	3	17	4	1	1	1	2	0	6	1	2	7	6	2	51	0	8	5	4	5	1	0	0	1	14	2	0	1	5	2	2	1	1	1	1	0	0	167
195	6	6	2	1	7	1	22	3	3	2	1	3	3	7	0	10	6	0	4	5	9	6	3	4	1	3	6	4	6	1	5	20	3	6	1	2	1	4	5	5	8	1	1	1	3	3	4	13	3
196	1	2	5	2	2	1	5	4	1	2	3	2	1	0	1	1	0	3	0	2	1	1	2	2	2	1	1	1	1	1	2	3	2	0	2	2	1	1	0	1	1	1	0	1	3	0	1	0	3
197	3	1	1	2	1	1	2	3	3	3	3	2	1	2	2	1	1	2	3	2	2	2	3	1	1	2	2	3	1	2	3	5	2	2	1	3	1	2	4	1	3	1	2	0	1	1	1	1	3
198	0	0	0	0	0	1	2	3	2	3	1	0	0	1	2	0	2	0	0	1	0	0	0	1	1	2	0	0	1	1	0	0	1	3	2	2	1	0	1	0	1	1	2	1	0	1	2	2	5
199	0	0	1	0	3	0	2	8	0	1	1	1	1	1	1	0	1	4	1	1	3	1	1	0	0	0	0	1	0	3	1	0	1	1	1	3	1	1	0	1	2	0	0	0	0	0	1	2	4
200	0	0	0	1	1	0	2	5	0	0	1	0	0	0	3	1	0	0	0	1	0	0	0	0	0	0	0	0	0	0	0	0	0	0	0	2	0	0	0	1	0	0	0	0	0	0	1	1	4
201	105	156	127	834	85	384	219	366	185	193	228	249	223	187	1076	572	423	180	270	320	843	298	200	5647	513	384	200	234	477	204	277	115	123	105	136	180	288	158	60	235	328	87	960	378	339	348	101	235	516
202	105	72	118	50	129	288	58	359	156	211	172	31	126	198	168	170	413	330	297	273	281	91	227	140	68	407	221	161	117	124	353	127	119	75	362	113	373	137	82	342	326	117	11	71	448	57	75	80	25
203	90	51	233	205	96	305	362	137	374	154	518	359	213	113	1201	434	324	372	786	511	92	288	222	700	39	150	466	202	125	358	216	644	71	136	516	285	104	176	60	103	351	122	394	195	193	192	204	771	218
204	295	633	1277	1178	467	1081	677	593	723	1675	760	2381	1238	380	1032	775	817	396	745	1457	685	561	521	2074	156	1653	490	632	1639	935	781	999	813	720	1582	349	494	776	454	506	574	1297	4465	234	596	747	593	1375	469
205	61	101	149	109	88	159	206	201	226	155	78	40	111	131	111	95	178	105	142	125	97	143	159	104	79	154	135	146	89	93	160	93	155	88	133	127	167	134	126	134	100	70	128	244	310	152	67	126	44
206	111	319	199	219	113	191	83	292	95	179	177	71	223	233	186	198	278	166	238	224	124	96	215	283	128	162	184	231	238	173	268	75	155	115	131	181	386	157	74	245	157	173	117	178	257	531	120	241	98
207	216	41	81	68	65	128	27	155	78	123	56	28	114	90	115	115	177	78	120	132	130	57	93	104	188	307	157	95	77	53	224	74	130	37	41	214	182	199	26	165	73	30	11	48	192	30	44	46	30
208	201	119	204	206	166	215	113	360	210	212	183	52	246	241	193	183	382	191	279	228	205	161	232	195	251	363	237	420	228	169	450	142	364	249	288	202	346	237	51	394	162	150	138	193	380	92	119	101	177
209	79	68	169	138	56	84	82	84	61	142	78	45	106	136	170	78	108	83	105	86	56	64	90	135	89	89	85	121	112	85	102	47	95	91	86	159	166	86	62	117	126	57	61	97	197	121	35	83	20
210	52	78	87	74	28	64	59	72	22	147	64	11	49	84	53	61	105	81	58	74	58	43	67	113	38	54	79	77	311	56	116	26	69	42	55	51	120	58	25	199	90	51	46	29	84	76	48	85	39
211	68	79	70	65	44	82	27	136	63	90	73	48	37	111	241	373	155	70	73	100	65	54	87	80	83	63	110	165	155	42	126	63	93	111	92	138	140	61	19	143	65	104	15	162	139	56	31	92	26
212	51	60	84	760	456	281	340	189	75	75	41	353	123	73	33	153	239	36	70	72	138	293	300	265	1034	103	235	86	407	25	208	427	309	51	138	451	117	208	842	96	121	445	8	671	90	43	128	798	2
213	104	80	201	919	79	452	126	192	488	149	208	221	236	179	149	1369	430	271	435	213	1283	495	299	280	242	195	386	183	354	949	404	192	452	97	36	85	368	477	26	244	1496	127	281	185	280	97	192	131	17
214	8	6	35	1	10	55	39	45	14	18	12	2	13	39	18	15	61	14	51	14	31	8	16	122	5	33	22	58	12	14	74	15	12	36	11	12	51	14	5	44	27	4	16	4	52	3	4	28	3
215	20	8	43	3	25	56	13	61	24	43	38	5	19	34	21	31	63	33	50	49	48	22	26	26	10	47	49	42	19	15	77	21	23	20	3	13	59	20	9	63	44	14	7	17	273	10	23	12	6
216	52	20	52	25	49	108	39	78	41	90	114	6	64	160	47	50	108	83	189	92	79	50	64	58	23	79	142	86	47	84	142	39	30	24	23	20	122	79	14	104	35	20	11	528	97	38	41	50	15
217	9	6	9	3	17	12	12	8	9	11	11	3	8	8	8	30	24	6	12	8	14	12	15	29	8	11	16	25	8	10	13	54	14	12	4	4	21	6	4	26	47	10	28	5	24	15	22	7	0
218	11	26	21	22	20	30	8	20	30	24	12	7	41	19	29	18	28	11	22	19	18	19	23	39	31	28	20	28	17	14	31	8	19	2	29	15	29	27	13	28	12	3	10	18	48	12	18	14	5
219	11	3	6	2	7	12	2	10	3	8	10	2	26	9	3	9	14	13	19	11	6	4	7	21	16	18	14	14	1	3	16	5	10	2	0	2	26	10	2	18	3	1	0	11	19	0	9	2	0
220	14	8	28	32	17	32	4	36	13	27	8	10	37	24	33	21	37	17	29	27	19	16	20	36	11	27	32	16	80	12	44	10	21	20	8	70	51	18	5	42	16	20	6	13	49	28	10	17	14
221	5	10	11	1	7	18	27	9	7	27	4	4	20	26	11	21	16	10	6	10	6	8	8	30	14	24	9	25	9	11	21	5	18	8	11	8	29	10	6	15	28	7	38	50	44	5	24	7	1
222	16	9	26	8	26	42	12	52	19	30	25	5	12	32	8	19	77	20	46	36	40	13	43	11	3	28	45	21	20	27	72	22	19	15	9	12	54	22	3	61	16	16	1	11	47	11	29	13	1
223	8	23	8	90	2	6	4	7	4	10	6	82	9	153	29	78	16	7	12	11	6	9	13	33	2	8	8	12	16	6	32	46	3	12	5	11	15	6	8	30	8	4	26	37	27	35	8	12	1
224	730	192	331	748	286	531	423	88	416	185	363	239	236	519	190	146	545	727	81	206	263	128	443	314	237	166	415	273	472	247	442	156	187	608	965	330	142	497	765	685	470	395	189	560	309	402	186	185	602
225	21	45	126	91	84	75	43	38	72	141	39	16	42	62	81	42	105	58	112	38	63	72	191	50	22	282	75	143	72	77	140	37	74	181	170	63	54	97	58	60	72	148	31	397	95	135	64	291	61
226	7	11	25	10	13	7	8	4	11	17	19	13	10	17	8	45	15	212	16	8	10	13	9	14	4	10	11	44	11	13	16	3	5	7	11	4	11	8	22	9	10	3	8	20	5	40	17	16	1
227	4	5	10	2	13	23	4	35	15	25	18	2	29	35	10	14	63	9	97	24	31	20	22	4	0	22	9	27	6	22	41	14	12	4	7	16	27	20	4	41	70	8	44	5	35	0	7	10	0
228	51	24	30	58	31	36	10	72	109	56	10	160	87	85	18	50	418	30	51	10	47	25	29	88	22	28	17	29	34	57	44	17	59	77	27	45	30	53	50	17	136	20	18	116	80	13	40	620	3
229	8	8	19	14	9	13	1	15	9	11	6	3	11	12	31	17	21	17	14	12	12	19	15	21	14	13	17	11	9	13	18	7	21	6	4	14	27	23	9	13	9	6	11	10	27	2	11	7	3
230	207	7	8	57	17	41	4	20	133	62	15	10	15	14	21	10	25	43	238	18	14	86	10	17	14	45	31	20	31	41	21	11	26	9	5	8	31	21	3	15	15	27	2	23	45	291	5	10	1
231	47	62	113	290	40	86	70	60	101	83	63	64	109	53	112	49	135	81	34	67	76	49	89	58	67	44	136	357	192	92	221	44	66	179	222	157	35	97	63	183	131	91	128	206	77	278	25	64	42
232	48	22	57	75	30	39	69	83	79	61	20	30	58	32	27	17	263	24	29	65	68	18	224	22	58	40	55	48	18	24	109	218	83	54	93	37	35	68	38	217	29	143	7	56	67	90	11	264	53
233	3	2	2	1	3	47	3	6	2	16	2	2	144	10	9	6	23	3	11	4	7	0	6	9	26	4	4	4	5	2	13	8	31	0	1	1	5	9	7	8	218	14	4	3	96	2	6	16	0
234	224	88	83	103	114	244	427	60	168	99	263	60	251	111	191	115	134	152	34	55	123	18	273	75	232	40	80	311	118	98	168	66	111	177	841	329	82	200	280	208	403	109	64	138	210	150	77	76	230
235	1059	10	17	8	21	24	3	30	9	25	17	2	15	48	11	18	37	65	51	26	18	8	15	17	6	22	41	36	8	17	64	18	9	67	15	18	32	1080	3	29	10	7	0	5	24	4	19	10	1
236	5	6	6	3	4	9	0	7	5	15	3	2	5	5	12	7	16	4	5	3	7	3	5	2	2	7	8	6	24	8	11	4	4	0	13	2	8	6	3	4	2	3	33	14	23	4	7	5	2
237	7	2	3	1	14	12	0	11	6	8	7	2	3	7	2	7	11	4	9	11	9	2	5	5	2	5	9	5	0	9	12	5	50	5	3	5	15	5	0	11	3	1	1	5	35	1	4	4	0
238	46	5	23	31	19	110	30	30	89	17	29	20	113	78	482	27	50	34	91	186	32	16	498	43	10	29	25	49	26	13	48	131	16	9	152	15	29	99	146	37	61	36	3	28	402	43	122	60	1
239	3	1	10	0	6	16	2	7	6	7	6	0	19	10	17	7	13	6	17	8	6	4	11	10	2	15	6	13	3	4	12	5	7	2	1	4	21	23	1	16	31	5	1	7	97	3	0	0	0
240	2	1	5	4	10	10	2	10	34	11	4	0	9	9	5	5	14	7	8	12	6	5	6	3	1	8	5	14	4	8	18	5	2	2	4	4	13	2	5	8	14	1	2	2	24	1	7	1	5
241	5	2	6	5	6	10	3	9	4	10	13	0	4	12	25	7	15	6	13	16	8	8	7	5	4	5	11	7	16	4	10	3	15	3	2	5	18	5	3	10	6	5	3	3	17	12	13	4	5
242	51	45	26	217	152	89	744	42	103	195	14	165	78	74	59	259	65	44	181	29	301	54	126	34	60	11	26	144	159	38	149	22	73	51	156	56	45	118	190	47	125	168	54	119	115	291	106	660	11
243	214	1	1	1	813	12	7	1	1	8	3	0	2	3	2	5	2	1	2	4	3	2	4	2	2	5	2	29	0	2	829	2	13	2	21	2	4	0	7	7	7	5	6	5	6	0	0	1	0
244	20	32	23	32	29	87	35	10	48	99	100	27	36	49	22	35	58	89	13	22	22	14	39	37	90	17	21	13	22	46	29	13	60	35	76	85	17	57	51	32	29	52	15	65	107	26	70	27	17
245	7	3	6	1	4	12	1	14	5	9	7	1	6	15	16	8	17	17	16	14	9	2	10	2	2	11	6	10	8	7	24	3	5	4	4	1	25	4	0	11	11	3	0	6	4	0	7	3	1
246	17	2	16	24	13	14	3	8	5	6	21	5	1	12	5	98	28	19	14	25	27	46	7	14	3	8	9	13	2	26	8	20	7	17	100	14	19	23	40	4	6	3	4	408	60	27	5	37	2
247	20	3	5	1	5	9	94	94	0	4	1063	72	12	238	0	19	1	29	10	7	1	12	126	1	0	1	1	3	0	2	0	1	15	5	4	211	3	1	5	0	0	211	0	64	0	2	4	153	220
248	10	21	21	28	7	24	39	16	16	32	5	12	22	15	26	23	34	31	16	16	13	21	31	67	39	28	11	21	28	29	31	10	16	8	45	43	29	15	10	27	14	19	21	50	20	31	12	27	8
249	2	1	2	8	2	4	0	12	2	4	2	1	0	3	1	2	3	3	4	5	2	0	5	0	0	3	3	3	7	1	3	2	2	0	0	1	7	3	1	2	7	1	0	2	4	4	2	0	2
250	50	60	26	104	41	27	36	32	63	73	12	46	32	37	18	34	46	48	27	34	24	65	40	48	66	29	30	26	40	36	83	42	21	64	126	32	47	82	18	41	42	43	7	120	46	32	46	19	70
251	6	1	6	2	3	8	2	4	3	7	8	2	3	6	7	3	11	10	20	14	5	5	1	6	0	4	14	5	4	3	8	3	3	1	3	4	8	5	1	8	1	0	1	3	9	7	2	8	0
252	1	1	3	0	3	0	1	0	0	1	0	0	1	0	0	1	0	0	0	0	0	2	1	0	0	0	0	0	0	0	0	0	1	4	0	0	0	0	0	0	0	0	0	0	0	0	1	0	0
253	2	1	4	0	4	5	1	6	3	5	3	1	6	4	5	31	6	4	8	3	7	4	9	6	3	5	4	7	3	2	4	3	5	4	29	5	33	6	1	3	10	2	2	2	7	0	3	12	0
254	7	3	5	1	5	6	6	11	7	8	4	1	3	10	19	7	13	12	15	7	6	8	6	2	0	4	9	6	2	3	13	2	9	6	2	7	10	2	2	9	3	0	0	8	5	8	11	3	0
255	0	0	2	0	0	4	0	9	2	20	0	0	2	7	4	3	17	2	2	7	7	17	2	2	2	2	3	3	5	1	5	6	4	0	0	0	7	3	10	8	1	1	0	0	5	10	1	0	4
256	7	74	21	1	5	8	3	8	2	7	7	0	3	7	9	4	17	8	9	9	19	7	13	39	4	8	7	28	3	7	18	7	3	21	8	1	16	3	2	13	10	1	3	1	26	1	15	16	2
257	100	59	62	125	36	35	56	20	76	52	24	36	49	24	36	40	48	100	16	30	13	28	64	35	75	57	95	144	77	62	77	15	24	142	164	72	31	51	44	91	90	66	71	168	80	85	21	33	82
258	41	81	70	163	117	64	70	109	152	99	28	36	69	64	148	47	58	72	46	64	64	52	116	80	100	40	245	212	118	70	174	36	55	179	286	222	49	80	54	105	91	90	116	146	114	222	76	47	78
259	2	1	4	0	3	9	4	4	2	13	8	1	10	3	4	15	14	3	5	12	6	8	2	5	4	8	6	6	1	1	4	1	5	4	1	4	7	4	2	3	2	1	0	2	6	4	1	8	0
260	3	1	12	5	6	7	2	14	4	7	11	0	7	10	31	6	8	7	13	9	6	3	3	9	7	12	10	11	5	3	16	2	14	3	1	6	13	10	2	14	4	1	1	8	21	1	2	1	0
261	10	2	6	0	2	6	0	4	4	4	5	0	1	4	8	3	7	4	8	9	8	0	8	10	0	13	4	1	4	3	4	1	3	1	0	3	7	4	5	10	1	1	16	2	6	2	2	3	0
262	279	68	39	220	79	79	43	19	34	138	55	6	67	192	17	75	117	34	53	23	18	181	132	302	130	15	13	43	37	20	37	8	227	51	47	25	27	33	38	6	80	47	128	19	50	44	14	34	3
263	2	1	2	2	1	62	0	3	2	49	3	1	2	2	4	4	4	3	23	6	11	2	0	2	4	2	4	5	1	2	1	1	1	3	0	1	3	37	32	4	0	0	0	0	2	0	1	0	2
264	31	1	23	9	6	13	6	9	4	12	7	1	11	25	4	8	13	4	16	6	6	8	6	17	6	8	8	53	8	8	25	4	5	7	8	14	9	4	60	141	79	2	1	7	137	9	4	0	11
265	0	0	0	0	0	0	0	0	0	2	0	0	2	0	0	0	0	0	1	0	0	0	0	1	1	1	0	0	0	0	0	0	0	0	1	0	1	2	0	0	0	0	0	0	0	0	1	0	0
266	42	71	49	74	51	25	84	19	62	67	58	17	37	41	28	38	58	47	11	24	38	60	115	35	100	24	44	41	51	51	45	23	25	128	206	45	29	78	175	69	65	79	46	207	52	52	38	38	364
267	2	1	4	3	3	8	1	7	2	3	3	0	2	6	28	5	10	4	7	5	6	3	3	2	0	6	5	3	1	2	10	2	3	1	1	4	7	5	0	8	0	0	0	3	2	2	2	3	0
268	4	2	5	2	4	8	2	11	3	4	1	0	9	6	8	8	10	4	7	6	7	2	6	11	3	7	4	7	4	5	14	3	3	2	0	3	16	3	0	9	6	3	0	0	5	1	3	1	1
269	31	59	29	36	82	62	44	16	28	53	18	34	146	24	42	19	45	31	38	18	420	25	63	37	40	32	32	72	55	67	44	60	40	34	118	59	29	91	49	27	66	34	15	25	22	60	52	59	18
270	4	3	3	0	3	8	2	11	2	5	5	0	3	3	6	8	7	3	3	10	9	5	10	12	2	8	6	5	4	3	9	4	3	1	0	1	12	8	1	12	1	0	0	0	3	0	1	1	0
271	2	1	4	2	3	5	2	9	4	6	3	0	5	3	2	4	10	5	10	6	7	2	2	1	0	8	5	2	1	3	7	3	3	1	1	1	9	3	3	8	6	1	0	1	4	0	0	2	0
272	6	3	10	9	10	14	4	24	4	8	7	23	5	10	6	16	18	7	19	11	77	10	12	10	15	18	15	10	16	7	19	9	6	1	1	3	22	10	1	20	8	3	0	3	11	0	7	4	0
273	61	3	7	9	10	1	1	16	0	23	3	196	20	34	0	153	1	1	25	3	0	10	23	1	0	1	1	1	0	1	1	0	37	0	1	15	2	1	1	0	0	49	0	2	0	0	3	39	5
274	1	224	3	2	1	5	3	8	2	3	1	6	1	5	3	2	5	2	33	3	1	3	3	2	1	4	5	17	31	5	7	1	1	0	6	3	5	13	26	4	6	3	0	4	13	4	7	0	1
275	1	13	0	0	0	0	0	0	0	1	0	0	0	0	0	0	0	1	3	0	3	0	0	0	0	0	2	0	0	0	2	0	0	0	0	0	1	0	0	1	1	0	0	0	0	0	0	1	0
276	4	41	176	50	26	22	10	9	11	40	8	9	9	43	7	12	22	154	13	12	2	8	7	21	6	3	72	13	73	18	10	5	4	11	31	25	44	5	17	12	17	23	14	41	41	77	11	36	12
277	2	12	196	259	5	31	7	2	93	11	14	65	27	8	25	8	25	150	3	12	3	25	128	99	30	15	3	1	19	12	6	112	17	22	4	218	6	64	63	10	5	121	19	9	5	236	44	38	3
278	1	3	3	1	1	3	1	0	2	6	2	2	2	28	0	3	3	1	0	1	1	0	3	5	1	2	3	12	2	2	5	1	2	4	1	7	1	4	1	1	6	0	6	5	2	3	2	0	2
279	4	1	2	3	1	67	2	6	1	3	9	1	2	2	1	1	4	41	8	3	5	2	84	1	0	5	5	2	1	4	6	2	4	0	0	1	13	38	0	6	4	1	51	0	8	0	1	0	0
280	5	1	9	2	9	6	1	8	2	9	1	0	1	3	4	5	8	15	4	6	2	2	6	3	3	7	4	15	4	3	8	3	1	0	3	1	5	1	1	2	4	2	2	1	11	9	0	24	0
281	0	3	0	0	0	1	0	0	0	0	0	0	1	1	1	0	1	1	0	0	0	0	0	0	0	0	0	2	0	2	0	0	0	0	1	0	0	0	0	1	0	0	0	0	0	2	0	0	0
282	80	3	2	1	6	12	1	18	45	7	8	3	14	10	6	149	15	3	7	12	12	3	10	3	3	4	4	32	4	7	11	4	3	10	4	7	10	3	2	9	6	2	2	7	25	0	15	4	1
283	0	0	0	0	0	0	0	0	1	0	0	0	0	0	0	0	0	0	0	0	0	0	0	0	0	0	0	0	0	0	0	0	0	0	0	0	0	0	0	0	0	0	0	0	0	0	0	0	0
284	3	29	8	7	5	12	52	465	7	34	1	3	30	18	0	28	85	12	8	4	5	8	6	23	6	4	2	8	25	21	50	4	39	62	22	3	6	2	24	5	581	22	5	111	35	33	55	4	0
285	0	0	0	0	0	0	0	1	1	0	0	0	1	0	3	1	1	0	1	2	1	0	1	0	0	1	1	2	1	1	1	0	1	1	0	0	1	1	0	0	2	0	2	0	0	0	2	0	0
286	18	35	33	52	24	3	17	13	36	28	12	10	25	40	6	15	29	30	4	10	37	25	46	31	61	16	19	15	24	25	17	23	13	111	80	16	21	35	67	21	34	24	23	103	64	8	19	32	135
287	1	1	1	0	1	3	1	1	1	4	2	0	0	2	3	1	4	3	2	4	4	1	0	1	0	6	4	2	2	2	4	5	3	1	1	4	8	1	0	1	1	1	1	1	0	7	1	0	0
288	13	8	7	1	40	23	5	14	28	7	15	10	8	8	2	15	15	6	14	11	14	4	8	3	141	7	21	4	6	11	16	18	19	2	6	5	14	39	3	12	2	5	15	5	11	10	22	22	3
289	2	7	149	23	10	52	3	11	8	10	4	0	11	24	4	12	18	20	3	18	14	7	29	58	8	3	8	5	18	10	12	4	7	16	108	10	8	4	168	3	26	8	23	31	47	26	3	28	9
290	2	14	4	36	4	1	18	4	7	19	6	12	4	11	2	13	10	6	3	5	1	23	25	26	11	4	5	9	50	19	19	6	9	11	7	14	14	2	9	10	4	8	13	10	39	11	11	13	0
291	3	1	1	0	2	1	0	1	1	1	2	0	0	1	0	1	4	2	2	6	0	0	3	0	0	4	3	2	2	0	5	0	2	0	0	2	2	1	0	2	1	0	0	0	0	0	0	1	0
292	9	4	16	8	9	19	4	27	9	12	12	18	10	13	8	21	24	14	34	21	47	11	8	19	20	20	27	27	10	11	28	11	11	3	0	5	27	12	3	27	18	5	1	7	17	2	10	4	0
293	17	12	5	14	16	11	7	47	3	25	6	1	56	42	5	6	6	7	7	4	6	23	63	42	3	3	4	8	3	4	7	38	366	5	4	2	9	23	17	45	54	9	5	26	25	28	7	147	1
294	0	0	1	1	1	0	0	1	1	1	0	0	1	0	6	1	1	1	1	2	1	0	3	0	0	1	1	0	0	1	2	1	4	0	1	0	1	4	0	3	3	0	0	0	6	1	0	1	0
295	0	0	1	1	0	1	0	0	0	0	2	0	0	1	0	0	0	0	1	3	1	0	0	0	0	1	1	2	0	1	1	0	0	0	0	0	1	0	0	0	0	0	0	1	1	0	1	1	0
296	1	0	3	0	1	3	1	1	2	2	0	1	1	2	3	3	1	1	2	7	4	1	1	6	3	2	1	1	0	0	4	1	0	1	0	0	2	2	0	1	0	0	1	0	4	0	0	1	1
297	1	1	0	0	1	3	0	1	1	2	2	1	0	0	3	1	4	0	2	2	2	2	0	0	0	2	1	1	1	2	4	1	2	0	0	0	4	1	0	3	2	0	1	0	0	0	1	0	0
298	4	1	206	58	2	5	1	4	2	3	5	11	9	8	4	1	369	3	11	4	10	65	26	2	11	3	4	1	1	5	5	1	28	8	1	56	3	44	14	2	2	4	2	22	3	3	3	10	4
299	44	12	4	1	21	3	88	2	32	22	11	3	4	58	7	4	12	2	56	118	7	40	4	1	18	32	32	33	5	37	44	131	2	5	8	3	4	12	4	3	26	1	8	29	3	6	1	11	1
300	4	6	11	3	2	3	5	1	1	5	7	4	0	6	2	13	5	1	1	1	5	1	3	4	1	1	3	7	3	1	7	1	5	2	4	5	6	5	1	3	8	4	3	1	5	14	0	4	5
301	3	0	2	1	1	5	2	6	2	7	6	0	0	4	1	4	6	3	4	6	4	8	4	2	0	5	3	2	5	1	9	3	3	0	0	1	3	1	2	8	0	2	0	0	10	2	0	1	1
302	1	28	1	18	7	1	2	1	2	2	4	1	4	7	1	3	2	2	0	1	1	0	4	14	1	1	7	11	11	1	2	4	4	6	0	25	4	3	5	6	12	3	2	6	1	8	8	4	1
303	0	0	0	0	0	1	0	0	0	1	0	0	0	0	0	0	1	1	1	1	0	0	0	0	0	0	2	0	1	0	1	0	1	1	0	1	1	0	0	1	0	0	0	0	1	0	0	0	0
304	3	1	0	0	0	0	0	39	0	0	71	51	0	42	0	24	0	9	13	2	0	0	7	0	0	0	0	0	0	0	0	0	4	0	3	3	0	0	0	0	0	33	0	25	0	0	1	100	26
305	6	1	13	5	7	5	1	3	1	4	5	2	4	5	2	2	5	5	11	3	4	12	10	12	0	7	20	4	5	3	54	2	2	2	0	5	6	6	1	8	4	4	4	6	1	10	22	1	0
306	2	10	6	3	6	11	69	2	5	93	3	14	24	13	5	6	11	2	6	2	69	9	11	51	9	40	6	6	6	4	23	8	5	4	101	3	3	69	21	12	28	4	3	8	2	2	3	2	25
307	1	1	2	0	5	8	0	5	3	4	2	1	13	4	0	0	10	5	3	4	4	2	5	2	0	7	4	5	0	0	6	4	1	6	2	7	7	0	4	7	4	1	0	3	6	3	3	1	0
308	2	4	4	2	2	7	9	1	8	29	3	5	2	6	5	6	8	1	4	4	25	2	7	20	5	13	6	11	4	10	8	9	9	7	7	3	9	12	5	5	12	2	4	4	4	4	11	4	30
309	0	0	0	0	0	0	0	0	2	1	0	0	0	0	0	1	1	0	1	1	0	0	2	1	0	1	1	0	0	1	1	0	4	0	1	0	0	0	1	0	0	0	0	1	1	1	0	0	1
310	0	0	0	0	0	0	0	0	0	0	0	0	1	0	1	1	1	1	1	1	0	0	0	0	0	0	0	0	0	0	1	0	0	0	0	0	1	0	0	1	0	0	0	0	0	0	0	0	0
311	3	2	19	13	11	17	34	6	4	43	21	14	5	11	7	14	11	50	13	3	17	19	55	25	14	8	10	18	14	11	10	3	5	5	23	8	19	9	24	9	13	6	31	24	5	5	4	10	5
312	0	1	1	0	2	4	0	5	1	3	1	0	3	6	1	3	2	2	3	2	1	3	2	4	1	2	3	3	0	2	4	1	1	0	1	2	3	3	0	2	2	0	0	2	7	0	2	0	0
313	0	164	1	3	1	1	0	2	1	2	9	0	6	1	0	1	2	2	2	4	1	1	4	42	1	2	0	1	2	0	2	1	1	1	0	52	8	1	1	2	1	0	6	2	17	1	1253	68	0
314	0	0	1	0	0	1	1	0	1	1	1	0	2	0	0	2	1	0	0	1	0	1	7	0	0	0	0	12	1	1	1	1	0	12	0	0	2	2	1	0	0	0	0	0	8	2	0	0	0
315	3	18	29	10	1	3	6	25	10	12	14	2	5	13	0	13	14	3	0	4	2	7	4	17	13	3	8	14	50	8	2	4	6	5	0	16	8	6	3	3	7	5	41	9	5	16	11	13	0
316	39	29	2	0	25	2	10	3	1	99	2	3	4	13	47	25	4	1	28	2	49	49	5	3	225	2	72	15	36	1	4	1	4	108	199	25	5	0	11	18	0	3	0	30	6	0	20	66	0
317	1	1	2	1	1	2	0	3	2	1	1	2	0	1	3	3	4	2	4	3	3	0	1	3	0	3	1	3	0	1	3	2	0	0	0	0	3	1	0	2	3	0	0	0	1	0	1	5	0
318	0	1	1	0	0	1	0	1	0	1	0	1	1	1	4	1	1	0	0	2	0	0	1	0	0	0	1	1	0	1	3	0	4	0	2	0	1	4	0	1	2	0	0	1	7	1	0	0	0
319	6	1	11	4	3	38	23	11	3	3	14	9	12	27	6	10	31	5	18	11	57	8	9	18	9	43	3	4	11	18	11	1	3	0	14	18	2	13	22	5	27	24	0	9	21	36	20	10	1
320	2	1	2	0	1	3	0	2	1	3	0	0	2	2	2	1	5	5	4	1	1	3	1	1	0	1	4	2	11	1	2	1	1	3	0	1	4	2	4	2	1	1	0	0	31	5	1	0	0
321	39	20	163	219	20	14	13	24	26	16	7	17	54	13	17	10	13	21	9	15	8	6	35	31	19	16	13	33	50	12	50	7	15	16	315	15	24	26	5	41	43	32	13	47	48	72	16	16	18
322	6	2	14	15	11	3	0	10	5	17	1	23	4	3	4	11	5	5	70	8	1	22	57	42	7	2	1	8	16	10	13	3	12	1	4	5	1	2	197	1	2	13	9	9	3	43	0	1	2
323	23	57	9	3	19	40	13	3	14	40	7	1	8	4	14	2	80	5	2	75	2	3	181	3	2	3	280	15	77	15	11	3	77	116	79	22	8	4	4	514	11	5	1	0	11	10	2	1	3
324	9	8	2	8	6	2	3	2	5	4	11	2	7	8	23	1	4	2	4	5	2	4	8	8	12	11	5	2	8	1	5	6	16	9	19	9	1	3	1	17	7	6	1	4	9	3	20	7	7
325	1	1	2	0	2	1	1	1	0	0	2	0	0	0	0	1	1	0	0	1	0	0	1	0	0	56	0	0	0	45	3	0	3	1	1	0	1	4	0	2	0	0	0	0	0	0	0	0	0
326	15	2	13	5	14	4	2	2	3	7	9	3	6	9	7	3	12	17	24	3	1	11	6	40	3	2	2	3	2	6	2	6	72	26	2	14	5	2	16	3	7	3	7	1	6	3	7	11	1
327	1	22	5	1	2	3	1	1	1	2	0	0	1	2	5	1	1	1	2	1	1	4	0	1	6	3	1	26	1	2	5	3	0	19	1	1	2	0	0	3	1	1	2	3	4	1	2	1	0
328	1	0	0	0	0	1	0	1	75	1	1	0	1	1	0	2	1	0	0	0	1	3	0	0	0	0	4	0	0	263	2	1	1	0	2	2	0	139	0	0	58	0	0	0	0	0	0	0	0
329	0	1	0	1	1	3	0	3	0	0	0	0	1	1	0	2	4	1	0	1	3	0	2	2	1	4	1	1	0	0	3	1	1	0	0	1	2	2	0	4	1	0	0	0	2	0	0	0	0
330	4	2	2	5	1	4	3	0	0	8	1	6	1	2	3	2	3	4	2	1	1	1	2	4	2	1	2	2	2	2	1	96	1	0	2	1	0	2	53	3	4	1	46	3	0	16	2	1	0
331	0	0	0	0	0	0	0	0	0	0	0	1	1	0	0	1	0	2	0	0	0	0	0	0	0	0	0	0	0	0	0	0	2	0	0	1	0	0	0	0	0	0	0	0	0	0	0	0	0
332	1	0	1	0	0	0	0	2	1	2	0	0	1	2	1	0	2	0	1	1	0	0	2	0	1	0	3	1	0	1	2	0	5	2	0	1	1	0	0	3	0	0	0	0	2	1	0	0	0
333	1	2	5	1	0	1	0	1	3	1	0	1	0	1	0	3	5	3	5	4	2	2	2	10	0	2	1	3	2	6	6	2	1	0	0	1	3	2	0	1	5	0	0	0	3	0	1	1	0
334	0	0	0	0	0	0	0	0	0	0	0	0	0	0	0	0	0	0	0	0	0	0	0	0	0	0	0	2	0	0	0	0	0	0	0	0	0	0	0	0	0	0	0	0	6	0	0	0	0
335	0	0	2	1	47	5	11	0	1	1	9	5	1	1	0	0	1	0	0	1	0	1	0	1	0	4	0	0	2	0	1	0	0	75	0	0	1	5	0	2	0	1	1	466	3	0	4	0	2
336	8	40	2	23	3	3	1	2	3	3	5	4	4	48	37	12	11	2	0	2	1	3	1	5	14	2	3	2	1	10	4	1	1	3	2	2	2	1	4	2	7	0	1	1	25	2	1	77	4
337	0	0	0	1	0	5	1	2	1	1	7	0	0	2	2	2	2	1	4	0	1	1	3	3	0	2	2	1	1	0	5	1	4	0	0	2	5	1	0	1	0	0	0	4	1	1	0	0	0
338	20	8	3	3	1	0	0	2	1	1	3	0	1	4	0	0	2	3	0	0	16	0	1	5	7	1	1	0	7	2	4	2	3	182	0	0	4	0	3	4	0	2	0	1	8	0	0	14	0
339	0	0	1	1	6	1	0	0	15	3	1	0	0	1	0	23	3	1	2	0	8	7	1	224	1	1	0	1	1	2	0	13	7	1	0	0	1	3	0	2	48	0	3	5	0	0	0	3	0
340	0	0	0	0	0	0	0	0	0	0	0	0	0	0	0	0	0	0	0	0	0	0	0	0	0	0	0	0	0	0	0	0	0	0	1	0	0	0	0	0	0	0	0	0	0	0	0	0	0
341	0	0	0	0	0	1	0	2	0	1	0	0	0	0	1	0	1	0	0	2	1	0	0	0	0	0	0	0	0	0	1	0	0	0	7	0	1	0	0	0	0	0	0	0	0	0	3	0	0
342	6	44	1	48	4	1	2	3	4	2	3	2	4	75	19	21	14	2	0	2	0	1	0	4	13	1	7	4	1	17	3	1	0	3	1	1	2	0	6	2	10	0	2	1	11	3	2	11	0
343	2	3	2	6	1	2	5	8	3	2	1	0	1	3	2	2	3	1	2	4	1	6	2	5	1	5	3	5	1	3	3	0	3	2	8	1	3	2	3	1	5	6	4	0	2	6	0	2	0
344	1	0	0	0	1	2	0	1	1	1	0	0	2	1	3	1	2	2	1	1	3	1	1	2	1	3	0	1	1	1	3	0	6	0	0	0	1	3	0	2	0	0	0	2	8	0	0	0	0
345	0	5	2	0	1	0	0	0	2	0	0	1	3	10	0	1	2	1	0	2	0	2	0	1	11	1	1	22	0	3	0	1	0	0	1	10	1	0	7	1	3	0	2	1	2	2	0	8	0
346	0	0	0	0	0	0	0	0	0	0	0	0	0	0	1	0	0	0	2	0	1	0	0	1	0	0	0	0	0	0	0	0	0	0	0	0	0	0	0	0	0	0	0	0	6	0	0	0	0
347	13	11	14	8	6	8	2	8	7	17	5	1	11	4	5	6	4	6	6	4	1	7	11	6	8	13	9	21	3	15	8	2	4	26	20	11	7	9	11	8	11	12	13	6	19	20	2	6	7
348	2	5	2	2	1	8	1	6	2	8	2	0	1	4	7	4	10	6	4	13	3	6	0	1	0	5	3	5	12	8	8	5	1	3	4	1	14	5	384	6	1	2	0	2	2	12	2	1	1
349	0	16	3	0	0	8	1	4	1	4	4	1	0	8	1	3	9	1	2	6	16	5	3	0	3	3	2	2	0	2	4	2	1	10	3	2	6	2	1	8	1	0	3	2	7	1	1	2	0
350	4	10	8	12	7	2	11	7	10	9	1	4	2	3	7	2	5	3	4	6	8	4	9	5	6	7	3	27	5	15	7	1	7	7	15	2	4	5	14	7	5	8	5	1	8	11	1	1	0
351	0	1	0	0	0	2	1	0	0	0	0	1	0	1	0	1	0	0	0	0	1	0	0	1	0	0	1	0	0	1	1	1	1	2	0	3	1	0	0	1	0	0	0	0	1	0	0	0	0
352	1	0	1	0	1	2	0	0	1	2	0	0	1	2	2	0	1	0	0	1	1	0	0	0	0	0	1	0	0	1	1	2	1	1	0	0	1	0	0	1	0	1	0	0	0	0	0	3	0
353	10	1	2	2	1	4	4	4	3	31	1	0	7	3	2	9	11	650	7	1	5	23	8	40	1	1	2	8	4	11	2	5	9	5	14	3	6	1	12	4	17	8	33	4	21	8	1	3	0
354	0	0	16	13	0	1	0	10	1	0	0	0	0	0	0	0	1	0	1	0	0	0	1	0	0	0	0	0	0	1	0	0	0	1	0	0	1	0	0	0	0	0	0	0	1	6	0	0	0
355	0	0	3	0	1	2	1	3	0	2	2	0	0	2	4	1	2	0	3	4	3	0	0	0	0	2	2	1	0	0	3	0	1	1	0	1	4	0	0	3	0	0	0	0	1	0	1	0	0
356	1	1	0	0	1	1	0	0	1	1	2	1	0	0	0	0	1	1	1	0	0	0	1	0	1	0	0	1	1	1	0	0	0	1	0	0	0	0	0	0	0	1	0	1	0	3	0	0	0
357	0	2	1	0	0	1	0	1	3	1	0	0	0	0	0	1	1	0	2	1	2	1	1	0	0	1	1	3	1	1	2	0	1	0	0	2	2	0	1	1	3	0	0	0	2	0	0	0	3
358	1	0	1	0	1	2	1	1	1	2	1	0	2	0	0	0	4	0	8	0	0	3	2	1	0	1	0	2	0	0	1	1	1	0	0	0	0	0	1	1	1	0	0	0	2	2	1	0	0
359	1	0	2	2	1	1	0	34	3	1	0	0	1	0	1	3	1	0	1	2	1	2	1	2	1	1	4	1	24	1	1	3	2	0	7	6	1	0	0	0	0	13	4	16	4	1	2	1	0
360	0	0	1	2	0	1	0	1	1	0	0	1	2	3	6	0	3	1	2	3	2	1	2	0	1	0	1	1	0	0	4	2	2	0	0	0	1	1	0	1	0	1	0	0	5	1	0	0	0
361	0	0	2	0	0	2	0	1	2	0	0	0	0	1	0	1	2	0	0	1	1	0	1	0	0	1	1	1	0	1	3	0	0	0	0	0	1	0	0	1	0	0	0	0	7	0	0	0	0
362	0	0	0	0	1	0	0	1	0	1	1	0	1	1	6	1	2	0	0	0	30	2	0	0	2	0	1	1	4	0	16	1	1	0	24	0	1	2	0	0	0	1	0	0	1	101	4	1	0
363	1	2	0	0	1	1	0	2	2	2	3	0	1	1	0	1	4	1	2	1	3	1	0	1	0	2	2	0	0	0	2	1	0	0	0	8	1	1	0	1	0	0	0	0	0	0	3	0	0
364	19	5	6	0	87	9	70	7	6	13	3	8	87	84	0	75	5	6	3	10	83	13	27	109	32	2	6	11	21	11	7	1	8	12	12	1	9	62	5	4	16	8	13	14	9	11	11	37	4
365	2	1	1	2	2	2	3	4	0	1	0	3	1	1	1	2	3	2	3	1	4	1	0	4	1	1	6	3	1	0	3	2	1	0	0	4	5	1	0	3	1	2	0	0	1	0	2	9	0
366	0	0	1	0	2	0	0	0	1	0	0	0	0	0	0	0	0	0	0	0	0	0	0	0	0	0	0	0	2	0	1	0	0	0	0	0	0	0	0	0	0	3	0	0	0	0	1	1	0
367	1	1	1	0	1	2	0	6	1	2	0	0	0	2	0	3	3	3	3	2	1	0	3	0	0	2	1	2	1	0	2	1	0	0	0	1	4	0	0	4	1	0	0	0	8	0	1	0	0
368	1	0	0	0	0	0	0	0	0	0	2	14	0	39	0	3	0	1	4	1	0	0	15	0	0	0	0	0	0	0	0	0	1	0	2	6	0	0	0	0	0	4	0	2	0	0	1	80	3
369	0	0	0	1	1	14	5	5	4	4	2	0	1	16	3	3	3	1	1	2	2	2	7	1	0	1	1	3	5	10	4	1	0	15	9	1	2	3	4	0	5	9	1	3	0	4	0	4	0
370	6	5	5	7	7	6	5	6	11	6	2	3	3	4	11	6	5	4	10	3	6	7	12	4	3	3	15	12	13	5	9	2	3	10	16	16	4	5	3	3	4	6	7	9	11	11	9	4	5
371	0	0	1	0	0	1	0	1	0	0	0	0	0	1	0	0	1	0	1	1	0	0	1	0	0	1	0	0	0	3	0	1	0	0	0	0	1	0	0	0	0	0	0	0	0	0	0	0	0
372	1	0	0	1	0	1	0	16	0	0	28	22	0	45	0	4	0	4	4	0	0	0	34	0	0	0	0	0	0	0	0	0	0	0	0	7	0	0	0	1	0	19	0	7	0	0	1	49	6
373	0	0	0	0	0	1	0	0	0	0	0	0	2	0	0	0	0	0	1	0	0	0	0	0	0	0	0	1	0	0	0	0	9	0	0	0	1	0	0	0	0	0	0	0	0	0	0	0	0
374	3	6	13	9	1	4	4	4	5	14	2	1	10	4	4	4	7	4	2	3	2	7	5	4	9	11	7	23	5	10	8	2	3	14	20	10	5	7	7	9	15	6	11	4	16	20	2	6	2
375	7	2	8	19	5	43	47	2	23	7	17	10	4	27	9	15	7	6	2	3	4	3	42	6	16	9	3	1	5	6	16	2	15	12	24	10	5	18	15	5	4	6	6	56	5	4	1	11	13
376	0	0	0	0	1	1	1	1	0	1	0	0	0	2	0	0	1	1	1	1	1	0	0	0	0	0	0	0	1	0	3	0	0	0	0	0	4	0	0	1	0	0	0	3	1	0	0	0	0
377	0	0	0	0	0	1	0	1	0	1	0	0	0	1	0	0	1	0	0	0	0	0	0	0	0	1	0	0	0	0	1	0	0	0	0	0	0	0	0	1	0	3	0	0	0	0	0	1	0
378	0	2	1	0	0	1	0	1	0	1	0	0	4	1	2	1	1	3	1	2	2	0	0	1	0	0	1	0	1	0	2	1	1	0	0	0	2	3	0	0	0	0	0	1	1	0	0	0	0
379	8	7	2	0	4	0	0	17	2	2	2	4	1	6	9	1	3	1	2	2	4	1	7	3	1	2	3	2	3	2	9	2	0	5	5	4	1	1	1	1	1	9	2	3	3	9	2	2	3
380	0	2	0	0	0	1	2	1	0	1	7	0	2	0	3	5	0	1	0	0	0	0	0	1	0	2	0	6	0	1	1	1	0	0	2	5	3	2	1	0	0	1	5	3	8	0	1	0	0
381	4	5	4	0	2	14	3	0	3	15	5	1	3	2	2	17	12	2	1	2	12	15	7	7	1	3	3	4	1	14	2	2	8	14	3	5	3	31	37	1	1	7	2	2	16	1	1	2	0
382	1	0	8	0	2	0	0	1	1	1	2	0	0	1	2	0	1	0	0	0	1	0	1	0	1	1	1	0	2	0	1	1	0	0	0	0	1	1	0	0	0	0	0	0	2	0	1	1	0
383	0	0	0	0	0	1	0	0	0	0	0	0	0	1	0	0	0	0	1	1	0	0	2	0	0	1	0	5	1	0	3	0	0	0	0	0	0	0	0	1	1	0	0	0	2	0	4	0	0
384	5	15	9	28	9	14	6	15	9	13	1	4	2	6	13	3	6	5	12	3	8	1	6	12	2	9	6	12	10	7	2	3	5	20	9	3	8	17	16	8	10	11	0	8	2	24	4	23	2
385	1	0	0	2	0	0	0	0	0	0	0	0	0	0	1	0	0	0	0	0	0	0	0	0	0	0	1	0	1	0	0	0	0	0	0	0	0	0	0	2	0	1	0	0	0	0	0	0	0
386	0	1	1	0	3	1	1	4	2	9	5	3	16	4	1	2	3	1	9	1	0	1	0	0	0	1	1	0	21	2	3	1	3	1	1	2	6	2	0	5	1	8	1	320	8	0	4	28	21
387	0	0	0	0	0	1	0	1	135	0	0	0	0	0	0	6	0	0	0	0	0	29	0	0	0	0	0	0	0	0	0	0	0	0	0	0	0	0	0	0	0	0	0	0	0	0	0	0	0
388	0	2	1	0	1	1	0	0	1	7	0	2	0	0	0	0	1	3	2	0	0	0	0	0	0	0	1	0	1	0	1	0	2	0	0	11	1	0	19	0	3	14	6	2	2	0	1	1	1
389	1	0	1	0	0	1	0	1	1	1	1	0	0	0	0	0	1	1	1	1	1	0	0	0	0	0	0	0	0	0	1	1	0	0	0	0	1	1	0	1	0	0	0	0	1	0	0	0	0
390	1	3	2	9	0	1	0	1	1	2	2	0	0	1	0	1	2	1	2	3	1	0	0	1	2	2	4	1	4	4	5	0	1	0	18	2	1	2	1	0	0	3	1	0	0	4	1	0	0
391	0	0	0	0	2	1	0	1	1	2	0	0	1	1	0	1	1	0	0	0	1	4	0	1	0	4	0	2	0	0	0	1	0	0	1	0	1	1	3	0	0	0	0	1	3	0	0	0	0
392	1	0	0	0	0	0	1	0	0	1	0	0	0	0	0	0	0	0	1	2	0	2	0	0	0	0	0	0	0	1	0	0	0	0	12	12	1	4	0	0	0	0	0	0	0	0	0	0	0
393	0	0	0	0	0	0	0	0	0	0	0	0	0	0	0	1	1	0	1	0	1	0	0	0	0	0	0	0	0	0	1	1	0	0	0	0	0	0	0	0	0	0	0	0	0	0	0	0	0
394	1	1	0	0	0	1	0	2	0	1	2	0	0	1	1	1	1	1	1	3	0	0	0	0	0	1	2	0	7	0	2	2	0	1	1	1	1	0	0	4	71	0	0	0	0	1	0	1	0
395	0	0	0	0	1	1	0	1	0	1	0	0	0	1	1	1	2	1	1	1	1	0	0	0	0	1	1	0	0	0	1	1	1	0	0	1	1	0	0	7	0	0	0	0	0	0	0	0	0
396	0	1	0	0	0	0	0	1	0	1	0	0	0	0	2	0	0	1	1	0	0	0	0	0	0	0	1	1	0	0	1	0	0	1	0	0	1	0	0	1	1	0	0	0	2	0	0	1	0
397	0	0	0	1	0	1	0	0	0	0	0	0	0	0	0	1	0	0	1	0	0	0	1	0	0	0	0	0	0	0	0	0	0	0	0	0	1	0	0	1	0	0	0	0	6	0	0	0	1
398	1	0	1	0	0	3	1	1	0	1	0	0	0	1	0	0	2	1	2	0	1	0	0	0	2	1	1	0	0	1	1	0	1	0	0	0	0	0	0	0	1	0	0	1	1	0	1	0	0
399	0	2	2	0	2	2	0	2	0	3	1	1	3	3	0	1	2	1	3	0	0	2	1	0	1	0	3	1	3	1	0	1	1	2	0	0	2	0	1	1	1	2	2	3	0	1	1	1	1
400	4	0	1	0	2	2	8	2	0	0	1	1	0	0	1	0	1	0	0	0	1	0	0	0	0	0	1	0	0	1	18	0	0	0	0	1	1	0	0	3	0	0	0	0	0	0	0	2	0
[truncated: 154 more columns]

## Sheet: NA_2012
Supplemental Table 1 The relative abundance of top 200 OTUs of bacteria and fungi
	991	992	997	1061	1062	1063	1158	1254	1257	1317	1318	1363	1552	5830	5831	5832	5865	5867	6009	6011	6012	6013	6016	6017	6019	6020	6021	6023	6025	6030	6034	6035	6036	6038	6046	6064	6069	6071	6073	6085	6086	6092	6094	6097	6102	6111	6112	6115	6118
1	2014	1081	2599	759	863	1024	1056	1460	2379	2595	1777	2953	1543	528	1190	529	1074	3894	819	1516	1511	2336	1767	954	3139	1330	1425	1701	2726	2362	1145	3779	1401	1870	1597	1052	1758	2470	2448	1966	2497	2955	858	1391	1914	279	2935	1987	1549
2	81	438	142	129	657	46	161	132	980	514	294	127	504	215	73	100	441	73	211	115	228	153	251	66	211	2	134	51	341	45	421	33	191	870	105	175	274	43	185	113	114	86	272	135	56	159	623	109	174
3	746	167	219	203	65	69	131	293	7627	110	160	93	128	166	348	111	222	150	215	128	415	143	33	105	10	23	155	184	995	230	103	2513	108	18	102	162	127	46	34	87	166	110	198	73	191	34	165	435	163
4	1417	1574	1007	354	1011	817	304	160	103	541	237	63	933	385	380	59	2350	394	328	348	112	278	25	200	874	1676	612	1261	278	741	495	2202	394	1002	327	3176	711	233	259	275	665	386	621	285	36	270	388	681	2798
5	203	181	105	111	70	44	191	114	230	157	140	137	211	92	121	71	193	283	133	99	100	192	78	99	161	178	107	150	207	150	162	114	171	116	188	95	240	133	89	270	294	196	86	189	173	50	84	93	114
6	100	74	36	91	428	125	110	56	61	114	98	68	291	71	268	73	302	192	71	183	71	87	44	65	75	10	100	65	161	60	140	26	108	87	98	92	139	92	80	118	73	114	41	230	306	32	2484	115	169
7	269	214	316	183	116	340	161	382	236	284	131	178	186	69	291	58	141	448	109	183	85	224	456	252	544	97	222	166	646	179	299	585	279	131	137	131	222	217	404	362	366	280	215	839	279	47	586	257	146
8	889	926	64	83	568	102	83	192	3390	383	113	248	218	102	112	36	571	76	79	59	186	64	16	70	14	33	862	164	348	235	80	90	89	48	178	95	133	22	27	77	41	320	468	158	244	97	1647	234	633
9	594	254	107	39	221	49	52	133	2559	119	94	68	75	67	82	20	954	126	98	65	67	65	21	57	0	34	462	50	599	90	66	1784	48	10	167	93	80	17	26	87	109	184	256	63	221	14	544	35	238
10	576	725	40	37	701	92	88	125	6313	193	83	245	90	82	72	34	2031	127	104	54	219	76	26	38	0	25	726	153	763	56	65	194	67	23	88	71	106	19	40	49	42	371	458	124	26	23	1882	362	340
11	91	165	455	108	45	160	102	79	229	73	116	54	118	59	96	63	145	157	81	132	78	126	51	51	26	31	120	124	221	177	93	694	100	164	110	78	149	37	51	74	187	261	104	121	127	31	131	256	106
12	35	78	71	123	52	48	118	32	126	73	108	34	78	41	46	84	77	107	61	99	44	65	108	68	442	17	43	56	69	186	88	127	108	374	68	49	87	102	57	84	92	80	13	59	56	34	84	41	50
13	128	102	94	64	39	58	102	75	203	151	107	68	83	55	97	32	111	180	55	70	31	70	81	86	48	107	89	75	260	74	134	82	148	125	64	47	91	72	37	143	67	152	94	94	118	27	82	50	69
14	1066	511	2007	56	921	998	74	1122	14	811	541	926	1356	156	279	29	439	516	206	51	713	189	48	404	124	3097	1069	528	731	127	209	1979	2265	351	2038	84	327	16	92	45	822	1012	1517	361	1466	274	556	636	452
15	96	66	44	145	51	47	89	35	92	170	46	177	97	36	56	22	86	79	43	97	50	63	90	55	145	41	34	53	47	288	90	63	99	90	84	42	97	149	80	103	83	102	60	76	64	22	38	64	47
16	91	92	89	115	127	138	90	27	10	29	60	43	53	59	45	27	91	19	34	49	28	44	42	31	59	78	160	48	351	103	117	296	101	8	79	72	111	69	24	43	136	87	138	75	78	29	534	206	95
17	27	43	38	44	11	43	63	54	97	45	44	24	80	38	43	50	99	86	54	95	35	52	7	32	8	5	55	28	67	26	40	3	35	37	67	53	48	55	39	59	81	37	41	89	134	17	273	57	108
18	34	94	67	133	14	164	120	27	15	50	67	24	71	45	98	53	80	76	71	51	13	63	75	20	118	64	133	77	98	72	202	47	238	100	39	22	86	17	78	57	35	53	100	29	40	15	146	71	83
19	97	58	75	48	44	143	160	587	22	52	142	598	233	28	91	10	89	148	22	25	218	52	10	72	5	1441	207	61	182	30	61	14	99	52	115	29	154	14	16	76	108	65	112	399	368	65	28	364	251
20	14	44	41	31	26	17	33	38	27	50	31	14	32	23	49	90	108	53	31	108	23	112	23	49	64	15	38	42	84	43	46	14	43	39	50	45	64	57	119	46	78	45	41	68	34	13	10	29	39
21	38	79	51	114	90	28	105	52	124	145	103	197	116	40	41	14	93	147	25	69	135	86	189	67	249	0	32	41	77	209	54	35	225	126	116	49	111	145	169	63	46	44	33	119	72	25	25	14	43
22	134	59	147	22	16	44	50	340	1139	42	63	257	143	36	106	12	53	186	51	94	50	92	12	171	40	301	263	127	64	110	81	12	70	171	292	29	150	17	35	141	169	163	95	89	489	40	101	127	196
23	770	218	626	26	1425	415	38	477	9	506	186	1343	568	112	167	19	311	186	121	33	620	89	11	288	148	1210	659	213	442	91	103	1986	1497	459	871	57	149	9	40	39	650	118	1501	278	556	216	516	362	365
24	55	66	26	230	33	60	53	15	5	36	52	164	78	49	110	22	52	52	14	100	17	50	67	42	49	142	15	64	114	64	87	31	81	187	65	33	57	31	33	114	63	45	49	135	117	26	33	116	128
25	8	17	15	29	25	6	40	10	42	16	34	3	29	17	10	11	51	19	24	21	29	18	13	14	4	7	17	7	15	18	41	1	14	15	24	12	28	13	5	27	17	29	5	43	10	16	2	2	13
26	40	84	60	125	52	16	81	42	82	188	88	89	81	35	38	65	109	261	39	75	76	44	122	46	123	50	30	47	31	93	119	9	194	94	100	36	95	86	177	65	86	70	18	92	21	24	43	23	39
27	6	18	15	179	39	26	84	20	65	100	43	31	25	16	17	26	55	30	23	20	19	21	111	24	211	4	9	12	28	24	39	6	36	21	25	15	35	22	21	29	10	34	7	25	3	14	23	18	13
28	123	68	47	42	22	49	44	13	6	64	32	169	66	17	37	17	47	128	28	53	45	106	12	33	26	205	31	53	84	61	81	22	55	63	52	18	57	46	6	50	99	40	21	85	97	10	48	41	46
29	8	15	2	11	12	16	22	24	135	10	14	28	43	26	18	9	43	19	32	27	44	11	27	14	0	0	30	18	9	19	31	4	199	63	18	38	34	18	13	18	6	12	11	15	6	6	7	1	16
30	21	34	590	14	33	5	35	114	51	18	52	144	92	24	15	11	34	146	13	17	19	20	14	21	11	56	177	52	69	22	25	0	16	31	184	21	52	13	0	42	20	74	14	259	278	4	49	58	95
31	171	30	1	4	5	4	23	14	966	7	19	0	15	20	34	4	424	3	19	19	27	32	0	5	0	0	129	95	4	10	12	64	7	5	15	22	7	5	4	11	22	10	2	5	6	2	36	331	15
32	34	65	22	4	17	52	20	92	9	118	29	164	76	26	35	21	31	190	28	31	37	36	4	24	3	9	153	34	26	298	47	18	100	113	39	40	41	19	15	18	11	43	25	61	333	100	21	21	136
33	49	29	51	20	6	62	96	23	10	11	40	14	51	26	30	8	36	52	23	41	16	53	102	17	10	84	42	15	157	25	84	28	34	42	28	21	67	47	12	179	77	93	36	61	32	21	25	70	71
34	33	8	18	16	9	43	28	8	10	3	20	12	23	10	9	7	29	32	18	57	10	10	8	9	11	6	11	8	9	17	20	5	18	50	9	18	47	15	13	16	6	16	1	9	9	10	1	21	6
35	38	37	60	23	24	7	10	37	9	210	145	418	68	19	76	38	48	200	13	28	39	252	41	76	65	18	43	47	68	59	40	16	38	63	61	9	62	71	37	31	104	33	20	217	22	9	29	19	52
36	0	20	11	13	8	4	41	6	78	13	29	0	17	13	8	8	37	11	20	8	14	10	0	13	2	0	11	10	5	22	20	0	7	1	15	11	24	8	19	13	3	11	1	10	0	12	3	8	10
37	28	25	5	21	13	5	26	21	85	14	27	29	34	19	115	1	54	13	30	13	16	35	25	14	3	3	25	24	16	20	37	3	27	31	35	37	28	12	3	25	11	17	52	15	62	7	16	6	22
38	34	25	131	12	8	70	49	15	99	31	17	36	158	18	29	5	22	37	17	10	9	46	4	5	17	242	64	29	276	22	87	455	21	31	50	12	16	2	4	31	50	215	24	23	7	6	12	11	31
39	3	9	2	16	16	3	30	4	11	1	8	1	14	8	4	4	25	7	2	7	6	7	0	6	5	0	3	4	5	12	16	0	16	2	5	5	19	40	0	11	3	7	1	8	1	5	8	0	9
40	30	27	37	22	16	28	36	23	17	36	25	33	33	12	30	5	33	60	7	19	20	92	28	22	15	36	17	31	47	41	66	13	26	32	34	11	21	21	28	25	33	27	17	26	23	7	54	37	19
41	12	29	19	49	5	9	19	5	3	141	16	26	32	4	20	18	34	35	5	50	10	12	81	21	27	1	15	26	17	24	64	3	41	54	34	11	42	83	55	44	70	18	2	77	3	5	11	18	9
42	5	16	17	41	9	13	25	6	16	2	15	8	17	11	7	7	29	26	7	12	6	13	0	41	0	1	9	19	11	17	13	0	4	65	14	8	15	9	7	45	9	10	7	11	3	5	0	7	4
43	47	14	16	14	8	3	13	23	35	27	34	77	30	18	163	6	26	88	14	8	14	32	88	22	3	5	27	33	15	23	13	33	44	57	70	23	18	3	3	41	24	20	25	18	255	5	9	10	45
44	198	116	8	27	23	12	17	50	11	48	31	287	114	36	171	4	232	100	28	71	30	73	5	23	27	10	156	89	109	22	115	171	51	15	46	18	26	6	4	25	76	31	43	41	16	12	51	262	140
45	137	57	2	12	6	5	29	21	46	9	31	5	10	31	8	195	11	24	15	101	23	13	7	7	13	57	5	16	9	165	50	18	11	4	7	12	14	28	2	14	122	8	4	39	26	12	7	13	23
46	17	24	5	56	15	31	40	6	6	3	23	27	26	20	19	17	32	24	11	50	13	16	6	23	0	0	14	9	29	13	28	4	23	25	21	17	27	9	3	18	10	21	10	22	9	14	0	12	13
47	74	7	8	8	6	7	18	21	462	7	17	19	27	14	15	3	17	49	21	12	9	15	11	27	21	3	7	18	10	25	27	9	16	19	24	13	33	3	13	14	59	40	4	10	26	2	14	3	6
48	10	2	3	3	3	20	10	84	122	5	20	9	57	7	12	3	6	24	10	12	9	9	4	4	20	37	9	6	4	7	8	4	4	3	38	6	9	3	0	12	10	15	10	33	109	22	337	71	14
49	0	9	1	14	2	2	11	6	8	1	9	1	17	6	6	1	12	1	10	3	4	5	0	2	24	0	7	2	0	2	14	0	6	0	4	6	7	2	0	6	2	8	3	2	1	4	0	0	4
50	247	23	26	15	5	184	26	14	0	11	12	143	113	37	83	3	25	117	8	17	5	66	33	6	10	414	58	56	17	23	40	1	219	51	55	10	51	0	1	10	32	243	278	59	243	121	12	204	232
51	151	7	87	5	9	81	20	5	7	55	61	138	19	34	26	3	31	34	3	23	10	18	30	211	0	5	13	121	11	16	109	1200	50	55	182	215	101	22	35	5	220	87	36	29	52	20	2	258	161
52	29	41	62	11	33	10	16	36	13	191	46	917	74	12	29	12	25	401	27	21	11	65	27	44	0	11	57	22	40	926	43	20	89	179	82	92	84	19	25	41	20	53	35	61	180	20	78	43	62
53	10	14	14	27	18	15	21	11	31	55	13	20	10	6	14	10	10	44	10	38	8	30	28	14	19	0	3	16	14	16	27	0	17	46	25	11	17	26	20	21	6	25	1	20	23	5	6	20	20
54	45	21	20	37	20	15	14	10	5	25	14	49	19	6	19	7	23	67	10	21	15	19	22	14	24	9	21	13	45	24	24	10	22	31	38	8	24	26	14	30	33	16	6	31	41	4	15	27	21
55	8	8	15	10	1	2	12	7	237	22	13	3	60	6	5	5	8	41	5	18	19	7	46	3	119	8	2	24	7	13	7	4	21	21	9	7	11	11	2	7	31	5	19	12	43	3	2	6	6
56	17	23	38	31	16	9	43	5	1	18	11	6	30	15	14	4	1	19	8	17	2	35	28	22	52	176	18	14	37	58	15	0	20	115	41	6	20	60	24	55	36	24	33	21	17	9	33	57	37
57	44	23	20	13	12	25	9	11	0	8	51	14	20	5	35	1	10	18	9	9	0	45	0	6	58	10	12	17	127	54	12	30	19	15	13	35	10	16	39	17	25	44	49	10	23	2	11	61	22
58	3	8	6	21	16	1	17	3	0	22	5	8	10	4	6	7	17	10	6	10	6	5	22	5	5	0	4	8	7	14	16	1	11	7	10	8	11	11	5	9	8	6	2	5	4	2	13	8	1
59	1	9	1	2	2	0	4	3	16	0	4	0	4	6	2	4	16	0	2	5	4	2	0	1	0	0	6	9	5	4	3	0	5	0	2	4	10	2	0	4	4	5	1	4	0	4	0	0	1
60	2	6	18	2	8	6	51	13	0	7	10	11	8	8	5	10	28	3	7	2	2	11	19	5	0	0	7	5	0	42	25	10	2	8	16	5	7	1	34	4	9	18	1	9	7	1	18	10	2
61	34	77	21	9	2	5	13	17	76	4	8	3	8	8	37	6	12	92	9	12	5	19	0	7	0	1	11	16	11	422	23	5	31	1	6	54	9	4	15	8	16	12	8	13	5	3	3	3	8
62	7	9	5	11	5	0	12	1	0	27	7	97	10	14	6	86	109	4	7	17	6	4	4	31	0	3	5	13	6	2	4	1	10	18	102	11	8	1	1	11	4	4	20	26	5	9	0	15	38
63	1	5	5	15	3	1	6	2	0	10	6	69	3	7	3	3	13	28	3	22	2	6	21	8	3	0	2	8	6	4	18	0	7	18	8	3	9	5	4	3	7	4	0	11	6	3	0	1	4
64	32	20	11	9	2	5	9	5	1	13	8	135	13	7	7	2	6	7	0	8	36	32	45	10	0	0	9	4	2	65	4	0	9	0	30	6	13	1	2	4	10	8	3	13	1	1	14	0	6
65	20	3	10	110	53	9	22	6	0	36	6	10	21	3	31	9	18	35	5	17	2	10	42	8	32	27	7	17	13	14	15	12	21	26	49	6	21	14	45	39	22	14	5	21	32	3	8	21	20
66	27	15	6	6	16	5	13	7	10	12	5	24	8	3	18	2	10	16	9	4	3	5	1	7	69	0	7	3	101	5	8	14	7	11	6	3	16	4	11	6	9	4	19	6	4	2	5	5	5
67	3	5	2	0	11	1	12	5	19	7	4	10	5	4	4	2	18	4	6	4	4	3	31	4	0	0	6	5	1	4	15	3	6	11	5	6	10	1	3	5	3	10	1	14	1	1	10	2	1
68	0	5	1	6	3	1	6	2	8	5	6	2	4	3	4	1	7	1	2	2	2	6	0	6	2	0	1	0	1	3	5	0	3	0	2	2	7	1	1	5	3	5	4	3	0	2	0	1	2
69	92	65	169	4	7	138	6	180	2	19	38	80	66	19	74	4	30	1745	20	149	88	107	9	174	376	164	126	114	223	36	234	155	320	191	194	22	132	8	9	82	117	124	75	224	479	7	38	115	167
70	64	34	33	6	7	15	14	12	2	13	20	13	17	10	27	5	24	29	15	15	28	28	11	9	8	11	61	20	21	42	6	33	10	16	18	10	22	13	7	35	42	32	13	22	27	4	8	31	24
71	0	1	1	5	1	0	8	4	69	1	5	1	4	1	3	3	4	2	6	13	1	7	0	5	3	0	4	5	2	10	7	0	4	8	3	8	5	5	15	2	1	5	1	1	1	2	0	1	2
72	6	4	3	0	1	1	3	4	516	1	3	3	3	3	3	3	4	0	10	4	6	3	0	5	0	0	3	2	4	7	2	0	2	2	7	5	7	1	14	4	18	2	1	3	0	1	1	0	2
73	5	8	0	2	5	3	9	3	23	5	17	0	17	2	5	1	6	5	5	3	5	4	53	6	121	1	4	2	0	31	8	1	2	57	7	3	16	16	0	2	2	18	2	3	1	3	0	8	3
74	3	9	3	5	2	1	5	2	6	1	4	1	5	6	10	2	8	1	5	3	3	4	19	3	0	0	3	4	3	6	7	2	6	10	11	10	5	1	0	6	3	5	1	4	1	1	203	0	3
75	11	6	10	45	13	30	17	6	2	42	5	10	17	2	10	14	12	37	0	12	8	6	26	24	34	2	4	10	26	17	19	3	26	35	23	4	14	11	17	17	13	13	7	6	13	4	12	15	11
76	21	13	18	19	23	9	23	16	15	153	23	19	21	1	24	27	27	73	8	45	6	15	52	21	134	1	8	33	29	70	34	29	15	88	31	11	41	68	45	30	43	17	7	17	13	4	39	26	16
77	3	3	10	19	2	1	7	2	1	13	4	7	8	2	2	8	4	12	3	11	3	2	28	5	1	0	2	4	3	13	5	2	4	5	10	7	7	12	2	6	9	4	2	5	3	2	12	1	4
78	1	3	3	2	1	0	8	0	1	3	2	2	3	2	3	6	7	3	0	0	1	2	2	5	0	0	2	0	6	2	6	0	4	0	4	5	6	2	3	2	4	6	0	3	3	1	2	1	1
79	0	4	0	3	5	0	7	4	32	0	4	0	4	4	1	2	9	3	6	4	7	3	0	5	0	0	2	1	5	4	11	0	0	0	3	2	6	3	0	2	2	2	0	1	0	2	0	0	2
80	4	5	4	7	1	4	2	4	2	7	5	8	12	2	11	1	5	10	7	6	1	5	2	4	0	2	5	6	5	9	8	1	5	5	11	0	8	4	7	5	8	4	4	9	17	2	2	8	5
81	30	7	15	4	14	18	18	3	0	39	5	3	26	4	33	1	7	29	0	10	1	12	5	13	11	7	4	27	10	2	11	1	16	9	31	18	4	4	5	11	46	4	2	73	7	3	97	37	20
82	9	5	4	4	1	1	6	4	5	5	5	3	7	2	3	5	6	10	4	7	6	3	25	4	67	0	4	5	6	19	9	3	7	43	8	2	15	9	37	6	2	5	2	5	6	1	1	9	4
83	5	3	2	6	2	11	18	4	0	2	3	0	13	4	2	0	8	2	0	6	2	7	10	2	0	31	3	3	3	9	3	5	4	3	4	2	8	6	0	7	7	17	11	10	16	1	0	0	9
84	1	7	1	12	1	0	9	3	20	4	3	0	2	3	1	1	5	3	3	2	1	3	0	3	25	1	2	1	0	2	5	0	2	0	1	3	4	2	0	2	0	3	1	2	0	1	2	0	0
85	114	112	8	3	23	8	2	15	9	89	9	35	40	18	6	3	40	6	7	6	8	7	2	6	0	9	82	15	10	3	3	12	18	1	11	17	4	1	2	2	5	17	108	11	24	23	49	26	51
86	4	4	6	2	1	9	1	2	1	1	5	8	8	2	7	0	2	4	3	6	2	8	1	3	17	6	6	6	16	8	5	24	14	14	9	5	8	24	3	7	10	10	13	3	8	1	3	5	13
87	0	3	1	2	2	0	2	0	6	1	7	1	2	2	2	1	6	0	4	2	3	3	0	1	0	0	1	1	1	2	3	0	1	0	1	4	2	2	8	0	1	4	4	3	0	2	0	1	1
88	103	122	6	4	9	10	15	5	7	12	11	1	9	26	15	3	100	8	17	8	5	11	0	6	0	6	17	24	12	16	17	80	4	2	3	47	5	11	9	6	5	18	12	9	1	20	28	13	77
89	2	1	1	0	1	1	0	3	10	2	2	0	2	1	1	3	3	4	3	3	0	2	2	1	3	0	3	0	1	1	4	1	0	0	2	1	4	6	0	2	2	2	0	0	0	1	1	1	3
90	3	2	4	6	1	2	12	2	0	9	5	13	6	2	3	2	15	8	4	6	1	5	17	7	0	0	3	4	2	2	12	4	7	4	8	5	8	2	9	6	3	4	1	3	8	3	0	7	1
91	1	5	1	1	1	0	15	0	17	0	3	0	7	3	2	1	6	3	4	0	1	2	0	2	0	0	0	3	1	1	5	0	3	0	3	2	8	2	0	2	1	2	0	0	0	2	0	0	1
92	0	0	2	12	1	1	9	2	9	0	2	0	2	2	1	1	6	2	2	5	0	2	0	2	0	0	2	1	3	7	8	0	0	0	3	3	3	3	1	5	1	3	1	3	1	2	0	0	2
93	8	8	12	9	4	6	15	8	3	4	10	2	8	13	8	4	14	17	10	4	6	7	1	6	0	3	2	6	8	19	8	22	9	4	6	14	11	2	9	8	6	14	3	9	7	5	0	2	10
94	72	12	13	7	3	4	10	28	30	9	14	12	10	18	30	2	27	9	8	7	23	10	0	3	0	6	7	11	26	11	4	330	10	0	5	15	5	3	0	3	9	5	28	6	26	3	2	36	18
95	0	11	2	6	4	1	9	2	14	2	7	5	9	2	4	4	23	7	5	4	11	2	6	7	0	0	4	5	2	5	13	1	3	3	5	1	8	8	0	7	4	9	1	4	0	4	5	0	3
96	11	15	23	19	1	10	6	13	17	10	5	5	7	2	3	2	2	4	2	5	2	3	2	3	6	0	2	13	19	2	3	9	1	4	8	8	17	1	3	6	11	3	5	8	15	1	1	2	7
97	5	4	4	11	9	4	9	5	0	6	2	7	5	2	3	1	0	5	2	9	2	1	1	2	0	1	1	1	3	4	11	0	9	5	5	2	3	6	6	6	3	5	3	9	3	1	21	9	4
98	0	5	1	1	3	1	16	1	0	0	2	1	12	0	1	1	22	0	3	1	1	1	0	2	0	0	2	1	0	1	17	0	1	1	5	0	13	1	0	5	0	8	0	1	0	1	0	0	0
99	4	6	7	9	0	1	5	2	0	26	3	2	17	1	5	3	6	21	3	7	6	5	32	7	21	0	8	13	6	7	10	1	16	7	4	3	10	3	40	10	5	7	1	8	1	3	1	5	4
100	5	2	16	4	1	2	18	4	6	8	4	2	5	2	5	0	14	2	2	12	0	8	0	2	2	3	4	1	4	6	8	1	36	3	3	1	1	5	0	6	9	7	2	5	21	4	4	7	3
101	0	32	3	1	2	2	0	2	3	1	4	14	10	2	19	2	4	2	0	4	4	6	5	4	0	49	127	7	0	3	4	1	14	2	3	2	4	2	11	3	1	4	26	9	19	24	0	5	5
102	0	3	1	8	3	0	6	0	0	6	3	2	2	1	1	3	7	4	1	2	2	4	1	5	0	0	3	1	5	2	4	0	8	1	7	1	8	2	3	3	2	3	0	2	2	2	0	5	1
103	0	2	1	4	0	9	6	1	4	0	2	0	5	2	7	2	1	8	2	3	4	4	0	2	0	2	6	1	1	3	3	0	0	1	3	1	4	3	1	4	3	0	1	2	10	1	2	6	2
104	2	1	3	5	4	1	6	1	0	3	3	4	5	1	2	2	6	9	0	5	4	7	3	4	0	0	1	1	4	2	2	0	4	3	4	1	3	0	0	3	3	3	0	4	3	1	0	3	0
105	10	16	11	21	18	5	7	3	0	53	6	13	11	1	3	1	4	10	7	16	4	11	69	16	127	2	6	2	5	14	14	6	22	21	31	6	10	38	68	16	23	8	2	8	7	4	4	32	7
106	3	2	1	4	1	3	10	1	4	4	2	2	2	1	2	0	4	4	1	10	1	2	6	3	0	7	3	4	2	3	6	0	5	1	5	2	4	3	0	4	2	3	3	3	4	2	1	0	2
107	0	4	1	2	1	0	6	0	0	1	1	1	3	2	1	0	9	0	2	3	3	1	0	1	0	0	2	2	1	2	0	0	0	1	1	2	4	0	0	3	0	1	0	2	0	1	0	0	1
108	13	6	11	37	15	13	19	2	0	20	6	55	7	2	9	1	9	12	0	24	11	18	6	1	52	3	6	10	7	22	10	10	25	70	9	3	5	21	8	20	10	13	2	6	6	2	34	7	9
109	9	6	26	9	13	14	40	3	38	18	5	7	4	3	8	3	4	11	1	11	2	6	11	10	7	82	10	6	8	11	11	1	22	32	21	7	7	10	12	8	9	15	9	9	61	0	12	8	10
110	2	5	2	6	1	1	3	2	3	16	2	2	8	2	3	5	6	14	3	8	1	1	11	4	28	0	1	3	4	5	14	0	6	8	6	0	4	7	11	3	2	2	1	5	2	2	4	2	2
111	3	3	1	6	4	1	1	1	0	58	3	3	3	1	1	1	6	19	1	11	14	4	10	3	5	1	3	4	5	5	7	0	5	17	4	1	7	5	6	11	10	3	1	9	0	1	8	2	2
112	57	84	6	5	30	3	2	13	19	38	6	69	12	13	5	2	149	11	16	6	9	7	0	4	0	8	64	16	17	19	7	23	6	0	5	11	3	2	0	3	2	22	83	11	6	2	49	29	11
113	1	3	1	4	1	1	5	2	0	3	3	2	5	0	3	0	2	5	1	3	1	2	3	1	22	1	1	2	2	3	3	0	3	4	3	2	5	6	11	3	3	4	1	1	1	0	1	1	1
114	2	1	5	10	10	1	10	9	0	84	3	7	9	2	8	1	0	12	5	15	6	3	4	1	2	0	7	2	0	1	3	1	7	163	8	3	5	11	15	3	2	1	2	13	2	1	4	0	6
115	95	33	41	7	16	16	4	54	4	135	17	40	45	20	17	1	54	31	26	6	12	13	0	6	0	28	117	16	30	5	6	235	53	2	38	11	10	2	0	2	11	32	137	14	107	22	58	59	26
116	0	0	0	1	0	0	2	2	9	0	1	1	0	1	1	1	1	1	1	4	2	1	8	1	0	0	0	1	2	0	4	0	0	1	1	1	1	1	0	2	1	1	0	1	0	1	1	0	2
117	10	6	4	5	10	3	3	6	1	8	10	1	7	11	18	3	27	5	12	4	1	4	0	2	2	4	6	7	5	5	10	5	13	3	4	10	6	4	0	3	3	6	6	8	23	4	51	5	13
118	9	5	14	20	3	4	7	5	3	26	5	71	9	2	7	12	5	28	3	7	2	16	5	2	4	1	5	11	25	7	6	1	13	26	14	5	8	4	5	6	12	9	1	14	14	3	29	7	5
119	74	30	19	2	11	2	6	15	11	30	8	12	6	9	7	2	85	9	8	5	2	6	0	3	0	10	38	8	12	7	4	238	9	0	9	12	4	0	1	3	6	9	55	4	25	6	9	3	25
120	7	10	2	1	1	0	5	2	2	3	2	0	14	2	1	0	8	2	1	2	0	4	0	3	0	0	9	4	1	1	4	0	1	11	7	2	4	0	0	3	0	6	0	2	1	0	0	0	3
121	7	3	9	4	5	4	8	0	0	15	2	8	7	1	3	4	0	13	6	10	10	5	33	4	0	0	2	2	8	8	12	4	10	12	9	4	5	6	12	7	4	7	1	6	4	1	6	8	2
122	19	8	5	15	1	6	11	7	0	10	8	27	10	1	5	0	3	16	6	11	0	7	0	8	49	10	5	2	12	38	10	4	18	2	13	8	13	11	10	14	20	8	3	15	18	4	24	4	6
123	7	1	14	2	3	2	0	1	0	1	1	16	3	2	3	4	1	3	0	3	4	11	0	3	0	5	0	1	18	5	1	1	10	17	3	4	2	0	197	1	2	7	12	3	3	0	10	2	1
124	4	5	4	13	1	1	7	1	0	1	1	6	2	1	1	1	7	7	1	2	2	2	1	2	0	2	1	2	1	2	4	0	3	2	5	1	1	3	0	2	2	5	1	3	4	1	2	1	4
125	4	1	5	2	1	4	3	1	1	3	2	6	2	1	2	0	4	20	3	7	1	7	14	2	0	16	2	1	11	5	0	0	1	3	3	1	3	0	0	4	8	9	5	3	7	2	1	2	2
126	0	1	0	4	0	0	2	4	5	4	2	0	3	3	1	1	8	1	2	1	2	3	0	1	0	0	0	0	0	1	4	2	2	0	1	1	2	2	0	2	0	2	0	0	4	1	3	0	1
127	0	2	2	13	2	0	6	2	17	5	2	1	3	1	2	2	3	5	0	2	6	2	4	4	6	0	2	2	4	5	5	0	7	1	1	4	10	5	1	2	1	3	0	3	1	2	0	0	3
128	1	0	0	3	5	9	22	1	11	4	1	0	4	2	2	0	1	0	1	1	0	2	0	5	0	0	1	0	0	1	2	11	1	1	1	2	1	0	0	1	2	3	3	1	0	1	0	0	3
129	10	4	8	29	5	7	4	2	5	13	5	9	4	1	6	10	6	30	4	10	6	7	2	7	49	5	3	6	11	10	1	5	61	34	14	4	10	20	27	8	10	8	2	7	3	2	9	9	5
130	0	0	1	3	1	0	0	2	0	3	1	1	1	3	0	1	0	1	0	1	6	3	1	0	0	0	0	0	1	1	5	0	3	1	2	2	2	0	7	3	1	0	0	1	0	0	5	2	0
131	2	3	6	2	1	2	6	3	7	5	7	9	3	2	3	2	5	13	3	3	4	7	9	5	4	2	2	3	6	5	5	10	3	4	4	2	8	7	4	4	6	7	3	4	6	2	5	3	3
132	0	2	0	3	0	1	1	0	0	0	1	0	1	1	1	1	7	1	1	2	0	1	1	1	0	0	4	0	0	4	10	0	0	0	1	2	3	0	1	0	0	4	0	1	0	0	0	17	1
133	1	1	2	3	1	1	4	3	2	44	2	5	2	2	1	3	1	6	0	4	1	4	4	0	5	0	1	4	1	2	7	0	1	7	4	3	3	3	10	2	2	3	0	2	2	0	4	4	1
134	2	1	2	8	1	1	2	0	1	5	2	3	2	2	0	2	2	4	0	5	2	0	2	2	0	0	1	1	0	4	5	0	4	9	4	0	1	0	0	3	2	4	0	2	2	1	1	1	1
135	1	3	1	2	2	1	8	1	3	1	2	8	3	1	1	0	4	1	0	2	0	2	6	1	0	0	1	2	3	2	1	2	0	1	3	1	2	0	0	1	1	3	0	0	0	0	0	1	1
136	0	7	0	2	0	0	1	0	2	1	0	0	11	2	1	1	1	1	1	1	0	2	0	2	0	0	0	1	0	1	0	0	1	1	1	2	1	1	0	1	0	1	0	1	0	0	0	0	1
137	3	6	5	19	1	2	7	5	1	6	7	4	4	4	3	2	5	21	6	6	7	5	3	4	28	0	5	4	10	7	3	12	17	5	8	2	7	4	7	6	4	7	1	6	3	3	8	6	3
138	3	0	1	3	3	0	2	1	12	4	1	0	4	1	3	0	3	0	0	2	1	1	0	0	0	1	1	0	1	6	4	0	0	1	3	2	3	0	0	4	0	1	3	2	0	2	0	2	1
139	1	3	2	0	0	0	0	1	4	3	1	0	3	1	1	0	2	3	0	4	1	1	5	1	31	0	1	1	0	2	1	0	2	2	2	7	2	6	6	2	2	1	0	0	0	0	0	1	2
140	3	4	7	13	2	2	7	2	2	22	2	4	5	1	3	17	2	40	2	6	0	2	34	2	0	1	1	4	7	7	9	1	3	8	7	1	4	12	3	5	4	3	0	4	1	2	0	5	3
141	62	21	20	1	31	5	1	24	1	62	9	82	22	14	8	1	42	6	16	3	8	7	0	8	0	14	78	8	20	4	2	237	37	1	13	5	9	3	2	1	9	9	121	10	36	13	49	36	15
142	9	8	13	43	2	7	0	1	1	9	1	8	8	2	1	0	5	23	0	19	4	7	10	5	32	0	4	2	8	22	8	0	68	7	3	3	4	3	11	4	8	5	6	4	5	1	5	2	13
143	1	7	1	5	1	0	3	0	0	0	0	0	0	1	2	0	3	2	0	1	0	1	0	0	0	0	1	0	0	0	1	0	1	1	2	0	3	1	0	0	0	0	1	0	0	0	0	0	1
144	4	2	3	30	5	2	12	1	0	11	2	6	4	1	1	7	1	8	1	5	1	5	10	11	13	4	1	5	7	9	4	3	25	14	5	2	4	4	11	9	6	2	2	11	3	1	3	6	5
145	10	2	6	4	1	3	3	5	4	16	3	6	6	2	4	3	11	5	1	14	5	3	5	8	20	1	1	6	1	16	6	2	4	59	15	5	7	20	19	7	7	6	1	23	7	0	1	7	6
146	4	12	4	4	1	2	5	10	0	25	4	3	15	4	4	0	3	1	7	2	1	4	0	1	0	4	26	4	1	2	1	3	24	1	4	4	3	1	0	2	2	1	8	4	27	23	1	2	24
147	0	0	3	3	0	0	1	0	5	1	0	0	2	0	0	0	2	0	0	0	0	0	0	0	0	0	0	1	1	1	0	0	0	0	1	1	1	0	2	1	0	0	0	1	0	1	0	0	1
148	1	8	3	0	3	5	0	2	0	2	4	1	4	10	2	6	1	2	4	3	1	2	0	6	0	0	1	4	1	4	5	0	12	0	6	2	12	2	0	1	0	1	0	6	0	7	0	0	1
149	1	4	0	0	0	0	1	1	2	0	1	0	1	0	0	0	0	0	2	3	1	2	0	1	0	0	4	1	2	1	0	0	1	2	4	6	1	1	6	1	2	1	2	0	0	0	0	0	0
150	0	2	0	3	0	0	2	1	0	1	1	0	1	0	0	1	3	0	0	0	3	0	6	0	1	0	2	2	0	0	1	0	0	0	0	0	1	0	0	1	1	1	0	0	0	1	0	0	0
151	1	3	2	3	3	1	4	1	1	22	2	1	3	2	1	0	5	1	0	10	0	3	4	17	2	0	5	2	0	9	6	3	4	24	5	2	3	0	6	1	5	2	4	3	0	1	0	1	2
152	17	2	0	0	0	11	1	2	0	7	1	1	2	2	4	1	0	27	4	9	0	39	2	1	42	6	14	4	1	54	8	2	3	5	0	0	13	97	19	0	54	2	6	11	2	1	32	13	8
153	1	3	2	0	1	1	3	2	27	2	4	2	4	6	1	2	17	4	3	4	9	4	1	2	0	0	1	3	1	1	3	0	8	0	2	9	4	2	0	3	1	0	1	1	1	1	1	1	1
154	0	1	1	2	1	0	3	0	0	0	5	1	1	1	3	0	0	1	2	2	4	1	0	2	7	0	1	0	0	1	3	1	10	0	1	2	1	0	0	1	1	2	1	2	1	0	0	1	1
155	3	5	3	18	3	1	4	1	8	17	3	5	2	0	3	5	6	9	0	8	5	3	11	6	21	1	2	2	3	11	2	2	9	14	8	2	6	7	20	15	5	4	1	3	2	1	6	4	1
156	0	0	0	0	0	0	1	0	0	0	0	0	0	0	3	1	0	0	0	0	0	0	0	0	0	0	1	0	0	0	0	0	1	0	0	0	0	0	0	1	0	0	0	1	0	0	0	0	0
157	2	1	2	0	0	1	8	2	2	3	1	8	2	0	2	1	2	4	0	3	3	4	21	6	0	0	2	1	4	8	2	0	3	3	3	2	2	0	0	4	4	1	4	4	3	1	7	3	1
158	0	0	0	1	1	0	0	0	6	0	0	0	0	1	1	1	0	0	0	1	0	0	11	0	0	0	0	0	0	0	2	0	0	1	0	0	1	0	0	1	0	0	0	0	0	0	0	0	1
159	3	4	4	4	2	2	3	3	0	5	3	6	9	7	3	1	12	3	6	2	1	2	0	2	0	2	3	2	3	3	2	3	5	2	4	5	4	0	0	3	3	2	4	5	16	1	8	3	3
160	0	0	0	0	0	0	0	1	0	1	1	0	2	1	1	0	2	0	0	1	0	0	0	0	0	0	1	0	0	0	0	0	2	1	0	1	1	0	0	0	0	0	0	0	0	4	0	0	3
161	0	0	4	4	0	4	0	1	2	3	3	0	3	3	0	1	0	1	0	5	0	0	0	0	30	0	1	3	2	3	2	0	1	2	1	0	2	2	12	1	1	1	0	2	0	0	0	1	1
162	0	2	1	1	1	0	4	0	1	0	1	0	0	0	0	0	1	1	1	0	1	0	0	0	0	0	1	0	1	0	2	0	1	0	1	0	2	0	0	1	0	0	0	1	0	1	0	0	1
163	0	2	1	1	1	1	3	0	1	1	1	0	1	0	0	1	1	1	0	1	0	1	1	4	6	0	2	0	2	1	5	0	1	1	1	0	1	0	2	2	0	1	0	0	1	0	0	0	1
164	0	3	0	0	1	0	0	0	0	0	1	1	1	1	0	0	4	0	1	0	0	0	0	0	0	3	1	0	0	3	3	0	0	0	1	0	1	0	1	0	1	1	1	0	0	0	0	6	1
165	2	3	0	0	1	0	2	1	0	1	1	0	1	1	1	2	0	2	1	1	0	1	9	0	0	0	1	0	0	3	1	0	0	2	1	0	3	1	0	1	2	0	0	1	1	0	0	0	0
166	19	4	18	0	2	60	4	1	0	4	2	10	11	2	13	1	3	16	0	6	0	25	4	1	0	18	4	12	10	0	12	3	38	1	26	4	6	0	10	18	17	9	2	6	28	0	0	20	11
167	0	1	2	2	0	2	4	1	3	0	2	1	2	2	0	1	2	3	1	1	0	1	8	1	0	0	1	1	1	2	1	2	0	0	1	3	0	2	0	2	1	0	1	1	0	0	1	0	1
168	1	2	0	9	0	2	14	0	0	0	1	4	9	0	1	1	1	3	0	0	0	31	4	2	0	0	0	1	7	2	1	0	16	2	5	1	1	5	1	3	1	0	0	5	3	1	0	2	1
169	3	0	2	2	0	0	2	2	0	6	1	3	8	1	1	5	1	23	2	2	2	3	17	1	13	0	1	4	2	7	1	1	1	18	2	2	5	11	1	4	1	3	0	2	2	0	6	1	2
170	0	1	1	26	6	0	4	1	4	16	0	2	1	1	1	1	7	1	0	6	1	1	6	0	16	1	0	1	1	3	3	1	0	11	2	1	1	2	1	5	1	6	1	3	0	0	1	3	1
171	2	0	0	0	0	3	0	1	0	0	1	0	8	1	1	0	0	0	0	0	0	0	0	0	0	1	1	0	0	1	0	40	6	0	1	2	1	0	0	0	0	0	0	0	0	1	0	0	1
172	0	1	1	0	1	0	3	2	10	1	0	0	1	0	1	0	1	4	1	1	0	0	0	1	0	0	1	0	1	1	2	0	4	0	0	1	0	2	10	2	0	0	0	3	0	0	0	0	1
173	0	0	0	2	0	0	1	0	5	0	0	0	0	0	0	0	1	0	0	0	0	0	0	1	0	0	0	1	1	1	1	0	1	0	0	2	1	0	0	1	0	1	0	0	0	0	0	0	0
174	0	0	0	0	0	4	1	0	0	0	1	4	1	2	0	0	3	1	0	1	0	1	0	0	0	0	0	1	1	0	1	0	0	1	0	1	2	1	0	2	1	1	1	1	4	0	0	1	0
175	5	2	2	1	2	1	0	1	4	3	2	1	2	3	2	1	0	5	0	3	3	4	2	3	1	1	1	4	4	4	1	3	1	4	4	4	2	3	2	2	3	5	4	3	2	0	14	3	4
176	0	0	0	0	0	0	4	0	1	0	7	0	1	0	0	1	0	0	0	0	1	1	0	15	0	0	5	0	0	1	0	0	1	0	1	0	1	1	0	1	1	1	0	2	0	0	0	0	1
177	0	1	0	0	1	0	5	1	5	2	3	24	4	4	1	1	5	1	3	1	1	2	0	0	0	2	1	1	1	0	2	0	2	2	0	2	5	0	0	2	0	1	4	6	3	7	12	5	1
178	0	5	3	1	7	2	0	1	7	2	1	6	4	3	5	1	10	4	3	10	4	2	2	2	0	0	2	1	1	5	4	3	5	2	2	7	2	1	3	3	1	2	9	2	7	1	5	3	5
179	1	0	1	5	0	1	2	2	0	3	1	1	2	1	1	3	3	1	0	2	0	1	6	1	2	0	1	10	0	1	1	0	1	1	1	2	4	0	4	2	1	2	0	1	0	0	1	1	0
180	1	3	2	0	2	3	1	0	46	0	1	1	1	1	1	1	5	1	3	1	3	2	0	0	0	1	0	0	1	1	0	5	3	0	1	0	0	1	1	1	6	6	0	1	1	0	0	6	8
181	0	0	0	1	0	0	0	2	2	0	1	0	1	0	0	0	1	0	1	0	0	7	0	0	0	0	0	0	0	1	0	0	0	0	0	0	1	0	0	1	0	1	5	0	0	0	0	1	0
182	3	2	4	6	2	2	5	6	0	25	7	8	5	3	6	6	12	39	0	6	5	9	7	24	9	1	6	5	13	8	6	6	8	11	6	11	23	4	11	4	5	8	1	11	5	2	8	21	4
183	0	0	0	0	0	0	1	1	0	0	0	0	1	0	0	0	0	1	3	2	1	0	0	2	0	0	0	0	0	1	0	0	1	0	1	1	0	1	5	1	1	1	0	1	0	1	0	0	0
184	5	1	3	1	1	0	1	0	0	15	3	0	1	1	1	3	10	0	1	3	2	1	7	0	7	0	0	1	1	1	1	3	1	7	4	0	1	0	1	3	0	2	2	1	1	1	0	1	2
185	0	0	0	0	0	0	0	0	0	2	0	2	2	1	2	1	4	1	0	1	0	1	0	1	0	0	0	1	1	0	1	0	1	0	1	1	2	2	0	1	1	0	0	1	0	0	0	0	1
186	0	1	1	1	4	0	2	0	0	1	1	1	1	0	1	1	0	1	0	3	0	1	3	0	20	0	1	1	2	5	2	2	1	3	2	0	3	3	1	3	2	0	0	4	2	0	0	1	1
187	1	6	2	0	0	1	3	1	1	0	1	0	6	7	63	0	0	0	3	1	7	2	0	0	0	114	8	1	0	1	1	0	0	1	3	1	0	0	0	0	1	0	2	1	6	0	0	15	6
188	4	3	3	8	1	4	4	1	1	11	1	4	2	0	1	3	3	7	1	3	5	3	6	3	11	1	1	4	2	12	5	1	9	7	7	0	4	3	6	6	2	4	0	5	3	1	3	5	1
189	0	2	1	12	1	2	4	3	3	4	2	2	1	0	2	1	3	3	0	4	0	1	7	0	16	0	1	2	1	0	2	0	1	4	1	2	1	3	4	2	0	2	0	0	1	1	0	4	2
190	0	1	0	1	0	0	0	1	0	0	0	0	0	0	0	0	2	0	0	0	0	0	0	0	0	0	0	1	0	0	1	0	0	0	0	0	2	1	0	0	0	1	1	0	0	1	0	0	0
191	2	2	0	5	2	0	2	2	10	2	3	0	2	6	14	0	7	0	2	1	0	1	0	2	0	0	2	1	0	2	3	0	0	0	2	4	2	1	0	1	0	1	6	2	3	0	3	0	1
192	4	0	3	2	0	0	4	0	2	1	1	0	2	1	5	0	3	56	1	1	0	1	0	51	5	0	2	1	3	2	0	0	15	28	1	2	2	1	5	6	2	2	2	2	53	5	3	10	2
193	0	0	1	0	0	0	1	0	0	0	0	0	0	0	0	0	3	0	1	2	1	0	0	0	0	0	0	0	0	2	1	0	0	0	0	1	1	1	0	0	1	0	0	0	0	0	0	0	0
194	0	1	0	0	0	0	0	1	0	0	1	0	0	0	0	2	1	0	0	0	0	0	0	0	0	0	0	1	0	0	0	0	0	0	0	0	0	0	0	0	0	0	0	0	0	0	0	0	0
195	0	3	2	3	0	1	4	0	0	4	2	1	4	0	1	2	1	1	0	6	1	1	7	2	2	0	0	5	3	2	3	0	0	2	3	1	6	8	13	2	2	3	2	2	2	0	0	4	0
196	2	0	0	6	0	0	6	0	0	1	1	0	0	2	1	2	3	1	0	0	0	0	2	2	8	0	1	0	1	0	1	0	1	6	1	0	1	0	3	0	0	1	0	1	1	1	0	0	1
197	0	1	0	3	1	0	2	0	0	2	2	0	3	1	1	2	0	1	1	1	3	1	0	1	0	0	0	1	6	2	1	0	2	0	2	0	2	0	7	1	0	1	0	1	1	0	1	1	0
198	10	4	0	0	1	0	0	3	60	2	1	0	1	3	2	0	7	1	1	2	0	2	0	1	0	0	3	1	6	1	0	40	1	0	1	2	2	0	0	2	1	2	1	1	3	0	1	2	1
199	0	0	0	1	0	0	0	0	1	0	1	0	1	1	0	1	7	1	1	0	0	0	0	1	0	1	0	0	0	0	0	0	0	0	0	2	1	1	0	1	1	0	0	2	0	0	0	0	0
200	0	1	0	0	0	1	1	0	0	0	1	0	0	1	1	0	2	1	3	0	0	0	0	0	0	0	0	0	1	0	1	0	2	0	0	1	1	0	0	1	0	1	0	0	0	0	0	0	3
201	493	319	81	377	85	108	614	4808	827	47	249	532	158	109	482	109	161	1046	139	293	489	234	13	697	895	32	600	143	195	717	75	604	1040	262	283	96	167	395	77	77	905	62	75	97	42	237	31	948	273
202	144	34	9	125	15	7	4	24	13	11	21	26	252	5	9	44	0	152	34	21	120	431	21	7	240	335	20	9	64	33	30	78	12	172	19	11	13	5	28	9	12	42	9	90	52	27	8	33	52
203	2698	2188	850	767	3871	87	162	5689	1852	404	924	7953	1536	1812	1134	2187	365	1082	850	3131	3376	293	3639	1209	5938	655	3018	1254	1206	1344	1358	78	7647	4663	6467	2851	531	1218	199	732	866	2423	54	460	828	1595	2901	643	1241
204	604	651	27	91	16	61	77	42	3	42	56	40	40	78	140	55	56	748	70	132	736	76	11	529	545	6	18	170	108	50	5	19	643	52	178	45	9	24	19	8	204	7	2	167	1042	96	7	37	152
205	43	51	44	58	8	16	59	81	29	44	43	86	18	2	13	34	23	32	12	70	135	2	52	48	105	4	4	24	7	14	3	536	10	12	17	7	38	12	17	8	17	26	13	30	3	38	21	28	436
206	395	60	272	86	746	961	246	412	388	407	615	683	234	50	584	179	1706	93	118	199	986	42	207	657	185	58	35	716	342	1298	69	5571	279	167	186	68	824	283	72	157	6232	285	346	749	1602	238	578	820	182
207	9	14	1	69	2	1	0	17	0	2	16	6	20	2	4	6	0	36	0	7	106	91	4	2	83	11	5	2	8	4	1	16	38	31	14	24	3	3	48	3	13	7	1	349	7	17	1	2	19
208	29	168	49	180	65	143	26	82	103	166	75	203	47	9	96	224	40	115	282	401	201	52	208	60	19	2	10	25	41	44	26	57	45	186	120	13	28	33	25	442	53	84	10	64	9	255	121	60	27
209	237	78	372	44	131	771	295	52	310	423	134	277	52	24	73	75	65	35	266	101	160	32	163	716	197	48	14	156	71	356	66	787	118	64	103	123	290	65	259	61	799	472	146	488	33	147	531	994	147
210	273	194	282	38	331	254	189	379	242	418	391	653	166	25	202	247	196	304	53	421	3012	41	49	665	177	140	38	196	189	220	22	5131	117	94	428	218	812	40	71	95	346	381	91	268	188	119	42	1074	137
211	102	50	60	60	76	131	22	225	14	61	24	489	18	7	91	56	60	82	43	153	222	21	252	98	126	22	12	34	64	33	2	823	50	29	56	10	75	30	24	34	109	257	28	324	99	30	209	39	64
212	11	208	4	18	1	10	1	109	0	33	13	8	221	2	10	2	0	26	1	10	168	38	1	9	9	30	4	6	42	10	37	0	5	161	25	5	2	3	2796	2	5	45	1	14	2	9	0	2	26
213	908	95	23	275	1212	71	56	79	6	183	49	427	48	3	182	38	2	872	1586	92	628	418	8	14	107	3181	844	1063	2820	146	588	16	20	4	260	165	306	8	564	255	507	509	269	353	362	122	1	189	80
214	268	2594	292	1468	59	2610	35	983	25	285	205	333	950	30	196	1217	7	441	2487	173	1998	1343	145	81	1320	76	108	63	202	757	972	23	845	21	1282	133	183	280	13	53	211	519	1322	1590	34	509	132	821	326
215	1	9	1	9	1	0	0	2	0	1	1	4	4	0	2	5	0	7	0	8	17	0	0	2	18	1	0	0	3	3	0	0	2	1	1	1	1	0	2	1	1	0	1	6	0	6	0	1	6
216	3	2	1	27	0	0	1	2	0	4	69	3	1	4	13	6	1809	1	7	4	1	1	1	0	0	0	0	1	3	1	15	0	4	1	3	0	1	0	10	3	1	0	0	1	0	12	26	107	1
217	71	18	256	21	38	11	37	134	27	31	216	155	40	3	21	7	8	9	56	11	33	12	11	161	282	12	1	33	18	7	5	6228	7	52	4	13	3	12	43	90	7	2	161	342	152	23	209	103	109
218	11	4	36	15	7	6	0	2	76	32	9	11	6	1	5	8	0	7	8	34	32	1	30	12	26	0	1	6	6	6	10	139	4	8	22	3	25	2	9	3	12	9	9	62	1	9	38	100	8
219	1	0	1	26	1	9	0	1	1	1	3	7	20	2	1	3	0	3	0	10	7	3	0	4	4	0	0	1	4	7	0	0	0	13	3	1	1	0	0	1	1	0	0	3	0	5	1	0	5
220	83	35	42	16	88	28	11	102	50	57	74	31	47	11	82	44	9	22	53	129	181	6	37	39	16	22	5	102	56	34	21	3662	15	22	45	10	85	19	11	29	151	24	127	62	6	10	136	54	25
221	8	2	2	10	1	2	2	153	0	12	5	7	4	1	15	4	0	4	0	19	37	0	3	2	19	1	1	4	4	17	0	4	4	2	12	0	3	0	0	2	16	6	2	16	0	7	1	4	5
222	1	1	0	35	0	1	1	30	0	1	7	23	3	0	1	1	0	1	49	6	12	0	0	1	0	0	0	0	1	1	1	0	17	6	6	0	0	0	1	1	0	1	0	1	0	186	314	0	1
223	25	39	4	6	9	17	12	7	9	10	85	33	85	4	4	23	1	28	0	31	125	19	1	10	27	2	3	14	15	18	1	509	15	84	4	14	2	17	7	5	17	12	4	25	2	23	4	21	19
224	5	14	10	7	14	32	17	13	9	4	8	24	4	2	31	34	5	6	21	32	27	4	28	140	40	3	7	3	3	32	14	3	6	3	31	4	8	26	53	13	10	30	2	19	5	50	6	21	3
225	23	28	111	17	8	23	41	13	57	27	58	53	11	4	6	33	3	12	78	21	72	5	188	169	98	6	4	34	12	11	10	211	10	2	33	16	11	31	6	11	35	30	7	25	3	121	40	90	13
226	44	54	164	20	16	6	121	6	17	67	98	203	14	1	37	6	6	51	13	11	93	10	50	101	215	8	3	17	8	49	10	3399	16	16	10	11	18	54	24	35	280	45	26	78	23	25	101	56	22
227	0	0	0	0	0	0	0	1	0	1	0	0	0	0	0	0	0	0	0	0	0	0	0	0	0	0	0	0	0	0	0	0	1	0	0	0	0	0	0	0	0	0	0	0	0	0	0	0	0
228	2	0	1	6	1	0	0	3	0	0	0	0	2	1	3	8	0	1	0	6	4	0	0	2	11	0	0	0	3	1	0	0	0	3	4	1	0	0	0	1	0	0	0	3	0	0	0	0	4
229	29	23	28	7	22	24	13	44	55	30	36	51	33	4	35	22	8	7	36	21	184	6	41	73	41	5	4	22	23	39	6	138	10	11	40	33	88	8	15	20	111	244	18	33	166	28	96	64	16
230	2	9	1	31	0	2	1	2	0	1	7	3	7	0	1	7	6	3	1	12	4	2	81	2	20	18	2	1	11	3	2	2	2	47	1	0	1	0	2	0	3	21	4	21	0	20	11	5	30
231	6	23	17	40	26	59	11	9	39	13	11	38	11	6	15	23	11	16	10	92	39	4	23	20	101	0	7	7	7	31	9	31	11	54	53	5	39	8	9	18	16	19	2	24	7	13	4	23	7
232	1	1	0	10	15	0	1	0	0	0	0	17	0	0	0	1	0	3	0	0	7	1	0	0	15	2	0	0	2	0	0	0	2	0	6	0	0	0	5	0	0	0	0	1	0	4	0	0	0
233	73	4	663	57	3	1	0	1	0	68	13	3	169	1	2	48	0	7	12	4	5	60	95	19	3	24	429	4	6	103	2	13	68	0	7	1	348	51	0	60	52	12	4	14	2	14	0	13	7
234	3	12	7	5	1	5	11	8	1	4	0	12	3	0	16	12	6	23	7	12	9	1	37	19	19	3	7	1	1	30	7	0	4	12	16	3	4	1	8	12	4	4	0	1	3	37	0	5	3
235	0	1	0	9	0	0	0	0	0	0	0	1	0	1	0	2	0	0	0	0	0	0	0	0	0	0	0	1	0	0	2	0	0	0	0	1	0	0	0	1	0	0	0	0	0	0	0	1	0
236	2	0	1	14	0	0	0	1	0	6	4	5	1	0	3	5	6	3	0	4	11	1	0	2	18	0	0	2	1	1	1	0	2	0	2	0	3	1	0	1	1	8	4	1	17	5	1	0	5
237	0	0	0	15	1	0	0	0	1	2	1	0	0	0	1	1	0	3	0	5	1	0	8	0	30	0	0	0	0	1	1	0	0	3	0	1	1	0	0	0	1	0	0	0	0	1	0	1	3
238	0	0	1	17	0	0	0	1	0	2	0	1	0	0	41	0	0	2	0	103	1	0	19	1	0	0	1	0	0	0	4	0	0	0	1	1	0	0	0	3	14	0	0	13	0	25	0	4	4
239	0	0	0	0	0	0	0	2	0	0	0	0	0	0	0	0	0	0	0	0	0	0	0	0	0	0	0	0	0	0	0	0	0	0	0	0	0	0	0	0	0	0	0	0	0	0	0	0	0
240	0	0	0	0	0	0	0	1	0	0	0	0	0	0	0	0	0	0	3	0	0	0	0	0	0	0	0	0	0	0	0	0	0	0	0	0	0	0	0	0	0	0	0	0	0	0	0	0	0
241	2	2	0	7	0	0	28	2	1	3	1	0	0	0	4	1	0	1	0	1	2	0	0	0	11	0	0	0	1	2	2	2	0	2	3	0	11	0	0	1	1	0	0	9	0	0	1	0	4
242	0	0	0	7	0	0	0	0	0	0	0	0	1	0	0	1	0	0	0	0	1	0	0	0	0	0	0	0	0	0	0	0	0	0	0	0	0	0	1	0	0	0	0	2	0	0	0	0	0
243	0	0	1	19	1	0	2	0	0	0	1	4	0	0	0	0	0	1	0	11	1	1	0	1	0	0	0	7	0	1	0	1	1	0	3	0	0	0	0	0	0	0	0	1	0	2	1	0	0
244	58	122	26	3	114	132	43	237	137	60	56	167	40	3	47	433	89	160	50	246	329	53	295	426	515	38	77	32	36	71	40	21	52	134	211	23	53	146	24	37	223	100	9	176	53	220	16	53	26
245	4	4	1	7	0	0	0	2	0	0	0	1	0	0	1	1	0	33	0	1	7	0	0	1	130	0	0	0	1	0	1	0	0	3	2	0	1	0	0	0	0	1	1	10	6	2	5	0	0
246	4	2	2	0	0	1	0	16	2	2	0	0	3	4	0	62	0	2	33	1	5	14	0	14	0	4	3	0	2	6	0	5	3	55	43	3	4	6	0	16	1	4	1	6	1	3	0	9	4
247	0	0	0	0	0	43	0	0	0	0	0	0	0	0	1	9	0	0	0	0	99	0	0	0	29	0	0	0	0	0	0	0	0	0	0	0	0	0	0	0	0	1	0	4	0	0	0	0	0
248	22	10	84	24	38	19	103	34	175	71	91	70	21	22	28	16	20	14	39	80	342	4	252	194	96	3	10	87	30	81	27	226	46	26	119	25	286	123	10	25	1109	221	15	326	19	30	150	70	26
249	0	0	0	8	0	0	0	1	0	0	0	3	3	0	0	0	1	0	0	4	1	0	3	3	6	0	1	0	0	0	0	0	0	0	0	0	0	0	0	0	0	0	0	0	0	0	0	0	1
250	13	124	20	0	65	172	13	114	187	72	46	46	29	48	87	110	54	326	19	360	212	17	19	259	110	10	46	23	20	28	28	23	19	28	293	15	38	112	12	17	168	15	3	196	45	131	3	14	24
251	778	6	7	2	1	7	0	28	0	32	29	4	7	3	123	10	59	7	0	8	8	17	2	613	1	101	359	35	40	14	0	3	2	1	59	1	19	0	0	4	148	20	13	32	218	0	0	141	6
252	1	0	4	4	0	0	0	121	0	0	0	3	2	0	0	2	0	5	0	9	43	8	0	0	21	0	1	0	2	4	2	0	2	1	1	1	5	0	0	1	0	0	10	172	13	3	0	1	2
253	0	2	1	0	5	0	0	1	0	0	2	1	1	2	0	12	0	13	0	5	2	0	1	3	8	0	7	1	2	19	0	0	3	0	7	2	3	1	0	0	49	0	0	11	0	1	0	2	2
254	1	0	0	0	1	0	12	1	2	5	3	5	1	0	2	2	0	1	6	3	0	0	0	2	0	0	1	1	2	2	0	3	2	3	5	1	3	2	0	0	0	0	0	3	0	3	0	3	0
255	119	3	3	11	0	73	0	92	0	11	287	43	2	18	73	1	0	1	1	8	23	4	0	4	0	1	49	10	3	177	0	2	15	85	73	0	68	3	2	7	165	17	84	30	67	0	0	16	8
256	0	0	0	0	1	0	0	6	0	0	0	5	0	0	0	0	0	0	0	0	0	0	0	0	0	0	0	1	0	0	0	1	0	0	0	0	0	0	0	0	1	0	0	0	0	1	0	0	1
257	1	5	1	0	5	4	0	2	5	5	2	2	0	1	3	3	6	3	3	4	2	2	4	6	8	0	2	1	0	2	5	0	1	1	7	1	2	5	0	1	3	5	1	3	0	16	0	1	1
258	6	18	31	0	13	40	3	10	11	14	6	21	9	2	6	16	2	13	3	18	52	1	16	9	33	4	2	3	6	26	4	38	11	13	28	2	12	15	10	13	16	15	3	36	1	5	10	25	5
259	0	22	0	0	0	1	0	1	0	0	1	0	0	0	0	5	0	1	0	1	0	1	0	0	17	0	0	0	0	0	1	0	0	132	1	0	0	0	0	0	0	1	0	0	0	0	0	0	1
260	0	0	0	0	0	0	0	0	0	0	0	0	0	1	0	0	0	0	0	0	0	0	0	0	0	0	0	0	0	0	0	0	0	0	0	0	0	0	0	1	0	0	0	0	0	0	2	0	0
261	1	2	3	0	7	1	26	1	0	1	9	30	6	1	1	33	3	5	0	6	19	0	3	7	39	11	1	4	2	6	1	247	0	1	6	2	9	14	0	3	4	2	3	35	0	2	1	2	4
262	2	0	0	3	1	0	8	3	0	0	1	2	2	0	1	4	3	1	1	9	4	0	0	1	0	0	0	0	5	1	4	14	2	8	4	1	1	0	0	1	1	0	0	1	2	3	4	5	0
263	1	15	1	2	16	1	0	5	0	2	1	13	7	1	1	19	0	251	0	10	4	1	4	2	1376	8	41	24	3	6	11	0	2	1	48	1	5	67	6	2	1	14	2	6	6	2	0	252	7
264	4	1	0	2	0	0	0	2	3	0	0	1	12	0	1	0	0	0	0	0	2	0	0	7	0	0	0	0	0	2	11	2	0	0	2	1	2	2	0	35	4	0	0	45	3	0	0	0	6
265	0	0	0	7	2	0	0	0	1	0	1	4	0	0	3	2	0	1	0	4	10	0	0	0	0	0	0	0	2	4	0	0	0	0	0	1	1	0	0	1	1	0	0	3	0	5	1	0	2
266	1	5	0	0	3	11	3	1	0	2	1	1	0	1	1	2	2	2	1	5	0	2	1	5	0	0	0	0	0	2	3	0	3	0	2	1	1	0	0	2	2	1	0	2	1	8	0	1	0
267	0	1	1	0	0	0	0	0	0	0	1	2	1	0	0	1	0	0	0	0	8	0	0	0	0	0	0	0	0	0	0	0	0	1	0	1	0	0	0	0	0	0	0	0	0	0	0	0	0
268	28	15	3	8	6	4	7	35	5	3	15	26	3	1	17	7	13	27	1	7	15	2	0	28	0	2	3	10	5	10	0	124	7	2	5	2	3	2	0	2	21	3	4	2	4	5	0	41	10
269	0	0	0	0	0	0	0	0	0	0	0	0	0	0	0	0	0	0	0	0	0	0	0	0	0	0	0	0	0	0	0	0	0	0	0	0	0	0	2	0	0	0	0	0	0	0	0	0	0
270	28	12	3	0	5	3	7	41	11	3	18	17	4	0	21	3	7	27	0	9	14	3	0	28	17	0	3	13	5	8	1	129	3	2	8	2	6	2	2	1	15	3	4	3	4	4	0	40	11
271	0	0	0	5	0	0	0	0	0	0	0	0	0	0	0	0	0	0	0	0	1	0	0	1	0	0	0	0	0	0	0	0	0	0	0	0	0	0	2	0	0	0	0	1	0	0	0	0	1
272	10	9	0	7	2	2	1	4	0	2	2	5	30	0	1	0	0	6	1	1	17	3	7	0	1	10	10	5	6	1	95	1	3	14	4	2	11	2	31	1	1	3	0	3	1	1	0	0	3
273	0	0	0	0	0	4	1	0	0	1	0	0	0	0	0	0	0	0	0	0	0	0	0	0	0	0	0	0	0	0	0	0	0	0	0	0	0	0	0	0	0	0	0	0	0	0	0	0	0
274	1	0	0	0	0	0	0	0	0	0	0	0	0	0	1	0	0	0	0	0	0	0	0	0	0	0	0	0	0	0	0	0	0	1	0	0	0	1	3	1	0	0	0	0	0	4	0	0	0
275	0	4	0	4	0	0	0	0	0	0	1	0	0	0	0	0	0	2	0	2	2	0	1	0	0	0	0	0	1	0	0	0	0	4	0	1	0	0	0	1	0	0	0	0	0	3	1	0	0
276	21	8	417	7	203	8	4	8	106	16	28	109	10	2	24	15	14	5	28	22	223	3	23	30	0	8	6	53	17	12	3	275	5	3	24	2	187	9	4	21	51	47	14	103	4	16	155	264	9
277	6	0	0	2	0	0	0	1	19	0	1	0	1	0	3	0	0	0	0	0	5	0	0	0	0	2	0	0	0	3	0	0	0	0	1	0	1	0	0	0	3	5	0	1	0	1	0	2	1
278	171	76	28	14	27	26	14	97	23	72	15	73	14	5	32	65	28	203	6	64	77	21	195	63	10	156	35	58	28	49	11	80	34	39	126	4	30	5	6	9	42	114	18	219	35	10	3	66	8
279	0	0	0	0	0	0	0	1	0	0	0	0	0	0	0	0	0	0	0	0	0	0	0	0	0	0	1	0	0	0	0	0	0	0	0	0	0	0	0	0	0	0	0	0	0	0	0	0	0
280	11	4	3	0	0	1	0	19	11	9	4	11	5	0	3	1	0	18	102	6	5	2	17	8	0	1	1	11	1	2	1	7	10	4	3	5	11	2	0	5	4	4	2	10	1	2	4	12	4
281	2	2	4	0	0	0	0	3	5	12	61	1	1	0	3	2	4	4	6	1	2	0	1	1	78	2	1	65	3	2	0	46	1	2	1	0	1	5	4	2	35	1	1	8	1	2	3	32	2
282	0	0	1	0	0	0	0	0	0	2	0	2	15	1	1	22	1	6	0	3	0	2	0	0	0	0	2	0	2	11	0	0	0	2	0	0	0	633	0	0	1	0	0	1	0	0	0	0	2
283	0	0	1	0	0	3	0	28	0	0	0	0	1	0	1	0	21	1	0	2	9	3	0	0	0	0	39	0	0	0	0	0	5	3	7	0	1	0	0	1	0	4	0	0	1	3	2	0	2
284	0	0	0	7	0	0	0	1	0	0	0	3	0	0	0	0	0	0	0	0	2	0	0	0	0	0	0	0	0	0	0	0	0	0	0	0	0	0	0	0	0	0	0	0	0	0	0	0	0
285	3	1	47	0	0	14	106	1	0	6	21	7	4	0	8	1	0	8	5	6	2	4	0	175	0	1	3	17	1	6	4	45	46	2	15	8	0	0	8	4	22	114	2	8	0	82	33	8	11
286	0	2	0	0	0	0	0	0	1	1	0	3	0	1	1	0	1	1	0	1	0	1	0	1	7	0	1	0	1	0	0	0	0	0	1	0	0	2	0	0	0	3	0	0	0	7	1	0	0
287	1	1	0	0	0	0	0	0	0	0	0	1	0	0	0	2	0	0	0	7	2	0	0	1	0	0	0	0	1	0	0	0	0	0	0	0	0	0	0	0	2	2	0	0	0	0	0	0	1
288	0	0	0	0	0	0	0	1	0	2	0	0	0	0	1	2	0	0	0	0	0	0	0	0	0	1	0	0	1	1	0	0	2	5	0	0	0	1	1	1	0	0	0	3	1	0	0	0	0
289	2	0	0	0	3	0	4	2	0	0	1	1	0	1	0	1	0	0	0	0	8	0	6	3	0	2	1	1	0	1	0	0	2	0	3	1	4	0	0	1	1	2	0	1	1	1	1	4	0
290	27	18	5	7	15	7	0	30	7	4	8	61	3	4	13	10	4	17	5	18	18	6	0	39	0	2	8	1	14	54	1	1	14	49	48	7	25	2	0	20	54	14	1	35	34	10	17	7	4
291	0	0	0	0	0	0	0	0	3	0	0	0	2	0	0	1	0	0	0	3	2	1	0	0	12	0	0	0	0	0	0	0	0	22	0	0	0	0	0	0	0	0	0	0	0	0	0	0	2
292	29	11	1	1	2	1	0	5	0	5	4	24	23	0	3	1	0	7	1	2	37	13	1	0	19	87	28	12	67	2	7	0	2	2	13	13	7	2	113	3	13	47	6	24	13	12	0	2	5
293	0	68	0	0	0	0	0	0	0	1	0	2	0	0	1	0	0	0	0	0	1	0	0	0	0	0	0	1	0	0	0	0	0	0	0	1	1	0	0	0	0	0	0	2	0	0	0	0	14
294	0	0	0	0	2	0	0	0	0	0	0	1	0	0	0	0	0	0	0	3	0	0	0	0	0	0	0	0	0	0	0	0	0	0	0	0	0	0	0	0	0	0	0	0	0	0	0	0	1
295	43	20	13	5	1	6	1	90	0	76	63	31	8	1	108	3	6	11	1	7	2	3	13	142	8	0	8	5	21	40	1	37	24	10	22	2	15	0	0	27	2	34	23	111	94	7	3	34	10
296	3	4	1	1	1	2	0	46	2	0	3	5	2	3	3	0	1	6	0	2	6	3	0	3	6	0	11	1	3	1	0	0	8	1	3	1	1	1	0	0	4	3	1	0	0	1	0	3	2
297	0	0	0	0	0	0	0	0	0	0	0	0	0	0	0	0	0	0	0	0	0	0	0	0	0	0	0	0	0	0	0	0	0	0	0	0	0	0	0	0	0	0	0	0	0	0	0	0	0
298	0	0	1	0	0	0	0	3	5	2	0	0	2	2	2	31	0	0	5	1	19	1	22	96	11	0	0	1	3	1	1	0	7	1	3	2	3	4	0	0	3	5	0	4	1	2	2	9	0
299	29	18	0	6	1	1	1	2	2	0	3	29	1	0	3	19	0	21	2	431	12	17	0	1	14	1	24	3	4	12	0	3	11	1	5	0	3	23	24	3	1	32	0	46	12	5	1	11	11
300	15	3	19	0	3	0	28	26	13	4	6	31	1	1	13	9	6	1	24	17	2	3	97	11	6	0	5	3	16	4	0	40	7	5	18	13	13	12	3	4	31	27	3	28	2	15	130	68	6
301	0	0	0	0	0	1	0	0	0	0	0	0	0	0	0	1	0	0	0	0	0	0	0	0	0	0	0	0	0	1	0	0	0	0	0	0	0	0	0	0	0	0	0	0	0	0	0	0	0
302	22	4	19	3	4	1	3	3	26	19	11	6	3	1	5	4	4	7	18	8	28	7	32	3	0	0	0	5	7	4	1	165	2	2	37	3	29	3	1	2	34	15	16	42	6	33	53	4	7
303	0	0	0	0	0	0	0	0	0	0	0	0	0	0	0	0	0	0	0	2	2	0	0	0	0	0	0	0	0	0	0	0	0	0	0	0	0	0	0	0	1	0	0	0	0	0	0	0	0
304	0	0	0	0	0	0	0	0	0	0	0	0	0	0	1	0	0	0	0	0	0	0	0	0	0	0	0	0	0	0	0	0	0	0	0	0	0	0	1	0	0	0	0	0	0	0	0	0	0
305	0	0	0	0	0	0	0	0	0	0	0	0	6	0	0	0	0	0	0	0	0	0	63	0	0	0	0	0	0	0	0	0	0	1	1	0	0	0	0	0	0	0	0	0	0	0	0	0	0
306	5	0	1	5	0	2	1	1	0	5	0	0	0	0	0	0	0	0	0	0	16	0	0	5	1	0	1	0	0	0	0	0	1	0	0	0	1	1	0	0	0	0	0	0	1	3	0	1	0
307	8	43	0	0	0	4	0	9	0	1	2	75	4	0	43	12	0	4	2	0	2	14	151	6	0	15	5	2	7	4	2	2	15	2	53	61	6	0	0	3	78	4	1	19	54	12	16	182	4
308	4	0	0	0	0	0	0	2	3	3	0	8	0	0	0	4	0	2	0	2	10	1	7	3	12	0	3	0	1	2	0	0	0	3	1	0	1	0	1	10	1	3	1	7	17	1	1	3	0
309	0	1	0	0	0	0	0	0	0	0	1	0	1	0	0	0	0	0	0	0	0	0	0	0	0	0	0	0	0	0	0	0	0	1	0	0	0	0	0	0	0	0	0	1	0	0	0	0	1
310	0	2	0	0	0	0	0	0	0	0	0	0	6	0	0	0	0	4	0	1	1	3	0	0	0	0	1	0	0	0	0	0	0	11	0	0	0	0	0	0	0	0	0	0	0	0	0	0	0
311	0	3	3	0	0	0	0	1	0	0	1	4	0	0	1	2	1	0	0	3	3	1	8	17	13	0	4	1	0	2	3	0	0	4	3	2	1	1	5	3	6	8	0	4	0	7	3	1	1
312	0	0	0	0	0	0	0	0	0	0	0	0	0	0	0	0	0	0	0	0	0	0	0	0	0	0	0	0	0	0	0	0	0	0	0	0	0	0	0	0	0	0	0	0	0	0	0	0	0
313	0	0	0	0	0	0	0	0	0	0	0	0	0	0	0	0	0	0	0	0	0	0	0	0	0	0	0	0	0	0	0	0	0	0	0	0	0	0	0	0	0	0	0	0	0	0	0	0	0
314	0	0	0	0	0	0	0	0	0	1	0	0	0	0	0	0	0	0	0	1	0	0	0	0	0	0	0	0	0	0	0	0	0	1	0	0	0	0	0	0	0	0	0	0	0	10	0	0	0
315	7	1	1	0	11	0	0	3	3	30	6	8	3	1	2	11	8	2	5	1	3	0	9	19	0	1	0	1	1	9	1	7	1	9	6	0	7	0	0	3	6	4	0	5	2	2	4	0	1
316	0	14	0	3	9	0	0	0	0	0	1	0	1	0	0	0	0	0	0	0	0	0	0	0	0	0	0	0	0	0	0	0	0	0	0	0	0	0	0	0	1	0	0	0	0	0	33	0	0
317	33	13	3	6	1	0	0	6	1	1	6	23	36	2	7	3	0	17	2	3	36	7	3	1	1	48	67	13	46	7	24	0	17	0	17	17	16	5	0	7	7	57	1	1	16	9	4	3	10
318	0	0	0	0	2	0	0	0	0	0	0	1	0	0	0	0	0	0	0	2	1	0	0	0	0	0	0	0	0	0	0	0	0	0	0	0	0	0	0	0	0	0	0	0	0	0	0	0	0
319	0	0	0	0	0	0	0	0	0	0	0	0	0	0	0	0	0	0	0	0	0	0	0	0	0	0	0	0	0	0	0	0	0	0	0	0	0	0	0	0	0	0	0	0	0	0	0	0	0
320	4	0	0	0	0	0	0	0	1	0	0	0	0	0	1	3	0	0	0	1	0	0	0	0	0	9	0	0	2	0	0	0	7	2	0	0	0	0	0	0	48	2	12	55	0	9	0	1	26
321	0	4	0	0	0	0	0	0	7	1	0	0	0	0	3	0	0	0	0	1	0	0	0	1	0	0	0	0	0	2	0	0	0	0	0	0	0	9	0	0	3	0	0	0	0	0	0	1	1
322	0	0	0	0	0	5	0	0	0	0	0	0	0	0	1	0	0	0	1	1	0	0	3	0	0	0	0	0	5	0	1	0	0	0	2	0	0	0	0	0	0	0	0	1	0	0	0	0	0
323	0	0	0	0	0	0	0	0	0	0	0	0	0	0	0	0	0	0	0	0	0	0	0	0	0	0	0	0	0	0	0	0	0	0	0	0	0	0	0	0	0	0	0	0	0	0	0	0	0
324	2	5	3	32	5	10	2	3	7	9	6	13	1	2	4	3	1	9	2	10	155	3	4	7	0	2	2	0	0	3	2	2	39	14	12	3	1	11	0	1	2	3	0	9	0	62	1	1	2
325	0	0	0	0	0	0	0	474	0	0	3	5	2	0	0	0	0	0	0	0	0	0	0	0	2	0	0	1	1	0	1	1	0	16	0	0	28	0	2	0	0	0	0	53	0	12	0	0	0
326	1	1	0	0	0	2	10	1	0	1	0	0	0	0	0	41	0	0	1	0	2	0	5	0	0	2	1	0	5	2	2	0	2	4	2	0	0	0	0	0	2	0	0	11	3	0	5	2	1
327	0	0	0	0	0	0	0	0	0	1	0	0	0	1	0	0	0	0	2	0	0	0	0	0	0	0	0	0	0	0	0	0	0	0	0	0	0	0	0	0	0	1	0	0	0	0	1	0	0
328	1	0	0	0	0	0	0	0	0	0	0	0	0	0	0	0	0	0	0	0	0	0	0	0	0	0	0	0	0	0	0	0	0	0	0	0	0	0	0	0	0	0	0	0	0	0	0	0	0
329	0	0	0	1	0	0	0	0	0	0	0	0	0	0	0	0	0	0	0	0	3	1	0	0	0	0	0	0	1	0	0	0	0	0	1	0	0	1	0	0	0	0	0	0	0	0	0	0	0
330	5	0	1	0	0	1	0	1	2	0	6	1	6	1	1	3	3	1	0	2	7	3	2	0	0	7	1	1	0	2	0	2	0	0	5	0	1	6	2	5	4	19	4	7	0	1	63	18	1
331	0	0	0	0	0	0	0	0	0	0	0	0	0	0	0	0	0	0	0	0	0	0	0	0	0	0	0	0	0	0	0	0	0	0	0	0	0	0	0	0	0	0	0	0	0	0	0	0	0
332	0	0	0	0	0	0	0	0	0	0	0	0	1	0	0	0	0	0	0	1	1	1	0	0	0	0	0	0	0	0	0	0	0	3	0	0	0	0	0	0	0	0	0	0	0	0	2	0	0
333	58	24	7	1	0	1	0	13	0	3	13	12	55	1	6	9	0	4	0	1	12	4	0	1	0	30	85	12	32	10	17	1	30	0	41	12	19	4	0	5	11	33	2	3	7	2	0	1	4
334	0	0	0	0	0	0	0	0	0	0	0	0	0	0	0	1	0	0	0	0	0	0	0	0	0	0	0	0	0	0	0	0	0	0	0	0	0	0	0	0	0	0	0	0	0	0	0	0	0
335	3	0	13	2	30	4	0	1	230	4	1	1	9	0	1	33	4	1	8	75	0	1	1455	37	0	0	0	0	5	2	6	0	0	0	38	0	0	2	0	1	2	2	0	3	6	4	1	0	2
336	1	2	0	0	0	0	0	1	0	0	1	6	1	0	1	12	0	2	15	0	3	0	0	2	0	0	0	0	0	1	1	0	0	0	0	1	1	1	0	1	1	0	0	1	1	32	0	8	0
337	0	0	0	4	0	0	0	0	0	0	0	0	0	0	0	0	0	0	0	0	0	0	0	0	0	0	0	0	0	0	0	0	0	0	0	0	0	0	0	0	0	0	0	0	0	0	0	0	0
338	0	0	0	0	0	0	4	0	0	0	0	10	1	0	0	0	0	0	0	0	0	0	0	0	0	0	0	0	0	0	0	0	0	0	0	0	0	0	0	0	1	0	0	0	0	0	0	0	0
339	0	0	0	0	0	0	0	0	0	0	0	0	1	0	0	0	0	0	0	0	2	0	0	0	0	0	0	0	0	0	0	0	0	0	0	0	0	0	0	0	0	0	0	0	0	0	0	0	0
340	87	54	14	2	0	1	0	14	0	14	1	252	11	0	1	7	0	1	24	274	11	15	0	8	18	0	3	2	3	0	4	0	100	0	58	1	2	30	2	2	73	2	0	52	0	59	1	4	2
341	0	1	0	0	0	0	0	0	102	0	25	0	0	0	0	0	0	0	0	1	0	6	0	0	0	0	0	0	0	0	0	0	42	0	0	13	0	281	0	0	0	0	0	0	0	0	1	0	0
342	2	0	0	0	0	0	0	0	0	0	0	11	1	0	0	8	0	1	1	0	2	0	0	1	0	0	0	1	0	2	0	0	0	0	1	0	0	0	0	0	0	0	0	1	0	25	0	12	0
343	1	0	0	0	1	4	0	0	1	3	0	0	0	0	2	0	2	0	0	5	1	0	4	0	0	0	0	0	1	0	3	2	2	0	2	0	0	1	0	1	0	1	0	3	1	3	0	0	0
344	0	0	0	0	0	33	0	0	0	0	0	0	0	0	0	1	0	0	0	0	0	0	0	0	15	0	0	1	2	0	0	0	0	0	0	0	0	0	0	0	0	0	0	0	0	0	0	0	1
345	11	4	0	0	47	4	1	5	2	5	6	8	87	1	3	1	0	0	0	3	20	1	1	3	0	1	1	4	1	1	0	28	1	0	12	0	24	1	1	0	18	2	0	39	0	98	0	0	0
346	0	7	0	0	0	0	0	0	0	0	0	0	0	0	0	0	1	0	0	0	1	3	0	0	0	0	0	0	0	1	0	0	0	2	0	4	0	0	0	0	0	2	0	0	0	0	0	0	0
347	4	4	2	0	8	16	0	3	12	12	20	9	1	2	2	8	0	2	16	14	26	2	8	5	21	0	3	2	1	4	5	3	1	4	6	2	4	15	3	3	13	6	0	15	1	12	3	2	1
348	0	4	0	0	0	1	0	2	0	1	1	0	1	0	1	1	0	1	0	2	0	0	0	7	0	0	0	1	0	1	0	0	1	0	1	0	0	0	0	1	0	0	0	0	0	4	4	0	0
349	2	0	0	0	0	0	0	0	0	0	0	0	0	0	0	0	0	0	0	0	8	1	0	0	0	0	0	0	0	0	0	0	0	0	0	0	0	0	1	0	3	0	0	0	0	0	0	0	0
350	5	37	27	1	16	99	5	16	55	73	32	94	11	1	22	31	18	30	50	131	73	6	105	55	37	0	15	9	7	18	29	16	13	9	57	15	16	54	14	36	45	89	0	71	4	81	115	18	13
351	0	0	12	14	1	2	0	38	0	2	2	139	1	0	8	101	0	0	0	0	1	0	749	11	0	0	0	1	9	17	0	0	0	1	0	0	3	0	0	0	0	104	0	57	21	3	0	19	1
352	0	0	0	0	0	0	0	2	0	1	0	36	0	0	1	4	0	0	0	1	1	0	0	0	0	0	2	1	0	0	0	0	2	0	0	0	0	0	0	1	0	8	0	0	62	3	0	0	0
353	0	0	0	0	0	0	0	0	0	0	0	0	0	0	0	0	0	0	0	1	0	0	0	0	0	0	0	0	0	0	0	0	0	0	0	0	0	0	0	0	0	0	0	0	0	0	0	0	0
354	0	0	0	0	1	0	0	0	0	0	0	0	0	0	0	0	0	0	0	0	0	0	0	0	0	0	0	0	0	0	0	0	0	0	0	0	0	0	0	0	1	0	0	0	0	0	0	0	0
355	0	0	0	0	0	0	0	0	0	0	0	5	0	0	0	0	0	0	0	0	0	0	0	0	0	0	0	0	0	0	0	0	0	0	0	0	0	0	0	0	0	0	0	0	0	0	0	0	0
356	2	1	0	0	0	0	0	0	0	5	0	3	1	0	0	0	0	0	4	1	10	0	0	0	0	1	0	0	0	0	0	0	0	4	1	0	1	0	0	0	0	0	0	1	0	0	0	0	0
357	0	0	0	0	0	0	0	0	0	68	1	0	1	0	3	1	0	0	0	0	1	0	0	0	0	0	4	0	0	1	0	0	0	0	3	0	7	2	18	0	2	1	0	1	1	1	0	0	0
358	0	0	0	0	0	0	0	1	0	1	0	0	0	0	0	0	0	0	0	0	0	1	0	0	0	0	0	0	0	0	0	0	0	0	0	0	0	0	0	0	0	0	0	0	0	0	0	0	0
359	4	1	1	0	7	0	2	4	0	0	1	10	1	52	3	0	0	0	0	1	7	0	6	2	10	0	0	0	0	0	0	0	2	0	38	0	2	0	0	0	1	0	7	43	0	0	1	0	1
360	0	0	0	0	0	0	0	0	0	0	0	0	0	0	0	0	0	0	0	0	1	0	0	0	0	0	0	0	0	0	0	0	0	0	0	0	0	0	0	0	0	0	0	0	0	0	0	0	0
361	0	0	0	0	0	0	0	0	0	0	0	0	0	0	0	0	0	0	0	0	0	0	0	0	0	0	0	0	0	0	0	0	0	0	0	0	0	0	0	0	0	0	0	0	0	0	0	0	0
362	2	1	0	4	0	0	0	1	0	0	0	7	6	0	0	3	0	0	0	0	0	0	0	0	0	1	0	0	1	0	0	0	0	1	2	0	1	0	0	0	2	0	0	0	0	2	0	0	0
363	0	0	0	0	0	1	0	0	0	0	0	0	1	0	0	1	0	0	0	0	3	0	0	0	0	0	0	64	0	0	0	0	0	0	0	0	0	0	0	0	1	0	0	0	0	2	0	0	0
364	0	2	0	0	1	0	0	9	0	0	0	0	0	0	0	0	0	0	0	0	1	0	0	0	138	0	0	1	0	0	0	0	0	0	0	0	0	0	0	0	0	0	0	1	0	0	0	0	0
365	2	6	0	0	0	0	0	3	0	0	2	3	19	0	1	0	0	3	0	1	12	15	3	1	1	2	1	1	2	1	0	0	2	0	1	5	0	0	16	1	1	4	0	3	1	1	0	0	2
366	1	0	0	0	0	0	0	0	0	0	0	0	0	0	0	0	0	0	0	0	0	0	0	0	0	0	0	1	0	0	0	0	0	0	0	0	0	0	0	0	0	0	0	0	0	0	0	0	0
367	4	0	0	0	0	0	0	0	0	0	1	1	0	0	0	1	0	8	0	0	2	4	1	0	2	7	0	0	0	1	0	0	1	0	1	2	0	0	0	0	0	3	0	0	1	1	0	2	1
368	0	0	0	0	0	0	0	0	0	0	0	1	0	0	0	0	0	0	0	0	0	0	0	0	0	0	0	0	0	0	0	0	0	0	0	0	1	0	2	0	0	0	0	0	0	0	0	0	0
369	0	0	0	0	0	0	0	2	0	0	0	0	0	0	0	1	0	0	0	0	0	8	10	0	0	0	0	0	0	0	0	0	0	1	0	0	1	0	0	0	0	1	0	0	0	0	0	0	0
370	1	0	2	0	1	4	0	0	0	2	1	1	1	0	0	1	1	1	1	3	2	0	0	0	1	0	0	0	1	2	0	4	1	1	2	0	1	1	1	2	0	2	0	3	0	0	2	1	1
371	0	0	0	0	0	0	0	1	0	0	0	0	0	0	0	0	0	0	0	0	0	0	91	0	0	0	0	0	0	0	0	0	0	0	0	2	0	68	0	1	0	6	10	0	0	1	0	0	1
372	0	0	0	1	0	0	0	0	0	0	0	0	0	0	0	0	0	0	0	0	0	0	0	0	0	0	0	0	0	0	0	0	0	0	0	0	0	0	0	0	0	0	0	0	0	0	0	0	0
373	0	0	0	0	0	0	0	0	0	0	0	0	0	0	0	0	0	0	0	0	0	0	0	0	0	0	0	0	0	0	0	0	0	0	0	0	0	0	0	0	0	0	0	1	0	0	0	0	0
374	2	4	1	1	4	13	3	1	3	11	1	9	1	0	2	7	6	2	3	7	38	1	9	10	20	0	3	0	2	2	5	2	1	5	10	0	8	10	1	5	7	8	0	6	0	11	1	1	1
375	0	2	2	0	0	0	0	0	0	0	0	0	1	0	1	1	0	0	0	0	0	0	2	13	11	0	0	0	0	2	2	0	0	0	2	0	1	4	0	0	0	1	0	0	0	2	0	1	0
376	0	0	0	0	0	0	0	0	0	0	0	0	13	0	0	0	0	0	0	0	0	0	0	0	0	1	0	0	0	0	0	0	0	0	0	0	0	0	0	0	1	0	0	0	0	0	0	0	0
377	0	0	0	0	0	0	0	0	0	0	5	4	0	0	0	0	0	0	0	0	0	0	0	0	0	0	0	0	0	1	0	0	0	0	0	0	0	0	0	0	0	0	1	0	0	7	0	4	1
378	0	0	0	0	0	0	0	0	0	0	0	0	0	0	0	0	0	1	0	0	2	0	0	0	12	0	0	0	0	0	0	0	0	0	0	0	0	0	0	0	0	0	0	0	0	0	0	0	1
379	4	4	3	0	1	0	9	1	16	8	3	3	0	0	2	1	4	2	10	16	30	1	1	4	0	0	2	0	0	3	0	1	4	2	3	2	4	11	2	0	1	3	0	7	1	4	2	3	0
380	0	0	0	0	0	0	0	0	0	0	0	0	1	0	1	0	0	0	0	0	0	0	2	0	0	0	0	0	0	0	0	0	0	0	1	0	0	0	0	0	0	0	0	1	0	0	0	0	0
381	0	0	0	0	0	0	0	0	0	0	0	0	0	0	0	0	0	0	0	0	0	0	0	0	0	0	0	0	0	0	0	0	0	0	0	0	0	0	0	0	0	0	0	0	0	0	0	0	0
382	0	1	0	0	0	0	0	0	0	0	0	0	0	0	0	0	0	0	0	0	0	0	0	0	0	2	0	0	0	0	0	0	0	0	0	0	0	0	0	0	0	0	0	0	0	0	0	0	0
383	0	0	0	0	0	0	0	0	0	0	0	0	0	0	0	0	0	0	0	0	0	0	0	0	0	0	0	0	0	0	0	0	0	0	0	0	0	0	0	0	0	0	0	0	0	0	0	0	0
384	0	0	0	0	0	0	0	0	0	0	0	0	0	0	0	0	0	0	0	0	0	0	0	0	0	0	0	0	0	0	0	0	0	0	0	0	0	0	0	0	0	0	0	0	0	0	0	0	0
385	3	4	1	4	5	12	1	7	11	5	20	90	1	1	5	24	7	3	3	16	40	0	86	61	0	1	4	3	7	7	2	0	4	3	21	7	64	11	11	10	112	48	0	6	10	23	30	4	5
386	0	0	0	0	0	0	0	0	0	0	0	0	0	0	0	0	0	0	0	0	0	0	0	0	0	0	0	0	0	0	0	0	0	0	0	0	0	0	0	0	0	0	0	0	0	0	0	0	0
387	0	0	0	0	0	0	0	0	0	0	0	0	0	0	0	0	0	0	0	0	0	0	0	12	0	0	0	0	0	0	0	0	0	0	0	0	0	0	0	0	0	0	0	0	0	0	0	0	0
388	0	0	0	0	0	0	0	0	0	0	0	1	0	1	0	0	0	1	0	1	1	1	0	0	8	0	0	0	0	1	0	0	0	2	0	0	0	0	5	0	3	0	0	0	0	0	0	0	1
389	0	0	0	0	0	0	0	1	0	0	0	0	1	0	1	0	0	1	0	0	6	9	0	0	0	0	0	0	1	0	0	0	0	0	0	1	0	0	0	0	0	0	0	0	0	1	0	0	1
390	1	0	0	0	6	5	0	1	0	0	0	0	7	0	0	0	0	0	0	0	0	1	0	1	0	0	0	0	1	0	0	0	0	0	0	0	2	0	0	1	0	0	0	4	1	0	0	2	0
391	4	1	1	0	0	1	0	0	0	0	0	0	1	0	0	1	0	0	0	0	0	0	0	0	0	0	0	0	0	0	0	55	0	0	0	0	0	0	0	0	0	0	1	1	0	0	1	0	1
392	3	14	16	0	16	0	0	2	2	0	5	13	4	0	0	132	0	0	1	4	0	0	0	7	80	0	2	0	5	7	1	2	13	0	1	0	2	1	0	1	1	8	1	9	7	7	0	2	8
393	0	0	0	0	0	0	0	0	0	0	0	0	0	0	0	0	0	0	0	0	0	0	0	0	0	0	0	0	0	0	0	0	0	0	0	0	0	0	0	0	0	0	0	0	0	0	0	0	0
394	0	0	0	0	0	0	0	0	0	0	0	0	0	0	0	0	0	0	0	0	0	0	0	0	0	0	0	0	0	0	0	0	0	0	0	0	0	0	0	0	0	0	0	0	0	0	0	0	0
395	0	0	0	0	0	0	0	0	0	1	0	0	0	0	0	0	0	0	0	0	0	0	0	0	0	0	0	0	0	0	0	0	0	0	0	0	0	0	0	0	0	0	0	0	0	0	0	0	0
396	0	0	0	0	0	0	0	0	0	0	0	0	0	0	0	0	0	0	0	0	0	0	0	0	0	0	0	0	0	0	0	0	0	0	0	0	0	0	0	0	0	0	0	0	0	0	0	0	0
397	0	0	0	0	1	0	0	1	0	0	0	0	0	0	0	0	0	0	0	2	1	0	0	0	0	0	0	0	0	0	0	0	0	0	0	0	0	0	0	0	0	0	0	0	0	0	0	0	1
398	0	0	1	0	0	0	0	0	0	0	0	0	0	0	3	2	0	0	0	9	0	1	5	59	0	0	0	0	0	0	0	0	0	10	3	0	0	0	0	2	0	1	0	0	8	0	4	0	1
399	0	1	1	0	0	1	0	1	7	2	0	0	1	1	0	1	0	1	3	3	1	0	12	1	0	4	1	1	0	3	3	7	0	0	2	0	1	4	7	2	2	1	1	3	1	3	2	0	1
400	0	0	0	0	0	0	0	0	0	0	0	0	0	0	0	0	0	0	0	0	0	0	0	0	0	0	0	0	0	0	1	0	0	0	0	0	0	0	0	0	0	0	0	0	0	0	0	0	0
[truncated: 133 more columns]

## Sheet: NA_2013
Supplemental Table 1 The relative abundance of top 200 OTUs of bacteria and fungi
	991	992	997	1061	1062	1063	1158	1254	1257	1317	1318	1363	1552	5830	5831	5832	5865	5867	6009	6011	6012	6013	6016	6017	6019	6020	6021	6023	6025	6030	6034	6035	6036	6038	6046	6064	6069	6071	6073	6085	6086	6092	6094	6097	6102	6111	6112	6115	6118
1	961	1012	1913	1202	968	605	1076	1731	1838	841	1296	1615	952	1603	862	973	1275	1233	644	992	1274	1169	1341	970	773	782	767	615	899	816	886	1254	718	508	1152	1320	3432	552	1329	812	885	997	514	923	939	803	1159	1251	683
2	521	93	395	173	279	460	193	29	135	418	211	568	183	778	395	115	118	52	1392	2228	326	199	195	226	221	635	379	326	1486	57	1083	1159	114	42	336	471	92	121	958	181	642	37	64	405	451	2093	634	300	167
3	65	170	221	150	48	35	86	58	155	113	106	120	26	39	105	59	170	89	275	77	177	119	689	245	31	86	639	133	93	279	82	187	82	61	99	82	92	126	261	37	144	57	54	82	551	148	61	204	98
4	1215	3717	875	516	1413	4637	1243	1183	489	643	308	150	34	39	2032	399	417	2348	360	1120	17	416	944	2085	2220	177	1792	1521	357	1308	768	259	1586	678	189	223	223	4176	138	3785	175	1261	518	75	710	1021	85	252	1422
5	214	209	256	214	221	203	212	104	270	295	254	170	271	242	122	159	190	136	282	194	29	201	413	205	139	212	169	118	178	124	462	237	304	322	267	161	410	88	163	296	172	267	263	143	78	107	222	201	104
6	123	192	236	291	232	239	99	56	301	3212	190	420	158	957	1451	483	84	59	529	300	201	280	331	110	701	151	112	156	322	38	289	159	237	740	237	194	64	488	158	170	207	203	38	732	212	121	324	614	104
7	57	138	179	115	80	206	60	67	150	117	126	110	127	76	79	52	118	74	166	76	200	114	188	72	32	94	88	98	95	50	84	72	97	122	105	86	69	67	388	35	109	53	7	215	150	69	128	121	90
8	86	200	134	83	48	68	156	41	117	122	88	315	34	38	94	104	105	73	189	131	122	321	180	230	40	71	85	280	86	30	182	179	37	103	120	181	107	244	323	39	78	35	155	61	328	96	48	105	201
9	47	48	95	65	31	27	110	37	69	14	42	153	14	14	57	53	49	47	67	17	36	168	172	111	26	76	48	101	52	26	121	88	33	99	74	97	38	30	329	12	69	15	23	22	45	43	49	69	50
10	56	123	128	66	36	41	136	30	101	29	66	355	23	34	69	89	82	52	103	61	103	473	273	238	35	51	270	204	58	21	142	191	39	49	90	235	121	62	417	27	209	25	26	43	457	71	58	94	63
11	210	175	201	270	271	208	199	144	322	170	181	171	244	221	144	150	121	151	137	264	156	187	246	142	213	142	155	135	130	108	226	429	137	277	188	143	289	106	165	131	92	179	278	422	191	158	132	148	137
12	134	144	235	150	180	65	133	78	136	124	124	97	78	115	50	125	116	157	102	68	51	135	78	37	69	109	101	72	146	88	66	137	106	102	123	141	81	50	100	118	138	102	30	81	124	113	75	61	96
13	138	149	243	176	117	643	131	55	159	182	181	200	361	182	211	135	117	177	98	82	82	152	172	94	61	146	180	155	31	68	175	264	74	71	131	187	371	52	116	247	172	121	244	226	112	209	124	262	95
14	258	137	218	78	16	280	123	58	74	741	52	160	37	74	63	399	89	216	620	741	49	782	272	151	76	43	470	93	109	31	168	39	31	30	132	52	40	319	905	92	39	518	704	106	67	711	373	61	197
15	318	143	129	121	138	68	175	153	173	186	139	132	94	134	42	91	84	302	82	65	45	161	144	78	99	122	186	30	79	83	99	83	53	245	184	141	221	33	218	96	99	68	222	270	84	87	152	74	69
16	138	98	167	175	473	205	219	161	245	115	179	87	116	447	277	139	106	233	171	397	202	286	100	70	131	102	151	181	217	216	423	60	150	140	54	147	447	139	240	107	74	202	113	859	327	152	142	264	159
17	50	65	86	80	73	89	71	50	53	665	67	121	62	93	280	80	36	13	134	164	21	165	344	41	455	73	57	20	130	24	229	62	62	14	103	44	29	217	182	36	86	92	10	85	116	40	69	469	40
18	22	23	73	62	17	39	30	14	54	6	51	13	6	5	12	13	21	13	17	7	6	43	17	20	13	60	19	14	13	34	17	58	37	33	41	29	6	14	66	18	18	20	30	47	27	12	71	47	32
19	153	85	124	199	106	185	60	36	93	222	127	62	69	39	41	199	44	38	66	46	37	462	36	95	145	123	180	125	56	43	142	68	55	112	139	42	79	152	65	51	87	35	589	114	156	107	67	134	242
20	29	45	63	38	13	11	16	13	213	97	61	159	68	38	66	52	19	22	13	13	89	61	16	27	16	63	19	19	19	7	13	20	19	141	31	46	62	20	63	37	125	18	6	76	21	11	24	37	22
21	43	108	98	107	132	45	21	27	89	58	107	65	95	36	17	42	75	107	34	92	29	59	60	26	15	65	72	29	77	71	93	226	38	38	133	89	248	66	48	159	32	56	7	282	47	50	70	32	94
22	70	124	52	36	7	368	38	22	40	273	29	224	209	584	36	38	37	28	31	55	24	149	25	227	46	175	38	119	99	44	40	37	18	187	76	41	23	102	205	62	82	41	309	52	102	91	58	109	39
23	49	126	173	48	34	194	30	22	42	109	48	43	5	21	12	465	59	85	138	213	7	25	153	50	47	25	247	40	83	13	59	17	19	1	26	21	6	204	566	15	10	82	837	58	17	821	858	46	184
24	68	75	76	102	202	58	24	29	64	149	74	33	51	55	25	39	27	21	26	29	4	27	41	27	85	68	113	29	89	48	55	32	136	436	108	42	31	113	79	61	31	55	526	74	82	79	65	80	95
25	32	39	63	56	44	53	35	31	50	29	81	54	28	21	20	26	139	16	43	38	14	102	59	42	34	38	35	9	52	27	54	77	29	24	84	70	68	20	60	37	40	104	7	66	50	34	43	22	37
26	215	173	158	174	186	110	131	123	192	148	337	116	97	163	75	211	180	103	114	60	117	181	252	82	53	128	92	53	84	102	110	78	107	196	98	103	182	70	76	78	108	146	74	118	152	161	130	91	125
27	45	38	52	77	45	22	42	17	47	22	52	50	79	21	26	49	41	9	32	9	12	56	39	22	31	30	28	18	19	17	25	61	41	32	53	35	42	19	38	49	33	40	13	29	28	21	43	35	35
28	98	97	132	104	93	129	142	114	163	96	106	56	128	168	61	92	114	270	53	125	80	124	169	84	33	45	110	66	53	58	414	40	159	43	83	96	251	54	67	154	34	102	216	213	143	72	121	164	68
29	18	28	36	44	47	16	48	21	39	25	110	54	27	12	16	39	17	12	48	9	12	36	110	43	396	58	152	13	26	26	30	42	31	22	70	36	36	18	31	16	15	37	4	118	42	18	29	46	27
30	28	80	64	46	126	215	73	14	88	188	44	46	31	70	47	221	18	28	198	279	16	72	24	62	34	34	98	62	46	257	597	26	61	128	21	41	6	723	63	30	11	14	149	110	82	382	111	153	24
31	3	40	26	12	5	1	10	3	15	2	11	23	1	5	14	3	11	4	55	36	94	11	75	30	1	5	9	10	3	1	3	25	10	1	9	28	71	3	54	2	5	4	1	4	365	5	3	14	10
32	13	87	28	27	25	118	20	148	77	282	39	17	71	23	40	24	18	9	82	96	3	57	25	78	9	17	12	25	21	36	15	23	12	0	17	21	11	196	8	84	5	139	205	67	75	45	8	16	80
33	125	17	62	75	25	73	11	6	28	69	37	69	57	28	38	52	47	13	45	117	4	44	108	87	90	21	47	23	39	11	48	69	34	44	22	36	11	26	33	37	44	28	23	89	60	27	96	104	69
34	32	16	52	21	42	6	18	8	52	9	44	20	2	14	5	29	10	7	12	6	2	22	19	7	5	19	16	6	6	8	10	23	12	1	28	46	4	8	28	27	19	17	18	3	12	7	6	18	20
35	39	241	55	31	28	20	48	20	73	40	37	39	41	44	27	11	45	24	28	41	24	31	69	34	6	23	15	29	20	18	66	31	9	16	37	38	164	18	24	34	27	22	7	29	35	40	52	104	35
36	11	12	33	30	45	8	21	12	25	7	26	14	14	5	8	14	13	8	11	13	2	31	29	9	6	26	9	5	8	5	19	26	21	2	27	25	17	13	16	20	12	15	3	17	22	15	16	13	14
37	52	55	30	30	32	38	6	8	26	11	26	15	9	10	6	17	31	31	37	16	6	16	98	34	10	87	9	7	7	175	18	20	10	5	24	11	1	57	8	5	22	15	41	42	32	8	5	134	23
38	35	15	22	15	10	36	10	21	32	15	25	23	33	22	6	37	39	8	16	5	1	42	6	31	14	15	23	6	14	20	35	15	28	59	45	20	107	6	41	29	16	29	172	23	8	5	43	11	34
39	10	5	21	21	10	6	4	9	13	5	22	9	2	2	4	4	8	3	24	9	0	19	83	36	5	23	6	2	3	1	11	38	15	1	9	4	1	5	11	1	10	4	1	2	6	3	6	9	12
40	34	40	44	68	40	65	16	67	35	33	44	34	45	19	18	50	27	41	21	31	15	33	36	14	25	13	30	25	12	44	45	25	29	43	39	25	15	25	30	31	18	41	50	33	29	37	42	40	25
41	198	46	71	79	64	40	100	26	147	52	118	44	35	38	27	114	177	31	89	156	86	92	26	20	57	41	40	41	83	71	61	65	31	66	123	172	90	79	59	62	72	103	10	78	79	87	162	57	79
42	30	41	17	29	27	32	11	12	18	42	57	33	42	3	16	35	19	9	11	14	4	53	10	5	54	27	18	3	70	40	9	40	23	36	31	69	60	14	21	19	12	73	1	19	12	64	33	17	31
43	39	19	25	18	22	28	9	19	61	20	62	18	66	6	16	8	33	14	24	16	11	7	92	22	7	68	16	15	4	849	20	20	8	10	26	8	17	28	27	5	39	69	27	18	14	24	14	295	15
44	53	152	36	42	11	112	12	23	31	62	14	120	27	28	99	22	17	5	186	232	6	118	395	33	15	13	23	13	12	13	19	15	361	14	29	20	0	147	260	149	134	14	30	44	369	17	74	19	24
45	7	4	11	9	3	2	3	3	7	0	9	3	1	3	3	2	8	4	3	11	1	9	3	1	2	5	6	4	3	2	2	5	6	2	5	2	3	2	10	1	1	1	0	5	10	2	1	9	10
46	33	18	51	42	86	16	15	20	39	36	39	35	38	28	17	45	36	51	35	26	30	31	46	22	10	36	24	7	24	4	41	38	29	13	43	43	59	6	59	34	35	69	8	40	31	100	37	35	38
47	8	4	11	15	2	219	2	21	14	23	14	17	47	16	11	3	14	27	3	34	53	8	17	33	3	44	11	20	134	8	13	21	5	0	28	15	6	3	13	3	10	17	26	13	8	6	7	10	10
48	3	5	10	17	5	31	9	16	10	52	5	3	5	2	10	5	64	13	10	2	1001	53	36	18	1	963	8	20	200	4	45	3	8	6	31	23	2	9	5	9	2	4	489	78	4	3	6	12	79
49	9	15	16	15	4	14	10	12	15	0	24	4	31	25	2	2	5	9	40	1	30	31	22	10	27	9	8	4	1	2	67	12	14	63	7	5	74	6	4	7	9	5	70	6	6	10	7	11	6
50	23	21	21	13	79	119	15	3	9	17	8	13	15	47	2	4	7	2	19	2	0	12	22	18	7	6	40	5	24	14	5	3	56	1198	10	3	3	35	3	2	25	89	104	4	37	13	12	218	60
51	6	45	26	19	3	11	18	5	15	5	10	5	2	3	4	8	9	2	7	9	5	18	39	34	3	18	12	34	11	2	18	11	35	0	20	10	0	23	11	3	6	15	2	9	9	10	2	8	8
52	28	57	22	13	9	95	6	112	60	108	11	21	42	5	4	30	21	42	55	76	5	104	30	143	2	4	10	29	38	9	30	16	5	0	16	9	0	152	4	12	20	20	105	13	49	116	19	33	66
53	25	31	18	22	12	19	15	9	25	22	20	21	8	12	8	8	18	6	30	16	12	23	16	7	15	11	9	4	9	9	17	16	19	0	19	15	40	8	15	11	22	40	5	31	11	16	19	10	11
54	39	15	18	19	19	14	23	9	25	22	36	17	16	28	33	12	11	4	5	6	12	37	7	7	18	6	20	16	7	11	47	8	15	35	38	10	43	9	9	14	30	19	58	35	12	11	15	41	11
55	3	5	9	10	3	1	3	2	9	1	4	3	3	0	2	3	4	2	3	1	9	7	2	3	5	7	2	2	13	0	3	6	5	4	5	4	8	4	6	0	5	4	0	7	2	2	3	4	8
56	3	3	8	7	17	1	4	0	4	1	6	2	12	1	0	3	4	0	5	0	1	4	2	1	4	8	32	2	3	0	1	8	21	90	3	3	0	3	3	1	1	1	5	11	10	2	0	34	3
57	8	10	8	7	3	7	5	14	10	26	28	12	17	10	6	4	5	6	4	1	2	11	7	5	11	5	8	5	9	5	5	5	1	1	20	11	6	9	7	5	7	2	7	9	5	10	2	6	1
58	31	23	27	25	24	27	37	17	27	30	43	44	13	30	11	41	26	23	32	11	74	27	16	5	16	11	13	21	16	13	11	18	36	16	24	18	16	24	15	14	15	17	6	25	32	21	68	18	20
59	0	1	6	4	2	1	1	0	4	2	8	1	1	1	1	1	1	1	3	0	1	3	4	5	0	10	4	1	2	0	2	6	8	0	4	2	0	1	2	0	4	4	3	2	2	1	0	1	1
60	10	6	27	8	13	5	9	35	25	10	26	9	19	13	5	25	6	4	15	10	11	21	12	19	7	10	9	7	2	3	25	6	16	19	21	9	21	14	10	4	6	8	65	1	4	4	12	19	5
61	1	10	16	8	2	1	2	1	9	2	5	10	26	4	6	4	7	3	3	0	6	19	3	4	2	4	4	3	4	4	3	10	6	6	9	2	6	2	7	5	7	5	1	11	5	11	2	11	7
62	15	121	13	20	10	41	7	12	29	23	21	226	33	34	68	9	22	62	4	1	2	10	29	10	26	39	15	11	18	55	13	7	40	7	232	8	23	7	106	54	60	1	5	2	112	1	11	28	25
63	77	164	60	39	94	41	50	40	39	49	31	11	20	96	33	20	37	54	28	99	23	22	13	6	34	30	21	51	35	15	70	21	47	11	19	48	26	35	13	79	15	41	5	113	40	28	47	74	38
64	5	33	22	6	1	14	2	41	12	1	7	8	11	3	1	4	30	86	8	4	1	5	29	1	7	3	1	2	6	0	3	21	2	0	5	7	0	6	3	0	3	69	1	3	14	36	3	5	6
65	27	20	26	32	37	13	50	15	19	8	32	14	7	16	5	44	48	20	24	49	66	22	3	4	23	8	50	13	20	14	108	73	19	14	69	35	137	11	47	52	22	45	21	115	39	21	47	6	23
66	7	16	12	8	12	23	7	4	11	9	12	2	8	10	3	20	12	22	13	2	7	10	13	5	12	9	6	9	6	3	5	13	9	11	7	8	20	7	3	20	5	11	3	3	7	5	7	7	12
67	9	11	15	7	5	50	6	6	7	7	7	12	6	3	3	9	7	2	16	5	7	19	25	8	3	10	4	2	14	3	5	13	7	29	12	8	6	6	5	7	6	4	0	2	5	6	5	5	19
68	4	3	10	7	9	2	2	1	7	2	12	3	1	3	0	3	4	6	16	4	6	3	38	18	3	9	3	1	1	0	3	15	4	3	9	12	2	2	3	1	7	3	0	2	3	3	6	4	5
69	0	1	2	1	0	0	1	0	4	0	1	2	0	0	2	0	2	1	1	0	0	1	1	0	0	1	4	4	5	0	0	3	0	0	2	2	0	2	0	0	1	0	0	1	0	2	1	6	1
70	17	20	53	115	15	17	12	11	75	12	14	49	27	10	8	8	18	10	11	26	14	35	34	28	6	18	11	9	6	19	28	12	7	35	35	17	105	10	20	8	11	11	42	20	18	19	15	10	6
71	14	13	12	9	2	6	10	12	11	14	24	8	60	3	8	29	18	8	17	3	6	10	5	4	8	7	11	8	12	43	2	14	9	435	48	27	40	10	15	9	52	11	1	3	12	6	12	18	2
72	5	6	13	4	1	42	7	3	14	2	82	35	19	6	0	2	7	11	12	6	14	2	18	7	3	8	11	26	5	22	3	3	1	0	6	19	3	1	6	1	4	10	9	4	3	6	4	24	1
73	13	3	6	10	3	1	4	0	6	8	11	5	5	2	4	3	8	4	5	1	1	5	1	3	4	6	3	2	7	5	6	8	3	6	17	14	3	3	8	5	8	7	0	8	3	5	5	6	6
74	10	37	26	326	41	15	14	5	60	54	32	25	21	28	9	10	12	27	62	11	14	26	53	23	4	21	14	29	23	13	19	22	11	2	77	18	3	7	55	6	22	28	1	67	7	19	11	8	14
75	23	17	17	18	20	8	10	6	22	19	12	14	13	11	3	12	12	9	21	5	10	14	4	3	9	4	14	7	4	11	5	12	27	0	24	13	19	3	7	3	7	13	20	6	11	5	27	18	14
76	17	7	19	13	10	5	14	8	15	14	21	6	8	8	5	12	18	9	10	8	4	11	14	7	5	12	6	4	16	7	10	12	8	8	13	12	28	11	5	11	8	11	1	5	10	11	6	12	10
77	20	24	13	16	8	11	24	12	20	28	33	17	10	26	8	31	20	7	12	5	25	16	15	5	4	10	11	14	11	5	5	4	17	8	11	10	18	9	7	14	9	15	4	24	14	18	28	11	19
78	89	28	22	21	19	22	18	11	34	34	36	30	30	35	37	37	18	12	26	13	18	28	7	7	27	13	27	14	21	14	28	13	63	0	43	33	27	16	21	60	32	45	9	29	27	18	30	22	20
79	1	1	9	7	4	1	0	5	5	0	5	2	2	0	3	1	2	2	2	1	1	8	4	1	2	8	3	2	1	1	5	5	4	0	5	2	0	1	2	0	5	3	0	0	1	6	2	4	2
80	17	9	12	12	6	10	3	6	10	9	10	13	13	13	14	7	6	3	11	8	4	9	2	5	7	10	18	4	8	18	5	9	14	2	21	10	40	4	9	4	4	15	81	12	16	7	10	28	12
81	3	4	6	5	16	3	1	4	4	3	3	0	1	0	12	1	1	0	19	4	0	6	1	3	0	10	3	1	1	3	6	0	2	1	4	1	2	1	2	1	3	0	0	3	6	1	3	1	1
82	3	6	12	8	6	4	4	3	6	4	6	6	6	4	3	7	8	1	5	2	3	3	8	3	15	4	11	2	9	3	3	6	4	4	10	4	9	3	5	4	4	2	0	9	1	4	5	3	6
83	4	4	5	11	2	1	3	6	6	14	1	1	6	2	0	0	1	3	1	0	2	6	1	2	11	4	3	2	11	5	1	3	4	46	3	3	4	4	2	0	3	1	16	1	12	1	0	5	3
84	1	1	5	5	3	2	2	4	3	2	6	2	1	1	1	1	0	0	4	0	1	6	7	4	0	4	1	1	1	0	4	5	4	6	9	2	1	2	3	1	5	2	2	6	2	1	4	1	2
85	4	28	11	5	4	2	1	1	6	10	5	4	0	1	5	2	11	4	11	14	1	41	9	30	2	3	7	11	4	4	11	4	3	5	3	5	1	11	25	3	0	1	18	3	7	13	4	5	13
86	7	3	9	3	1	6	2	0	3	14	4	5	1	6	4	1	2	2	3	0	4	1	1	2	0	2	4	1	5	2	3	1	3	9	8	5	0	6	1	0	3	3	11	11	3	3	2	2	0
87	0	1	3	4	1	1	0	2	1	1	3	1	3	1	0	0	4	1	7	1	0	2	16	8	0	9	188	1	3	1	1	11	3	1	3	3	0	1	2	1	0	4	1	0	6	1	1	10	6
88	3	32	9	8	22	30	2	3	10	47	5	12	0	1	8	5	8	6	5	6	0	6	9	55	1	5	4	9	4	13	19	6	11	8	6	2	1	17	2	38	0	7	10	2	7	4	1	8	10
89	2	3	4	3	2	1	2	2	4	3	5	3	2	1	1	2	3	1	3	1	2	3	5	2	3	1	2	1	5	1	2	4	2	1	5	2	1	2	2	4	2	2	2	2	1	2	1	2	1
90	19	14	10	17	9	8	7	8	19	11	24	10	11	9	8	17	18	6	15	15	7	21	18	11	8	11	10	4	12	4	11	14	10	0	18	14	19	8	10	10	10	9	6	6	6	8	14	6	7
91	3	1	6	10	1	1	1	1	4	3	4	1	1	0	23	0	1	2	3	0	0	25	8	3	1	2	5	1	1	1	3	7	8	1	4	1	2	1	2	6	0	2	0	5	16	15	1	3	2
92	1	2	3	7	8	1	1	5	5	1	2	1	1	1	0	0	3	1	7	1	0	3	11	4	1	4	164	0	2	1	2	13	3	0	3	2	0	0	2	0	2	7	0	1	8	1	1	2	3
93	4	4	17	11	8	3	4	9	7	3	8	5	4	7	2	4	6	6	4	3	1	9	5	3	2	5	3	6	5	8	1	4	10	1	6	8	4	3	3	3	7	2	3	5	9	6	2	4	2
94	2	5	5	7	3	2	1	0	5	1	5	3	0	1	3	2	7	5	10	1	0	8	24	26	2	3	6	2	3	29	5	8	6	0	5	1	0	2	15	1	0	2	10	1	6	3	2	6	3
95	16	160	16	21	25	8	11	5	26	26	14	15	13	4	6	5	19	12	10	19	3	7	13	5	13	25	13	7	17	11	15	12	68	25	16	8	8	21	16	20	12	14	4	64	33	5	10	7	11
96	2	7	6	6	2	1	0	1	5	1	5	4	9	5	0	1	4	12	3	7	0	3	8	1	15	2	11	1	3	0	1	3	2	2	3	11	0	8	3	2	0	2	0	5	2	2	3	7	3
97	38	2	11	14	5	10	4	3	9	2	10	6	4	19	8	2	5	26	4	6	1	5	2	1	2	7	15	6	6	6	20	2	6	0	8	2	1	12	4	4	11	4	19	2	22	5	12	32	6
98	14	1	44	1	0	1	10	1	11	1	11	4	0	0	34	5	4	1	66	3	384	2	234	69	0	4	2	2	18	0	0	48	1	0	0	6	110	69	0	1	4	2	0	1	3	20	1	8	32
99	20	16	9	14	9	9	10	4	13	14	25	5	16	6	5	16	12	8	15	9	5	13	5	2	7	6	16	7	9	15	8	13	8	3	48	12	21	10	8	17	9	19	2	20	7	8	24	7	7
100	3	0	5	6	5	10	3	0	8	1	5	3	4	12	7	14	2	0	2	0	0	8	4	3	8	3	0	8	3	1	3	0	6	42	3	2	5	0	2	0	0	2	2	9	3	0	3	10	22
101	1	5	23	5	2	7	1	3	13	2	5	2	1	19	1	1	2	1	4	1	1	4	6	11	1	5	3	3	5	1	1	2	5	11	3	2	4	28	4	46	1	18	9	1	2	16	6	11	21
102	23	19	26	15	19	11	12	14	17	12	17	15	20	18	7	8	12	6	16	16	11	23	2	5	12	10	14	7	10	13	17	6	8	3	27	16	35	10	9	16	10	19	3	38	17	25	21	22	13
103	1	70	7	6	11	6	2	0	29	5	16	5	11	85	1	16	2	19	4	1	2	7	2	5	10	5	63	6	5	1	35	8	25	48	8	3	5	14	10	1	1	4	23	8	53	6	27	5	3
104	27	14	12	14	32	20	7	4	6	25	11	14	8	22	26	16	15	5	7	15	7	15	5	1	9	10	10	16	4	5	13	7	9	0	48	6	24	10	5	28	5	16	7	24	15	5	16	6	16
105	21	3	9	4	2	2	1	1	11	0	25	4	9	2	1	26	2	0	6	3	1	21	3	3	9	1	2	1	14	2	2	3	4	1	42	3	12	4	4	2	14	4	4	3	4	2	9	12	3
106	11	3	7	10	16	3	6	7	7	5	13	11	8	12	4	6	6	3	8	9	24	4	3	1	6	5	9	2	12	4	4	2	15	0	6	5	12	5	9	12	3	5	23	7	5	5	16	4	13
107	3	1	3	6	4	2	3	4	4	3	7	2	3	2	3	4	1	1	4	1	0	5	9	3	1	6	1	2	1	0	2	3	3	1	5	2	2	2	2	1	1	2	0	5	2	3	1	5	3
108	3	17	56	12	23	5	11	5	9	7	39	7	2	8	8	8	7	26	2	0	3	4	1	1	4	7	3	16	4	3	6	3	3	2	5	6	6	1	2	54	2	4	10	1	6	5	3	7	6
109	12	9	12	6	2	14	5	4	9	7	15	56	11	19	5	11	9	5	3	2	5	30	2	4	6	5	11	3	5	3	6	8	4	7	4	4	17	8	27	7	8	9	24	5	3	8	10	9	3
110	7	6	9	7	3	5	5	3	7	13	14	6	3	3	4	8	3	1	9	5	1	9	8	4	2	3	5	3	5	7	3	3	3	6	9	5	8	4	5	3	8	4	6	11	7	5	10	3	3
111	2	2	2	2	1	1	1	1	2	1	4	5	1	0	1	1	2	0	2	2	4	4	1	0	1	2	0	0	3	0	3	3	0	3	1	1	2	2	1	2	1	4	0	4	2	4	0	1	4
112	14	223	34	14	6	18	5	5	24	10	9	22	8	7	3	6	30	3	38	21	2	10	16	68	3	3	26	27	6	14	16	2	3	0	44	6	13	45	21	4	5	7	6	6	22	48	4	10	3
113	6	3	8	8	5	5	3	3	7	11	6	6	3	6	3	5	7	4	4	3	2	7	5	4	2	2	10	3	7	2	4	2	2	2	4	4	1	2	6	4	6	2	4	1	5	3	4	1	2
114	30	15	21	19	1	1	31	5	12	16	48	4	2	11	19	103	4	1	34	1	12	8	0	2	2	14	22	1	7	1	3	4	10	0	22	43	10	24	10	4	8	15	15	5	14	33	15	12	0
115	3	4	10	4	1	5	3	1	7	23	3	12	1	3	10	6	8	2	26	9	0	40	34	4	0	2	10	6	7	2	18	1	3	1	4	3	0	8	57	2	1	7	41	4	7	33	13	10	8
116	3	1	2	2	1	1	1	1	2	3	1	1	1	2	1	1	0	1	3	0	0	2	3	1	1	1	2	1	5	1	3	1	0	2	4	1	0	2	2	3	1	2	0	1	0	3	0	2	1
117	3	47	8	9	11	32	2	4	11	88	4	12	1	3	13	12	3	3	13	7	1	6	18	14	27	9	2	5	10	3	11	2	21	14	6	2	1	6	11	25	0	5	2	8	5	8	26	8	4
118	14	18	15	8	24	11	11	13	8	19	7	20	13	14	7	23	10	11	8	8	4	8	3	2	5	5	7	8	13	18	24	4	13	3	21	13	21	12	9	11	7	18	16	8	12	11	35	7	11
119	1	2	5	5	2	2	1	1	3	0	3	4	0	1	1	2	3	1	4	0	0	8	5	14	4	1	3	1	2	2	8	2	3	1	5	1	0	2	19	2	0	0	0	0	3	3	0	5	2
120	2	5	7	5	1	6	2	6	31	0	2	2	0	0	1	0	4	3	0	1	0	10	1	1	1	2	16	2	1	11	4	8	3	1	4	3	0	2	1	1	3	0	0	2	3	3	1	5	2
121	29	9	12	22	9	6	13	2	13	13	17	10	8	10	5	17	6	5	10	4	19	14	7	3	8	7	7	9	9	6	15	21	11	5	14	14	9	7	7	13	12	8	1	13	7	12	12	6	14
122	1	1	5	3	1	0	2	1	1	1	1	1	1	0	1	1	1	0	0	1	1	0	1	0	6	0	4	2	15	1	2	0	4	0	2	1	0	1	2	0	2	0	16	1	1	1	3	0	1
123	2	1	2	1	0	1	0	3	1	2	1	0	2	1	4	8	3	0	0	0	0	1	1	1	0	3	0	1	0	1	2	0	1	2	4	1	4	0	1	0	5	0	0	0	1	4	26	1	1
124	33	16	13	22	60	8	17	16	21	17	18	26	19	16	9	15	17	18	6	18	10	14	5	5	7	9	17	8	6	28	15	44	8	5	60	27	18	7	20	15	29	20	11	21	10	11	24	10	14
125	4	7	10	3	5	6	5	11	12	4	4	2	2	9	1	3	8	3	3	2	4	7	3	4	3	3	4	1	3	3	7	5	5	8	2	4	5	3	7	2	2	4	5	3	1	3	4	4	0
126	1	3	4	4	1	1	1	1	5	1	1	3	1	1	1	3	1	5	2	0	0	3	8	1	0	5	1	1	1	1	1	6	2	0	2	2	0	1	2	2	2	1	0	0	0	1	1	2	1
127	2	1	3	1	2	0	1	0	3	1	4	2	3	0	0	0	0	0	1	0	0	2	2	0	1	3	1	1	2	0	1	0	1	2	3	3	7	2	1	0	1	1	0	7	0	1	0	1	1
128	1	1	4	1	0	1	6	2	1	1	4	1	2	0	0	0	1	2	0	0	0	1	25	0	13	0	1	0	2	1	1	1	0	0	0	0	0	0	1	0	1	0	2	1	0	2	1	5	3
129	17	15	5	5	6	6	9	3	7	10	13	5	11	6	2	10	5	6	6	7	2	6	3	3	8	2	7	5	6	4	4	6	9	8	4	9	5	4	8	8	5	3	18	1	7	2	5	4	4
130	2	1	2	2	2	1	1	1	3	2	1	2	2	2	0	1	1	1	2	0	1	3	3	2	2	2	2	0	2	1	1	1	1	1	2	1	0	0	2	2	1	0	1	1	0	2	0	0	2
131	2	2	5	5	3	1	3	3	6	1	4	4	2	4	4	2	4	3	2	2	2	5	5	3	3	3	2	1	2	2	3	5	3	1	3	3	5	1	3	2	3	3	0	3	3	2	5	5	3
132	1	1	4	1	0	1	4	64	8	1	4	1	1	17	0	1	8	0	9	3	0	2	4	1	2	5	8	1	5	2	1	0	25	0	2	0	0	1	2	3	1	1	0	1	0	1	3	1	4
133	13	11	6	6	6	2	3	7	5	10	5	4	4	3	12	9	4	5	4	7	1	7	1	2	3	4	4	3	4	5	7	7	3	0	13	6	2	3	3	6	2	11	2	5	5	11	11	5	5
134	10	7	5	12	8	3	8	7	13	15	13	9	5	10	4	14	7	2	5	11	1	4	4	2	1	4	7	2	7	9	3	1	3	18	9	12	17	2	10	6	6	8	4	10	4	8	11	5	5
135	12	6	4	11	1	2	5	7	12	5	16	6	6	1	1	6	9	6	4	5	6	11	6	4	1	2	2	2	3	8	6	5	4	5	7	6	1	8	2	5	8	11	3	12	3	19	13	3	8
136	1	0	1	0	1	0	1	4	2	0	2	1	0	1	0	1	0	0	2	1	0	1	2	2	0	2	1	0	0	1	1	4	1	0	1	1	0	0	0	0	1	1	0	1	0	0	1	0	0
137	2	2	5	7	6	2	3	1	4	1	8	8	2	4	0	1	4	2	1	4	1	1	1	1	4	3	3	2	0	2	3	3	5	12	14	3	6	2	2	1	3	2	3	2	1	2	1	3	1
138	0	2	1	2	0	2	1	2	2	0	2	1	2	0	1	0	1	0	0	0	0	1	0	1	1	1	0	0	0	1	2	3	0	0	1	1	3	0	1	0	0	2	2	1	1	0	0	0	0
139	0	2	0	1	1	0	0	0	0	1	1	1	0	1	1	1	1	1	1	0	0	3	3	2	1	1	1	0	2	0	0	1	1	0	2	0	0	1	0	0	0	0	0	1	1	1	0	2	0
140	21	10	5	7	8	4	7	17	12	23	21	10	9	20	4	9	14	6	6	8	11	9	3	2	5	4	6	3	3	5	6	7	3	8	11	5	199	8	5	11	13	9	1	8	13	42	21	9	6
141	1	4	6	1	1	6	2	2	3	6	1	5	0	1	1	9	5	2	8	6	0	1	16	2	0	0	5	4	3	1	6	3	1	0	2	2	0	3	32	1	0	2	53	1	1	30	33	8	7
142	3	1	4	7	5	2	3	0	3	1	2	2	1	1	0	5	4	1	1	0	1	0	3	4	7	2	5	1	1	5	1	6	1	0	0	2	0	0	1	1	1	0	0	1	1	0	2	3	1
143	22	4	17	5	4	15	4	3	18	1	14	2	5	4	6	17	16	12	11	12	7	37	3	2	6	3	7	5	9	10	5	6	1	6	79	11	16	7	2	5	3	27	2	8	7	16	15	10	8
144	2	2	7	4	4	2	3	6	3	2	4	4	2	2	3	6	1	1	5	1	2	4	2	1	3	1	8	1	8	3	1	5	2	1	4	2	1	1	2	1	3	2	2	2	3	2	3	2	1
145	5	16	8	3	1	2	5	1	188	21	11	18	10	3	3	6	8	32	5	2	5	5	1	1	2	109	6	4	4	6	4	4	1	4	8	4	22	1	3	6	6	7	5	4	1	6	2	4	4
146	1	18	3	2	1	10	1	5	6	8	3	1	1	0	2	1	1	3	5	10	2	4	3	10	1	2	1	2	1	3	1	1	2	0	1	0	0	4	0	4	0	1	34	7	6	10	0	1	8
147	1	2	2	1	3	0	1	0	1	0	1	1	1	1	0	0	1	0	1	0	0	1	4	1	0	1	0	0	1	0	1	1	0	2	2	0	0	1	1	1	0	0	0	0	0	0	0	2	2
148	0	0	5	3	0	1	0	0	0	0	0	0	0	1	1	3	3	0	1	5	0	1	0	2	1	0	0	3	0	0	1	0	1	0	4	1	0	0	1	0	1	2	0	0	1	0	4	0	3
149	1	1	4	1	0	3	3	0	7	0	0	7	0	3	1	0	1	2	1	0	0	2	1	1	0	1	5	2	1	1	1	4	1	14	5	1	0	0	0	2	6	11	6	7	0	1	1	3	0
150	4	0	4	3	0	0	2	1	2	0	1	1	0	5	2	2	3	0	1	1	0	2	0	0	0	0	1	0	3	0	1	1	10	0	0	2	0	0	2	0	1	0	1	1	2	1	1	0	2
151	1	10	3	2	4	0	1	0	7	4	4	1	0	3	0	3	1	2	1	1	1	3	3	1	3	0	2	0	0	1	1	5	4	0	5	0	2	0	1	1	3	3	2	0	3	3	2	2	2
152	0	0	0	0	0	0	0	0	0	0	1	0	0	0	1	0	1	0	0	0	0	1	0	0	0	0	12	1	0	0	0	0	0	0	0	2	0	1	0	0	0	0	0	0	0	0	0	1	0
153	1	4	4	8	4	0	1	1	4	1	5	3	0	1	2	2	1	0	7	1	0	4	18	5	52	3	4	1	2	0	1	3	1	0	6	1	1	1	2	1	1	1	0	1	3	3	3	5	1
154	17	8	18	16	31	13	7	6	8	3	12	7	8	19	10	1	6	16	6	2	2	10	3	4	10	7	7	11	10	3	2	5	10	2	9	9	13	2	3	12	15	20	3	4	8	3	7	16	10
155	15	21	12	7	5	3	7	8	9	8	18	3	5	9	5	14	14	6	3	4	6	6	2	2	2	5	5	2	3	3	5	7	9	15	4	9	13	4	3	17	9	3	3	3	9	9	3	4	5
156	1	0	1	0	0	0	0	0	0	0	1	0	0	0	0	3	1	0	0	0	0	10	0	0	0	1	0	0	2	0	0	0	3	0	0	0	0	5	0	0	0	0	0	0	0	2	0	2	0
157	4	9	12	7	5	8	5	12	8	11	5	7	12	9	2	6	4	5	6	2	4	6	3	2	2	5	6	3	2	16	8	3	4	2	14	5	7	7	4	10	3	3	9	9	5	7	17	2	3
158	0	1	1	0	0	0	0	0	1	0	0	0	0	0	2	0	1	1	0	0	0	1	0	0	0	0	1	1	1	1	0	0	0	3	0	0	0	0	0	0	0	0	0	0	0	0	0	1	0
159	1	20	4	2	6	14	1	1	1	23	3	4	0	0	5	1	1	0	5	2	0	5	16	4	18	1	3	3	3	1	5	1	6	0	2	0	0	3	5	5	0	4	4	4	5	5	6	5	2
160	0	1	0	2	4	23	0	0	2	11	0	0	2	0	0	0	0	2	5	1	0	4	1	1	0	0	4	0	1	1	1	0	0	0	1	0	0	1	0	0	3	0	35	2	2	1	0	18	3
161	4	0	2	6	0	2	2	4	4	4	9	1	2	1	0	6	15	1	3	10	1	0	0	1	3	14	1	0	6	1	2	0	3	0	3	8	0	0	3	1	2	8	1	0	7	1	10	0	24
162	1	0	2	2	0	1	2	0	2	1	3	1	0	1	0	1	1	1	1	0	0	0	1	0	0	3	1	1	1	0	1	0	1	5	3	1	0	1	1	1	0	0	0	0	1	1	2	1	1
163	0	0	3	1	3	1	1	0	2	1	2	1	0	0	1	3	1	0	12	1	2	0	1	3	0	2	1	0	4	0	1	2	3	2	1	2	1	1	1	1	0	0	0	0	1	3	2	0	2
164	2	8	2	5	1	14	16	11	3	6	5	5	4	3	3	0	10	1	1	3	8	15	5	4	0	3	0	4	0	0	0	5	0	0	2	1	7	4	2	0	2	1	0	0	4	4	0	0	1
165	6	1	3	4	0	1	0	0	4	2	6	2	3	2	2	2	2	1	2	3	1	5	5	1	1	1	1	0	2	1	1	1	1	1	3	4	4	2	2	2	4	3	0	7	2	3	3	1	2
166	0	0	1	1	0	1	1	0	1	0	1	1	0	0	1	0	0	0	0	1	0	1	0	0	0	0	0	2	1	0	1	0	3	1	2	1	0	3	1	0	0	0	1	0	4	0	0	1	0
167	1	0	2	2	0	0	0	0	1	1	1	0	0	3	0	0	1	0	0	0	0	1	0	0	0	2	0	1	0	0	1	1	1	0	1	1	0	0	1	0	1	0	0	1	0	0	0	1	0
168	5	35	4	4	4	4	2	30	2	1	1	10	11	1	3	3	2	1	3	4	1	3	0	1	4	3	17	3	2	16	1	19	2	0	36	8	2	2	2	12	2	3	6	33	4	2	19	2	1
169	4	8	4	2	3	2	2	3	5	13	6	4	3	6	1	3	7	1	1	1	2	5	1	0	1	2	2	2	2	2	1	1	3	12	3	2	1	4	2	1	4	3	1	1	2	5	7	2	1
170	3	4	2	2	4	2	4	2	3	6	2	4	4	3	0	2	5	3	2	0	10	1	1	0	3	2	1	2	1	1	2	1	4	3	3	2	6	1	1	3	3	1	0	1	2	3	1	1	3
171	0	1	1	1	0	7	0	0	1	2	0	0	0	0	0	1	0	1	2	0	0	4	1	4	0	1	0	0	0	0	0	0	1	0	0	0	0	2	0	0	0	0	80	0	0	6	0	2	19
172	0	2	0	2	3	1	1	1	1	0	0	0	2	0	0	0	1	1	3	0	1	1	6	3	0	0	0	0	0	1	1	4	0	0	0	0	0	0	2	0	0	0	1	1	1	1	0	0	0
173	1	0	1	0	0	0	1	0	1	1	0	1	0	1	0	0	1	0	0	1	0	1	0	1	1	1	1	0	1	0	0	0	1	0	1	2	0	0	1	0	3	0	1	1	2	0	1	1	0
174	1	6	3	3	1	3	0	0	11	1	3	0	0	102	0	19	0	0	4	1	1	2	0	1	0	1	2	7	1	0	11	3	3	1	1	2	1	11	3	0	0	1	3	6	25	3	1	0	1
175	1	2	3	2	1	1	1	3	4	1	3	3	0	1	3	3	2	3	1	0	1	3	2	2	2	1	1	1	3	1	1	2	3	1	2	2	8	0	2	0	3	1	1	1	2	1	1	2	1
176	0	1	1	2	0	0	4	0	2	1	1	0	0	0	0	0	1	0	0	0	1	2	1	0	3	0	0	0	0	0	1	7	16	0	1	2	0	0	1	0	0	1	3	0	2	0	0	0	1
177	1	0	3	1	0	11	2	0	2	3	1	1	1	2	2	1	1	1	3	7	31	5	1	3	0	2	2	3	2	1	20	2	1	0	3	1	0	1	1	1	1	1	10	2	1	3	1	5	3
178	33	19	11	6	8	4	10	1	11	5	10	10	9	5	7	12	9	3	8	6	4	5	5	5	4	9	9	4	10	6	3	12	13	7	8	31	9	3	3	13	0	6	1	7	11	8	10	4	4
179	8	5	6	5	3	2	5	1	7	4	7	3	8	5	3	5	4	2	2	3	3	6	2	1	2	3	4	3	4	5	1	2	2	3	9	5	2	2	4	4	5	3	1	2	4	3	6	2	4
180	0	1	1	0	0	0	1	0	0	0	0	1	0	0	0	0	0	0	0	0	0	1	0	0	0	0	0	1	0	0	0	0	0	3	0	0	0	0	0	0	0	0	2	2	1	0	0	1	0
181	0	0	1	1	0	0	0	2	1	0	1	0	0	0	0	0	1	0	1	0	0	0	1	1	0	0	0	0	0	0	0	1	0	2	1	0	0	1	0	0	0	0	0	0	1	0	0	0	0
182	2	1	4	1	1	0	1	1	5	0	3	2	2	1	1	1	2	1	1	0	3	1	1	0	1	3	0	1	1	0	0	9	1	0	5	0	9	2	1	0	2	1	0	1	0	2	1	3	0
183	5	6	7	3	4	2	2	0	6	3	7	6	3	3	1	4	6	0	4	8	2	7	0	0	2	2	3	2	6	4	1	3	1	4	7	5	3	2	1	8	2	11	1	4	3	1	3	3	4
184	6	4	3	4	2	1	2	3	4	6	8	2	5	6	1	10	6	1	2	2	5	2	2	0	2	1	3	4	8	1	2	3	4	3	1	4	6	1	3	5	4	4	2	2	3	5	5	1	2
185	14	7	9	10	1	1	8	1	9	3	11	3	17	6	4	10	18	3	20	9	2	9	0	2	11	2	3	6	5	12	3	14	3	0	31	7	9	9	6	4	3	21	0	10	7	9	19	6	4
186	5	6	5	2	1	3	2	4	2	4	6	8	2	3	4	6	4	3	2	3	1	6	1	1	2	3	1	0	2	2	3	1	3	8	3	5	5	5	1	3	3	2	1	1	2	5	8	0	1
187	0	0	1	0	0	0	0	0	0	0	0	1	2	0	0	5	1	1	0	0	0	19	3	1	0	0	1	1	1	0	0	0	0	0	1	0	0	1	0	0	0	0	1	1	0	0	2	0	1
188	9	3	5	6	0	6	2	4	10	4	5	5	4	7	3	6	3	1	4	2	3	4	2	0	6	3	5	2	4	3	3	3	5	5	9	4	6	2	3	3	2	7	2	5	6	3	7	4	3
189	1	1	1	0	0	0	1	0	1	0	1	1	1	0	1	1	1	2	0	0	1	1	0	0	0	2	0	1	0	0	0	0	2	3	1	0	0	0	1	1	1	1	0	0	0	1	0	0	0
190	0	0	1	2	0	1	0	0	0	1	0	0	0	0	0	0	0	0	0	0	0	0	3	1	0	0	2	0	0	0	0	3	1	0	1	0	0	1	0	0	0	1	0	0	0	0	1	1	0
191	1	3	2	2	1	1	0	0	0	0	1	1	0	1	0	1	1	0	6	1	0	4	15	5	1	3	0	2	1	7	1	0	3	0	2	0	3	2	2	0	0	0	0	2	1	2	1	3	0
192	0	4	3	2	1	0	11	0	4	1	2	2	15	13	0	0	8	6	2	2	0	22	0	1	3	1	31	43	14	5	0	4	3	1	0	4	0	2	1	10	2	1	19	8	4	3	1	5	0
193	6	7	28	7	2	11	4	4	13	1	5	2	4	1	0	5	5	7	5	6	4	18	59	2	4	3	3	8	4	12	6	2	1	4	28	8	15	3	1	4	4	45	0	5	1	19	11	7	5
194	12	0	2	12	0	1	4	1	2	1	5	0	5	4	8	1	28	4	1	13	18	8	1	2	3	2	3	0	14	13	4	0	0	1	7	3	5	0	4	8	3	24	0	0	2	9	15	8	1
195	2	3	3	1	0	4	2	1	1	0	2	0	7	2	0	1	2	1	3	2	0	2	0	0	2	2	4	0	2	1	1	3	1	0	20	2	1	0	1	2	1	7	0	1	1	0	3	1	2
196	7	10	5	6	5	11	5	1	8	9	12	9	9	19	3	11	5	4	3	7	3	7	1	3	2	3	4	1	2	3	6	4	4	2	12	9	3	7	4	8	8	12	1	4	8	6	8	3	8
197	5	3	4	4	2	2	4	1	3	3	6	0	3	1	2	4	3	1	4	2	1	9	1	2	1	4	4	1	2	5	1	5	0	0	3	2	5	2	3	3	6	3	1	1	4	2	6	1	3
198	0	0	2	2	1	0	0	1	1	0	1	1	0	0	0	0	1	0	2	0	0	1	4	2	0	0	3	1	0	0	1	1	0	0	1	2	0	1	2	0	1	0	0	0	0	1	0	2	0
199	0	0	1	1	1	0	0	0	1	0	1	0	0	0	0	0	1	0	1	1	0	0	1	1	0	0	0	0	0	0	1	0	0	0	1	1	0	0	1	0	0	0	0	0	0	0	0	1	2
200	0	0	2	0	4	0	0	0	0	0	1	0	0	0	0	0	0	0	0	0	0	0	3	0	0	1	0	0	0	0	1	1	0	0	1	0	0	0	0	1	0	0	0	0	0	0	2	0	0
201	241	1334	213	66	22	48	182	400	157	407	193	332	87	172	265	489	55	406	156	179	128	128	133	1102	242	79	235	45	91	455	62	304	291	990	557	132	412	113	62	582	386	33	66	44	373	85	99	126	48
202	351	110	151	74	6	34	143	2013	134	50	16	152	41	17	75	144	160	37	143	42	41	165	11	123	47	149	15	24	152	354	342	237	22	3	116	82	1398	217	740	949	340	19	134	31	37	108	164	36	81
203	762	713	623	709	173	1028	967	4193	350	690	303	264	2459	249	539	632	442	1498	732	977	342	489	2076	1121	259	849	1026	264	480	2974	1151	536	264	277	1037	678	385	1315	361	304	861	697	80	786	1455	249	511	1368	457
204	447	179	322	1436	346	105	1353	675	1214	1016	2225	769	195	1350	369	2193	1457	1962	1358	917	1378	402	1994	1801	548	820	548	1108	425	2314	459	223	762	937	392	2863	1343	540	406	1131	946	643	123	2334	1664	224	2957	535	303
205	142	29	67	52	17	18	69	46	87	33	117	81	49	26	43	107	60	77	65	48	34	72	19	63	79	53	225	21	82	57	22	121	33	51	64	68	128	85	158	351	92	219	6	35	32	64	207	29	38
206	232	84	105	66	63	87	103	72	131	52	85	142	48	37	72	165	105	46	123	56	219	106	21	179	116	147	28	78	82	34	78	238	20	4	97	156	78	110	60	436	219	70	28	100	21	94	99	44	68
207	175	122	66	24	0	32	65	30	66	81	283	84	27	7	283	97	45	94	82	11	5	102	9	50	24	73	15	16	29	17	134	130	11	29	49	84	90	198	14	466	68	28	7	28	10	82	48	13	30
208	298	97	139	66	196	15	132	91	159	67	41	158	55	37	132	181	187	69	147	178	87	229	18	85	35	295	22	44	71	11	23	273	21	9	97	109	113	183	33	805	221	70	12	44	76	120	173	88	184
209	69	18	34	15	12	2	35	30	41	14	22	50	17	10	25	38	26	48	41	12	25	40	12	37	23	78	17	8	26	9	9	76	8	3	44	26	50	36	21	174	60	31	4	24	17	40	46	15	26
210	88	144	40	20	30	29	85	152	28	15	32	47	48	54	33	57	66	49	41	18	128	47	10	108	35	40	11	54	53	30	82	74	9	8	42	66	73	65	25	205	171	12	4	39	14	47	38	40	17
211	106	23	41	23	44	6	41	13	42	22	8	39	18	29	50	52	21	17	53	20	27	55	8	39	53	68	13	16	35	5	51	96	12	8	59	41	42	52	19	279	129	25	5	19	17	33	36	16	21
212	84	19	40	16	3	8	39	7	33	38	171	40	11	12	10	34	24	13	44	9	6	38	4	33	324	25	1	5	12	55	2	63	2	0	40	41	25	63	8	230	36	9	5	13	2	25	68	10	38
213	406	1659	596	1266	6	2424	261	196	480	781	344	283	73	192	821	148	124	226	337	1059	2894	1735	201	849	776	231	454	174	50	1287	165	253	756	59	1287	49	967	204	976	2871	459	110	4836	3253	954	1748	1648	565	712
214	758	448	40	74	34	677	585	5955	510	845	347	47	22	20	145	1301	884	289	341	1038	240	58	185	112	76	282	164	342	23	223	194	33	36	15	365	95	2098	50	531	332	259	43	668	5	728	342	1664	1190	66
215	63	5	29	7	0	0	19	4	18	8	2	25	18	3	14	28	10	4	26	14	4	35	1	23	0	32	1	2	11	2	4	50	1	0	20	15	23	25	4	163	36	3	2	5	3	20	21	4	16
216	2041	43	577	510	2042	1167	169	9589	157	1115	1071	261	1994	271	2380	263	1130	33	253	336	717	308	2142	131	380	192	736	491	1848	1471	776	75	94	994	90	149	168	480	947	942	41	2181	1455	43	155	202	797	300	57
217	11	5	19	5	3	1	8	2	5	5	1	6	8	3	6	4	3	5	4	6	2	8	1	5	3	10	2	0	40	2	27	9	3	0	7	8	10	7	59	28	10	1	2	1	1	7	10	3	2
218	18	4	8	4	1	0	10	10	7	4	2	9	6	2	3	8	9	8	17	8	11	10	0	17	2	12	0	1	4	1	1	20	2	6	9	9	8	16	2	42	35	5	1	1	2	9	9	4	5
219	11	5	6	1	0	0	4	1	4	1	0	10	2	1	1	6	6	4	7	2	1	3	0	8	3	2	0	0	2	0	0	14	0	0	4	1	12	5	2	21	14	1	1	3	1	5	6	1	4
220	25	8	13	15	2	0	13	10	12	3	8	14	3	6	5	12	10	3	10	2	4	11	5	13	3	18	0	9	8	2	4	24	2	0	6	7	26	18	3	54	75	2	2	3	4	13	15	2	11
221	10	4	5	0	0	0	3	0	3	0	1	7	4	0	2	3	5	6	5	2	1	4	2	4	3	5	1	0	2	1	1	8	1	1	4	4	7	19	3	18	15	1	0	4	5	5	3	2	1
222	185	416	169	47	3	106	142	6	192	1220	484	218	14	630	465	451	258	5	33	414	5	521	166	202	14	549	1226	754	943	60	89	42	1594	3	20	524	20	760	20	905	23	65	254	91	9	482	303	10	297
223	7	2	4	6	1	0	3	0	2	1	0	5	1	0	0	10	2	1	5	1	5	3	0	6	1	9	2	4	2	0	1	4	1	0	5	4	2	5	1	21	18	4	0	2	1	5	3	0	1
224	90	106	32	19	92	18	53	194	34	54	169	26	21	73	95	106	79	288	42	109	10	152	77	36	16	128	40	72	129	50	19	55	61	53	38	71	230	60	11	211	75	95	8	43	91	111	56	63	109
225	44	15	36	36	21	9	231	29	324	33	96	16	54	29	17	69	40	68	31	38	40	42	33	16	63	35	108	30	157	28	35	69	69	41	24	176	36	33	86	190	43	59	7	40	36	46	102	29	20
226	5	5	3	2	2	0	3	10	5	1	4	6	3	2	2	3	2	1	6	6	4	17	0	2	1	10	2	17	11	1	5	8	5	0	4	9	5	4	25	18	5	4	0	7	2	6	3	3	5
227	1468	8	11	7	4	1209	12	2	9	4	3	1480	2	1593	6	12	6	5	11	0	3	20	3	7	39	14	3	1	7	4	2389	26	1	12	2639	16	280	11	673	78	11	2767	2	1	4	12	19	9	17
228	13	3	5	3	0	0	5	2	7	2	1	5	3	0	11	11	7	6	8	30	0	29	0	13	0	7	1	2	3	3	2	8	2	27	10	6	6	9	9	27	10	1	1	5	1	10	10	1	6
229	17	8	12	2	2	4	6	4	7	3	2	11	7	4	4	9	7	6	8	0	15	6	1	6	8	8	2	7	5	1	1	11	3	0	8	8	16	11	2	38	37	2	1	4	1	10	9	0	2
230	21	3	10	3	0	0	13	1	7	13	5	12	12	3	2	8	5	8	9	11	6	318	25	28	6	4	23	6	3	7	26	14	3	446	9	4	8	9	133	49	34	18	1	18	1	7	10	5	5
231	9	23	9	21	10	5	10	26	12	23	26	3	12	12	5	16	18	97	9	13	18	28	3	5	2	42	5	11	13	5	7	5	6	0	4	17	21	48	2	36	17	13	1	7	7	5	12	3	17
232	85	75	39	113	20	127	154	146	54	142	243	34	39	178	78	188	141	86	256	101	114	327	79	17	197	789	353	63	59	137	110	36	106	24	35	248	95	120	42	158	58	70	3	229	178	170	610	32	458
233	8	51	2	43	0	52	17	5	3	25	4	13	74	0	2	4	30	2	4	2	1	4	8	48	5	4	8	3	1	43	38	3	2	0	10	0	5	13	13	19	5	0	5	73	1	3	1231	0	2
234	67	64	14	25	138	16	47	154	29	88	138	13	22	34	78	127	92	131	29	77	9	144	84	29	11	34	30	63	190	45	14	53	78	70	45	49	110	36	33	126	55	120	4	35	49	71	63	66	73
235	50	265	16	559	2	5	16	14	28	34	2065	13	30	10	12	63	18	128	20	938	15	25	23	59	6	395	4	39	33	15	688	22	3	3	16	11	53	142	48	101	66	4	4	13	160	25	16	853	18
236	6	0	3	0	0	0	3	2	2	1	0	3	3	0	1	5	2	2	1	1	1	5	0	2	0	1	0	0	1	1	0	4	0	0	1	3	2	4	1	22	5	1	0	1	0	1	3	0	2
237	12	2	5	0	0	0	5	1	5	3	1	4	1	1	4	12	3	4	5	2	0	4	0	6	0	1	0	1	3	2	0	10	0	12	1	2	6	6	1	26	4	4	1	0	0	3	4	0	3
238	160	114	47	74	373	63	253	484	50	50	61	111	26	390	322	70	57	51	161	24	126	76	38	27	215	302	314	146	66	65	103	38	168	15	112	63	170	35	49	177	25	255	1	91	257	589	376	1813	148
239	12	1	3	3	0	1	4	1	3	0	0	8	2	0	2	2	2	2	3	1	1	1	0	3	3	2	0	0	1	0	0	8	0	0	5	3	4	4	0	25	50	0	0	0	1	1	2	0	1
240	62	427	42	95	293	70	104	391	117	243	586	41	118	77	158	199	164	276	65	228	257	77	39	11	19	260	266	55	32	105	72	10	76	5	23	119	79	402	63	186	135	130	3	167	39	151	217	184	449
241	10	3	5	2	0	0	4	2	6	1	1	5	1	0	3	5	3	3	4	3	0	4	1	12	1	3	0	1	4	0	1	4	3	0	3	2	3	6	1	24	22	3	0	2	0	3	4	1	1
242	16	1	4	1	0	0	5	1	6	0	0	5	0	0	1	6	2	0	7	1	1	8	0	8	1	3	1	0	5	0	1	8	0	0	2	2	2	4	1	31	6	0	0	0	0	4	5	0	5
243	29	0	3	7	1	0	4	0	2	40	1	0	0	1	1	2	5	0	1	1	5	1	0	7	0	0	4	0	1	2	4	3	0	8	4	60	1	1	56	37	10	1	0	7	0	1	1	0	2
244	28	15	9	17	107	11	25	84	21	57	63	4	70	32	95	107	35	70	25	38	4	80	89	18	17	12	72	39	77	68	8	17	325	24	31	30	24	25	19	80	40	125	6	20	71	31	73	30	45
245	11	1	6	1	0	0	5	0	5	9	16	8	1	0	3	6	3	0	9	4	0	3	0	11	3	18	0	1	3	0	3	8	1	3	7	2	22	6	1	42	8	4	0	0	1	3	5	5	4
246	9	2	10	3	5	13	4	1	2	19	22	6	1	3	3	3	4	21	9	1	4	2	2	6	51	4	268	1	39	5	5	18	7	1	3	14	3	10	7	11	13	3	1	66	3	2	14	281	8
247	1	0	43	3	0	1	1	26	0	1	0	0	4	1	14	1	13	1	5	2	0	0	0	0	37	0	0	0	116	1	1	5	0	0	0	6	1	0	0	1	0	5	9	0	16	10	13	1	83
248	18	5	10	14	2	3	31	8	16	29	29	14	12	9	8	28	12	8	10	7	11	28	5	7	20	8	10	2	8	16	2	19	3	1	19	27	10	23	17	51	14	22	0	45	2	14	25	4	7
249	6	1	1	0	0	0	2	0	2	0	0	1	13	1	0	1	2	0	3	1	1	1	0	2	0	0	2	0	1	0	0	3	0	9	1	0	0	3	0	11	4	0	1	1	1	1	16	0	2
250	29	30	14	8	147	6	25	46	22	23	59	8	13	19	26	36	30	41	16	22	14	47	15	25	2	24	8	188	39	21	5	16	102	9	11	22	32	24	5	83	20	15	2	12	21	21	23	8	35
251	6	0	3	0	0	0	4	0	4	1	0	3	1	0	1	1	2	0	8	1	0	4	0	16	2	2	0	0	1	0	1	7	0	1	3	2	5	5	1	18	2	0	0	0	1	1	1	1	2
252	0	0	0	0	0	0	0	0	0	0	0	0	0	0	0	0	0	0	0	0	0	0	0	0	0	0	0	0	0	0	0	0	0	0	0	0	0	0	0	0	0	0	0	0	0	0	0	2	0
253	5	1	2	2	0	0	2	0	1	1	1	16	0	27	1	14	8	0	3	23	1	1	3	2	0	1	1	0	7	2	0	4	1	1	0	2	1	1	2	10	3	2	0	2	0	3	7	1	2
254	8	5	4	4	1	0	3	1	4	3	2	3	5	1	2	8	7	2	5	0	4	6	0	7	1	8	1	1	2	1	2	9	0	0	3	9	7	6	0	18	17	0	0	2	1	5	3	1	7
255	7	1	4	1	0	0	1	2	2	0	5	2	1	1	0	1	1	0	4	0	0	5	0	1	0	2	0	5	2	0	4	7	0	0	1	1	1	2	1	19	2	0	0	0	0	2	1	5	1
256	48	288	14	17	15	4	17	835	7	19	18	9	11	8	7	424	8	71	26	4	273	11	15	20	11	20	127	10	5	104	3	9	5	0	12	35	3	44	56	35	7	5	3	14	3	92	21	135	17
257	23	34	8	5	101	7	27	14	18	12	77	6	10	7	49	95	37	77	12	26	4	61	9	8	4	16	15	5	10	36	3	13	40	12	17	21	9	17	8	39	17	29	1	25	19	19	47	8	44
258	12	22	9	17	32	4	12	14	7	20	9	5	4	4	5	39	13	63	7	16	14	14	3	18	5	20	2	7	14	4	7	11	9	2	16	9	11	24	1	29	7	11	0	8	10	12	11	13	3
259	3	1	2	2	0	0	2	4	2	1	0	4	1	1	2	2	2	1	2	1	0	11	0	4	1	5	0	0	1	1	1	4	0	0	4	2	1	2	0	13	1	0	1	2	0	2	3	2	1
260	8	1	4	2	0	0	5	0	5	0	1	7	2	1	2	4	3	3	5	1	1	4	0	6	3	6	0	0	2	0	1	10	0	0	6	2	5	3	1	36	4	2	0	1	0	3	8	1	3
261	5	0	1	1	0	3	2	0	3	0	0	3	0	0	0	2	2	0	3	0	0	2	1	5	0	5	0	0	1	0	1	4	0	0	3	0	7	1	1	9	11	0	0	1	0	1	1	0	1
262	4	7	5	9	1	1	2	5	4	19	34	2	8	4	6	29	8	22	13	2	2	8	7	13	0	13	7	3	8	6	2	3	15	6	1	4	9	5	2	13	9	20	5	0	5	25	4	6	5
263	4	2	2	3	0	0	2	0	2	3	0	2	1	5	3	1	0	1	3	78	0	0	0	9	11	0	0	0	1	0	3	1	0	39	5	1	2	1	21	7	4	1	0	0	0	1	1	0	1
264	68	5	12	1	24	0	81	291	119	2	5	1	4	2	4	7	7	66	123	995	2	147	3	19	26	52	1	1	3	21	49	8	1	2	57	4	8	84	473	84	3	146	3	1	49	10	3	2	2
265	1	0	0	0	0	0	0	0	0	0	0	0	0	0	0	0	0	0	0	0	0	0	0	0	0	0	0	0	0	0	0	0	0	0	0	0	0	1	0	0	0	0	0	2	1	0	0	0	0
266	21	58	7	13	117	18	24	33	23	16	74	6	18	20	77	60	38	135	19	45	6	71	33	9	11	23	21	45	40	23	8	8	80	26	20	40	50	14	12	41	17	66	0	10	39	44	32	23	49
267	8	1	4	1	3	0	3	0	3	0	0	4	1	0	2	4	1	1	4	0	0	3	1	3	0	0	0	0	1	0	1	9	0	0	3	1	5	6	1	24	3	1	0	1	0	2	2	5	1
268	18	10	5	1	0	1	6	6	4	1	0	7	1	1	5	6	2	1	5	1	2	4	0	7	0	4	0	1	3	1	2	12	3	0	4	2	5	6	1	40	6	1	0	1	0	2	3	1	1
269	12	11	18	10	17	2	41	6	14	11	19	7	8	8	9	8	9	16	8	17	5	17	5	10	5	22	14	12	10	12	9	13	16	4	4	16	16	17	8	48	36	15	1	6	24	10	18	28	18
270	14	8	6	2	0	1	5	8	8	2	1	6	4	2	2	3	2	2	7	0	0	5	1	9	1	1	1	0	4	1	1	9	1	1	9	2	5	7	1	46	9	1	0	0	1	3	3	1	0
271	12	1	5	0	0	0	4	1	4	1	0	3	1	1	2	3	1	0	5	0	0	3	1	3	0	4	0	0	1	0	0	7	0	0	1	1	6	5	1	38	4	1	1	0	1	2	2	0	3
272	29	7	10	4	0	14	34	3	10	4	1	11	1	3	3	9	3	0	12	6	2	8	2	7	2	5	0	3	3	11	1	13	4	0	8	3	5	10	3	65	12	2	8	7	5	7	11	3	9
273	1	0	53	13	0	0	1	39	0	0	0	1	1	1	74	0	25	0	0	0	1	0	0	2	0	0	0	0	3	0	0	2	0	0	0	5	0	0	0	2	0	0	3	0	49	1	0	1	29
274	24	8	4	4	13	2	30	126	15	83	1	4	5	13	5	75	21	57	2	21	350	383	220	1	83	8	8	196	92	178	3	1	16	0	1	5	7	3	27	113	13	3	0	0	16	52	7	12	1
275	1	0	0	0	0	0	0	1	1	0	0	1	0	0	0	0	0	0	1	0	0	0	0	0	0	0	0	0	1	0	0	0	0	0	3	0	1	0	0	1	0	0	0	0	0	0	0	0	0
276	7	3	6	4	4	2	5	3	4	5	5	4	7	2	6	10	9	8	4	8	12	7	3	6	4	10	1	3	7	2	1	4	3	0	1	11	22	9	1	13	4	12	1	2	1	7	7	2	2
277	4	5	6	0	1	0	2	1	1	4	0	1	0	0	0	1	1	0	1	0	17	14	57	42	0	1	0	0	0	6	0	5	0	0	3	2	1	3	1	10	2	1	0	0	5	1	1	4	1
278	1	11	0	0	2	0	1	2	1	2	4	2	0	0	5	4	2	1	1	0	0	1	14	3	1	0	1	1	3	2	1	2	12	0	1	2	0	1	2	4	2	2	4	3	1	3	2	1	2
279	5	0	2	2	0	0	3	0	3	1	0	2	0	0	1	4	1	0	4	0	0	2	0	5	1	0	0	0	1	0	0	5	0	0	4	1	3	2	0	11	3	0	1	0	0	0	3	0	3
280	4	6	2	5	5	0	1	2	3	2	3	4	2	1	4	1	2	3	2	1	4	1	1	5	0	2	4	0	4	1	1	5	0	0	1	4	4	4	1	8	3	2	0	5	1	3	2	4	0
281	0	0	1	0	1	0	0	0	0	0	0	0	0	1	2	0	1	0	0	0	5	0	0	0	0	1	0	0	0	0	0	1	0	0	0	1	1	0	0	1	0	0	0	0	0	0	0	0	0
282	18	18	22	91	1	68	18	54	4	24	288	33	85	13	120	79	24	19	5	39	3	231	65	36	3	5	76	15	5	11	43	8	816	0	10	7	3	21	82	36	148	4	21	0	39	85	341	184	35
283	0	0	0	0	0	0	0	0	0	0	0	0	0	0	0	0	0	0	0	0	0	0	0	0	0	0	0	0	0	0	0	0	0	0	0	0	0	0	0	0	0	0	0	0	0	0	0	0	0
284	5	0	1	2	0	0	2	0	2	6	0	1	0	1	0	2	2	2	1	0	0	1	0	0	1	1	4	20	1	1	1	4	0	0	4	1	1	1	0	22	6	0	0	1	2	8	1	0	6
285	2	0	1	0	0	0	1	0	0	0	1	1	0	0	0	1	1	0	0	0	0	0	0	2	0	1	0	0	1	0	0	1	0	0	0	0	0	1	0	2	1	0	0	0	0	1	0	0	0
286	9	39	4	11	43	8	11	22	6	11	15	0	8	8	17	31	14	91	10	8	4	27	14	6	9	5	6	12	21	8	3	7	20	26	10	33	62	6	5	22	5	20	2	8	17	28	25	5	21
287	3	1	0	1	0	0	1	0	1	0	0	1	1	3	0	1	0	5	2	0	1	1	0	2	0	0	0	0	4	0	0	3	0	0	2	0	7	1	1	5	1	0	0	0	0	1	2	2	0
288	19	137	9	11	15	40	52	50	107	190	329	10	22	12	40	48	49	89	22	116	18	49	11	11	72	46	73	100	23	62	28	14	41	7	39	50	35	78	42	64	9	110	2	68	15	210	98	43	49
289	4	0	3	0	1	1	16	2	5	2	15	3	3	2	2	7	2	10	2	4	1	11	1	12	0	2	692	3	1	14	1	10	8	2	2	3	1	4	0	12	9	2	1	1	1	1	3	5	1
290	3	0	2	1	2	1	1	1	2	2	3	2	2	1	2	5	2	1	2	1	0	3	13	6	1	2	0	0	0	5	1	4	1	0	3	1	1	4	0	11	1	2	0	1	0	1	4	1	3
291	2	0	1	0	0	0	1	0	2	0	0	3	0	0	1	1	1	0	2	0	2	1	0	1	0	1	0	0	0	0	0	2	0	0	0	0	4	3	0	7	0	0	0	2	0	1	0	1	1
292	41	24	14	9	0	47	18	9	21	12	5	15	3	2	32	12	10	5	16	13	3	17	4	12	1	13	2	4	3	36	5	16	4	1	40	3	17	10	6	98	20	1	17	20	9	20	30	4	21
293	4	7	1	2	0	2	2	4	2	6	5	3	1	1	1	2	2	1	321	448	1	4	3	1	0	1	2	10	50	1	2	4	1	0	5	6	2	3	1	8	18	15	5	7	2	57	60	0	1
294	1	1	1	0	0	0	0	0	0	0	0	0	1	0	0	1	1	0	0	0	0	0	0	1	0	2	0	1	0	0	0	1	0	5	0	0	2	1	1	3	2	0	0	0	0	0	0	0	1
295	1	0	1	0	0	0	0	0	0	0	0	0	1	0	0	0	0	0	0	0	0	0	0	0	0	0	0	0	0	0	0	0	0	0	0	0	0	0	0	1	0	0	0	0	0	0	0	0	0
296	3	2	2	0	0	1	1	3	2	2	0	1	2	0	1	1	1	1	0	0	1	1	1	7	1	0	1	0	0	4	0	6	0	7	6	0	4	1	1	8	3	0	1	1	1	1	0	1	1
297	4	0	2	59	0	0	2	712	2	0	0	2	0	0	3	4	1	0	2	2	0	2	0	1	0	5	46	1	3	0	0	5	1	0	1	0	64	2	333	9	2	0	1	0	0	2	1	0	0
298	3	2	14	9	3	2	3	0	0	9	34	2	50	4	28	7	31	4	4	2	15	54	36	3	200	7	10	6	7	2	4	2	2	2	10	22	2	1	17	7	33	11	11	9	25	13	7	2	6
299	6	6	3	3	8	1	5	0	142	10	4	1	3	10	107	37	1	32	1	141	7	75	18	3	2	4	4	1	20	8	4	1	56	0	25	4	4	3	0	8	2	7	0	5	13	12	4	3	1
300	2	2	2	2	1	1	3	4	1	5	6	1	4	1	1	9	1	0	3	2	0	2	9	4	1	0	1	1	4	1	0	3	5	0	2	2	3	0	3	6	3	2	1	5	0	2	2	3	2
301	5	1	2	1	0	0	2	1	2	0	0	1	0	0	0	4	0	0	3	0	0	1	0	2	0	3	0	0	1	0	1	6	0	0	1	2	3	6	1	16	1	0	0	1	0	2	1	0	1
302	2	19	8	0	1	1	3	1	1	1	2	1	0	0	1	4	1	1	1	3	2	1	5	0	0	6	1	0	1	1	0	1	2	0	0	3	2	1	1	5	1	1	1	1	1	1	4	2	0
303	1	0	0	0	0	0	0	0	0	0	0	0	1	0	0	0	0	0	1	0	0	3	0	0	0	0	0	0	0	0	0	1	0	0	1	1	2	0	0	2	0	0	0	0	0	1	0	0	0
304	0	0	9	2	0	0	0	4	0	0	0	0	0	0	8	0	1	0	0	0	0	0	0	0	6	0	0	0	106	0	2	0	0	0	0	3	0	0	0	0	0	0	9	0	5	3	4	0	35
305	6	0	1	5	0	0	3	0	4	0	0	4	3	2	2	2	1	1	4	1	3	4	1	4	0	20	0	15	2	0	0	4	1	0	2	3	12	70	0	12	3	2	1	7	0	7	2	0	3
306	10	10	2	1	5	1	5	2	7	5	12	1	3	3	1	10	2	3	4	2	1	5	32	11	0	1	3	2	2	4	3	2	3	1	10	7	0	3	1	19	1	6	0	1	1	1	2	1	7
307	34	21	3	1	18	0	4	6	8	6	1	9	3	2	9	4	4	6	7	4	1	23	132	2	6	7	1	7	13	16	62	5	6	0	10	3	15	5	26	15	10	3	7	2	67	6	3	0	188
308	3	2	1	1	1	0	16	2	3	7	4	1	1	2	3	6	2	1	2	4	4	6	1	6	1	4	6	1	9	3	1	3	1	0	4	6	4	1	10	12	2	2	2	0	2	3	13	0	1
309	1	0	0	0	0	0	1	0	0	1	0	0	0	1	0	0	0	0	0	0	0	1	0	1	0	2	0	0	0	0	0	0	0	0	0	0	1	1	0	2	1	0	0	1	0	0	0	0	0
310	0	0	0	0	0	0	0	0	0	0	0	0	0	0	0	0	0	0	0	0	0	0	0	0	0	0	0	0	0	0	0	0	0	0	0	0	0	0	0	1	0	0	0	0	0	0	0	0	0
311	5	3	2	0	0	0	4	4	4	0	1	4	1	2	1	6	2	1	5	1	6	0	8	9	0	1	0	0	3	1	1	6	1	1	5	1	2	3	0	18	3	4	0	0	1	3	6	0	2
312	18	32	17	8	14	10	41	225	15	87	33	25	40	5	36	35	119	34	7	37	41	46	36	5	67	51	58	119	17	83	33	7	51	9	143	96	15	14	21	150	16	36	1	37	49	43	36	22	36
313	3	1	0	0	0	0	1	254	1	0	0	1	0	0	0	1	1	1	1	2	1	0	0	0	0	1	0	0	0	0	0	1	0	0	0	2	1	1	50	3	1	0	0	0	0	1	1	0	0
314	2	0	2	7	13	0	0	1	1	0	0	0	0	0	3	0	0	0	1	0	0	1	0	0	0	1	0	0	1	0	0	1	0	8	1	1	1	0	0	5	2	1	0	0	1	1	0	0	0
315	3	1	1	0	3	3	3	6	8	4	5	1	0	4	1	11	5	3	3	1	2	3	6	1	1	1	1	1	2	1	1	1	0	0	3	2	2	1	3	7	1	1	1	5	0	4	1	1	1
316	6	1	0	2	0	0	1	0	1	0	0	2	0	0	0	10	0	0	1	0	0	2	0	1	1	2	0	0	0	0	0	4	0	0	3	1	2	3	0	7	2	0	0	0	0	1	1	1	0
317	8	5	2	10	0	26	10	33	4	5	4	3	14	1	3	4	3	2	6	6	1	7	10	10	0	5	1	0	3	29	4	9	1	1	24	1	24	4	2	10	8	2	3	10	7	2	12	5	2
318	1	2	1	0	0	0	2	0	0	0	0	0	1	0	1	1	0	0	1	0	0	1	0	0	0	1	0	0	0	0	0	1	0	6	0	0	0	0	3	2	1	0	0	0	0	0	0	0	0
319	16	142	16	0	0	0	4	2	1	4	14	3	15	43	2	197	5	7	1	0	0	8	5	55	1	51	1	1	2	0	1	3	2	9	1	45	1	11	1	7	3	23	0	0	3	1	5	39	2
320	3	2	2	22	0	59	1	0	50	1	2	1	1	13	1	2	4	0	2	0	0	2	6	0	186	0	337	2	2	3	2	2	0	0	15	29	1	2	12	45	1	14	0	3	6	1	2	1	1
321	4	0	2	0	0	0	1	0	2	0	1	1	1	1	1	1	2	1	3	0	0	4	0	1	0	10	1	0	1	1	0	9	4	0	2	0	2	2	0	11	4	0	0	0	0	1	5	0	2
322	1	0	1	3	0	0	0	0	0	7	2	1	5	1	1	5	1	0	0	0	1	0	0	1	2	1	0	0	1	8	0	1	0	1	0	0	0	0	0	2	4	0	0	0	0	0	2	4	0
323	4	0	2	2	8	0	2	10	2	3	24	2	0	9	1	1	15	53	2	1	2	3	1	0	0	0	0	0	1	1	3	3	0	0	3	1	21	1	0	8	2	12	2	2	38	4	1	0	7
324	2	3	2	1	3	1	3	2	1	4	9	0	8	1	2	19	2	5	1	2	0	2	1	4	0	3	5	4	4	2	6	1	13	0	2	5	2	5	1	7	2	3	0	11	2	1	1	5	5
325	1	0	0	0	0	0	1	0	4	0	0	0	21	0	7	1	0	0	1	0	0	1	0	0	0	0	2	0	0	0	0	1	0	0	0	0	0	1	0	2	0	0	0	0	1	0	0	0	0
326	7	9	4	1	3	2	4	23	35	117	15	3	36	5	15	19	45	28	19	35	3	8	14	14	0	18	17	2	4	27	13	1	24	3	4	6	21	2	331	6	55	14	16	0	17	38	2	5	3
327	7	4	5	16	0	3	2	11	65	20	12	1	6	17	2	2	7	8	4	31	86	141	1	2	30	3	19	6	7	3	8	6	32	0	9	6	2	23	4	12	7	1	1	0	26	27	30	1	11
328	2	0	0	0	0	0	23	8	0	2	0	0	0	0	0	1	0	0	2	0	0	0	0	0	0	1	0	0	1	0	0	1	0	0	0	0	0	0	0	3	1	0	0	0	0	0	0	0	0
329	3	1	1	0	0	0	1	1	1	0	0	2	0	1	1	1	0	0	1	0	0	1	0	1	1	1	0	0	1	0	0	2	0	0	0	1	1	1	0	8	1	0	0	0	0	0	0	0	0
330	1	1	1	0	0	2	4	14	1	6	2	1	3	1	2	3	1	0	7	6	14	0	1	2	0	0	5	6	6	0	1	1	0	0	1	7	2	1	5	4	0	2	4	2	2	4	10	2	1
331	0	1	0	0	0	0	0	0	0	0	0	0	0	0	0	0	0	0	0	0	0	0	0	0	0	0	0	0	0	0	0	0	0	0	0	0	0	0	0	0	0	0	2	0	0	0	0	0	0
332	0	0	0	0	0	0	0	1	0	0	0	2	0	0	0	1	0	0	0	0	0	1	0	0	0	1	0	0	0	0	0	1	0	0	0	1	1	1	0	2	2	0	0	1	0	1	1	0	0
333	10	7	1	8	0	25	11	43	10	10	2	3	11	0	4	3	6	4	15	10	0	9	2	7	1	4	3	0	3	52	8	10	1	1	16	3	16	4	3	14	17	2	19	22	9	6	32	11	8
334	0	0	0	0	0	0	0	0	0	1	0	0	0	0	0	0	0	0	0	0	0	0	0	0	0	0	0	0	0	0	0	0	0	0	0	24	0	0	0	0	0	0	0	0	0	0	0	0	0
335	874	0	0	0	117	0	1	4	1	1	1	1	0	0	0	1	1	43	1	0	0	1	0	0	0	0	2	1	7	0	0	0	0	0	1	2	2	1	2	3	0	3	0	0	5	0	1	1	0
336	3	2	7	3	1	2	1	4	1	3	6	4	1	7	2	4	5	3	1	5	113	2	9	1	5	2	2	1	2	2	1	1	1	0	0	1	1	1	6	4	4	1	1	1	1	6	38	1	1
337	1	0	1	0	0	0	0	0	1	1	0	2	0	0	0	1	1	0	1	0	0	1	0	1	0	1	0	0	1	0	0	3	0	0	1	1	2	2	1	5	1	0	0	0	0	0	0	0	1
338	4	38	1	0	1	111	3	1	1	13	3	6	3	1	10	10	7	46	1	0	0	4	1	6	0	162	142	1	3	5	0	3	0	1	202	2	3	56	41	8	0	55	0	1	15	5	1	3	2
339	1	0	0	0	0	0	1	0	0	0	0	0	0	0	0	0	1	0	0	0	0	0	0	95	0	0	0	0	0	0	0	0	0	0	0	0	0	0	0	1	0	0	0	0	0	0	18	0	0
340	1	0	3	0	0	0	0	0	0	0	0	0	0	0	0	0	0	0	0	0	0	5	0	0	3	0	0	0	1	0	0	1	0	0	11	0	0	0	1	1	1	2	4	0	1	1	0	0	0
341	0	0	0	0	0	0	0	0	232	0	0	0	35	0	0	1	0	0	0	0	0	0	0	0	0	0	0	0	0	0	0	0	0	0	1	0	0	0	0	1	0	0	0	0	0	0	0	0	0
342	1	2	5	6	0	2	1	3	1	3	5	3	2	3	0	4	3	7	1	2	45	3	11	2	1	3	3	2	2	3	3	1	1	0	1	0	2	1	9	5	3	5	2	1	1	5	18	1	1
343	2	1	0	0	0	0	1	2	1	0	1	0	1	0	0	0	4	5	0	0	0	1	0	0	1	2	1	0	0	0	0	1	0	0	4	1	1	1	0	3	0	2	0	1	0	1	2	0	1
344	1	1	1	0	0	0	1	0	1	0	0	1	0	0	1	0	1	2	0	0	0	0	0	0	0	2	0	0	0	1	0	2	0	1	0	0	3	1	2	4	3	0	0	0	0	1	2	0	0
345	1	0	1	1	0	0	0	1	3	0	2	2	2	1	0	0	2	0	2	0	0	1	1	0	0	0	1	3	3	0	1	1	0	0	0	2	0	1	2	2	2	0	0	0	1	1	1	0	0
346	0	0	1	0	0	0	0	0	0	0	0	0	0	0	0	0	0	4	0	0	0	0	0	1	0	0	0	0	0	0	0	0	0	0	2	0	0	0	0	1	0	0	0	3	0	0	0	0	0
347	3	3	1	3	3	0	2	2	1	2	6	2	2	1	2	3	3	3	1	1	4	4	0	4	3	5	2	0	0	1	0	2	2	0	1	4	1	1	1	5	3	1	0	3	1	3	5	1	3
348	9	2	4	0	0	1	3	7	6	5	1	7	19	5	1	5	13	15	2	8	11	2	0	1	22	40	1	12	3	32	1	7	0	2	7	5	1	2	1	31	4	0	0	4	1	2	3	6	1
349	4	0	3	0	0	0	2	0	2	1	0	3	1	0	1	2	0	0	1	2	0	4	0	0	0	0	0	12	3	1	1	9	1	0	0	0	1	2	1	14	1	1	0	0	1	1	0	0	0
350	4	6	5	6	10	1	7	3	6	19	19	1	4	6	15	32	1	7	4	6	5	6	3	1	4	13	1	6	1	13	2	8	5	0	2	11	3	10	3	7	1	20	0	11	7	3	15	4	10
351	3	21	2	0	1	0	6	5	12	101	0	2	4	12	3	28	4	1	14	0	4	0	0	1	0	13	6	6	15	26	0	1	0	0	3	3	0	3	1	56	9	0	2	14	2	3	39	1	1
352	20	0	1	0	0	0	8	4	1	9	12	10	36	9	28	2	7	8	3	2	4	1	90	46	4	0	331	0	10	12	0	2	0	3	1	10	1	7	5	5	15	0	1	0	0	6	8	13	0
353	0	0	0	0	0	0	0	0	0	0	2	0	0	1	0	0	0	0	0	0	0	0	0	1	0	1	0	0	0	1	0	0	1	0	4	1	0	0	0	2	0	0	0	0	0	1	0	2	0
354	1	0	0	0	0	0	0	0	0	0	0	0	0	0	0	0	0	0	0	0	0	0	0	0	0	3	0	0	1	0	0	0	0	0	0	0	0	0	0	2	0	0	0	0	0	0	0	0	0
355	4	70	5	67	3	1	2	2	70	5	4	4	1	1	11	5	4	10	2	4	2	7	1	3	1	5	1	17	87	11	1	6	19	0	0	1	2	26	8	18	2	9	2	0	2	191	7	1	18
356	0	0	0	0	0	0	0	0	0	0	0	0	0	0	0	0	0	0	0	0	1	0	0	0	0	1	0	1	0	0	0	1	0	0	0	1	0	0	0	0	0	0	0	0	0	0	0	0	0
357	2	1	1	166	2	0	0	1	16	10	1	1	0	2	0	0	2	2	0	1	0	1	2	11	0	1	3	0	1	1	0	1	0	15	1	1	0	2	0	3	2	2	2	0	89	0	1	0	0
358	1	0	4	1	0	4	4	24	38	18	8	1	2	8	1	9	3	2	5	62	1	1	157	1	1	8	8	1	1	2	2	6	2	0	2	33	1	2	0	3	4	3	1	5	32	14	63	2	1
359	2	3	1	0	0	0	1	4	1	2	1	0	2	5	1	0	1	1	0	0	0	1	0	0	0	0	0	1	1	0	9	1	0	0	4	2	0	1	0	2	0	1	0	0	0	1	1	0	1
360	1	1	0	0	0	0	0	1	1	0	0	2	0	0	0	2	0	0	0	0	0	0	0	1	2	0	0	0	0	0	0	1	0	0	0	0	0	1	0	1	0	0	0	1	0	0	1	0	0
361	1	0	0	0	0	0	0	0	1	0	0	1	0	0	0	1	0	0	1	0	0	1	0	0	0	0	0	0	0	0	0	1	0	0	0	1	0	0	0	5	1	0	0	0	0	0	0	0	0
362	1	0	2	0	0	0	0	0	2	2	1	0	3	0	1	1	2	2	1	4	0	0	0	2	0	1	0	0	0	1	2	1	4	0	2	0	0	1	0	2	0	1	0	0	0	0	1	2	1
363	1	0	1	1	0	0	0	0	2	1	0	1	0	0	0	1	0	0	1	0	0	2	0	0	0	0	1	0	1	1	0	2	0	0	0	1	3	0	0	7	0	1	0	0	0	0	0	1	2
364	2	1	1	3	0	0	0	1	1	2	0	1	0	2	1	1	1	0	1	0	1	1	0	0	1	1	0	0	0	0	1	2	0	0	2	1	1	1	1	7	2	0	0	0	0	0	2	2	0
365	6	1	1	1	0	3	3	1	3	1	5	3	2	1	2	1	2	1	3	1	0	11	9	1	0	2	0	0	0	6	0	6	1	0	1	1	0	8	0	10	2	0	0	0	0	2	3	0	2
366	0	0	0	0	0	0	0	0	0	0	645	0	0	0	0	0	0	0	0	1	0	0	0	0	0	1	119	754	0	0	0	0	0	0	0	0	1	0	0	6	0	0	0	1	0	0	0	0	0
367	5	1	2	1	0	0	2	21	2	1	0	2	2	0	2	1	3	0	4	2	1	4	0	1	0	3	0	0	5	12	6	11	0	0	0	0	2	2	3	12	6	0	2	0	2	2	3	1	1
368	0	0	5	0	0	0	0	1	0	0	0	0	0	0	2	0	0	0	0	1	0	0	0	0	0	0	0	0	8	0	0	2	0	0	0	4	0	0	0	0	0	1	0	0	2	0	1	0	5
369	1	1	0	2	1	0	1	1	2	1	1	1	0	0	1	10	2	0	0	0	3	1	2	0	0	0	10	1	3	0	0	2	29	0	24	0	0	1	5	12	0	2	2	0	2	106	1	14	1
370	1	1	1	1	1	0	0	1	1	0	0	0	1	0	0	4	1	1	1	0	3	1	0	1	0	1	0	1	1	1	0	1	1	0	1	1	0	2	0	3	2	1	0	0	1	1	1	3	0
371	0	0	1	0	0	2	1	0	0	2	0	5	1	0	0	1	0	0	0	0	0	0	68	0	0	0	1	0	1	0	0	1	0	1	11	0	1	2	0	3	1	0	0	0	0	0	0	0	0
372	0	1	2	1	0	0	0	3	0	0	0	0	0	0	23	0	1	0	0	0	0	0	0	0	9	0	0	0	14	0	0	0	0	0	0	1	0	0	0	0	0	0	4	0	0	1	1	0	7
373	0	0	0	0	0	0	0	0	0	0	0	0	0	0	1	0	0	0	0	0	0	1	0	1	0	0	0	0	0	0	0	0	0	0	0	0	0	0	0	1	19	0	0	0	0	1	0	0	0
374	2	3	0	2	3	1	4	1	0	1	4	1	1	0	2	4	1	4	1	0	4	2	0	1	2	2	1	1	1	1	0	1	1	0	3	3	3	1	1	4	2	0	0	3	1	3	3	1	2
375	2	3	1	3	3	4	3	1	2	1	2	1	2	4	1	15	11	4	1	10	5	21	3	3	0	3	1	0	2	2	1	1	4	0	0	10	10	1	2	8	2	4	0	12	2	6	3	2	16
376	6	0	1	0	0	0	0	0	1	0	0	1	1	0	2	0	12	0	0	0	2	0	0	1	0	2	0	1	0	0	2	1	0	0	0	0	2	1	0	5	0	0	0	0	0	0	0	0	0
377	3	0	1	0	0	0	2	0	0	0	0	0	2	0	0	0	1	0	1	0	0	3	2	15	0	3	0	0	0	0	5	1	0	0	0	0	0	1	0	1	2	2	0	0	0	0	0	0	0
378	3	0	1	1	0	0	0	1	0	0	0	2	0	0	0	4	0	0	1	1	0	0	0	1	0	0	0	0	0	0	0	1	0	0	6	1	0	2	0	3	0	0	0	0	0	1	0	1	0
379	5	26	1	9	10	1	7	19	2	13	13	1	7	15	3	5	3	10	2	2	0	4	7	6	1	16	2	1	7	1	0	1	5	0	2	6	16	5	1	4	5	8	0	0	1	5	2	0	2
380	1	2	0	0	0	0	0	1	0	0	0	0	1	0	0	3	0	1	0	0	0	1	0	0	0	0	0	0	0	0	0	2	0	0	0	0	0	0	0	2	0	1	0	0	0	1	0	0	0
381	1	3	1	0	0	0	1	0	1	0	0	0	0	0	0	1	0	0	0	1	0	1	0	0	0	0	0	0	0	0	0	1	0	0	0	1	0	13	1	4	0	0	0	1	0	0	1	0	1
382	1	0	0	0	0	0	1	0	1	0	0	0	0	1	0	0	0	0	0	0	0	0	0	1	0	0	0	0	0	0	0	1	0	0	0	0	3	1	0	4	2	0	0	0	0	0	1	0	1
383	1	0	0	0	0	0	0	0	0	0	0	0	0	0	0	0	1	0	0	0	0	0	0	0	0	0	0	0	0	0	0	3	0	0	0	0	1	0	0	1	1	1	0	0	0	1	0	0	0
384	2	0	1	0	0	0	1	0	1	7	0	1	0	0	3	1	1	1	2	0	0	3	0	0	0	0	1	1	3	1	1	1	0	0	0	2	0	1	2	6	1	0	0	6	0	2	5	3	3
385	1	1	1	0	2	0	10	1	0	3	1	0	3	3	2	7	1	3	1	0	0	4	0	0	0	0	4	1	2	3	0	16	5	0	1	0	0	2	3	2	1	4	0	4	0	1	3	1	0
386	3	0	2	3	0	0	1	3	1	15	0	1	18	0	17	1	1	2	1	0	0	2	0	2	0	0	0	0	3	1	10	3	0	0	0	2	0	2	1	5	2	20	2	0	35	1	1	1	1
387	0	0	1	0	0	0	0	0	0	5	0	0	0	0	307	0	0	0	0	0	0	0	0	0	0	0	0	4	0	0	0	28	0	0	2	0	0	1	0	1	0	0	0	0	0	0	0	0	1
388	0	2	2	1	0	0	1	0	0	1	0	0	0	0	0	0	0	0	0	0	0	0	3	0	0	1	0	0	0	0	4	1	0	0	0	1	0	0	1	1	3	1	0	0	0	0	1	0	0
389	3	0	0	0	0	0	1	0	1	0	0	0	0	0	0	1	1	0	0	0	0	3	0	0	0	1	0	0	1	0	0	2	0	0	1	1	0	1	0	4	1	1	0	0	0	0	0	0	0
390	3	3	0	1	1	0	74	0	8	4	20	1	10	2	1	2	1	1	1	30	7	0	0	5	1	0	17	0	1	21	0	2	11	116	2	3	110	21	0	91	1	1	0	0	0	1	2	2	0
391	1	0	0	0	0	0	3	0	0	0	0	0	0	0	0	4	0	1	1	0	0	0	0	0	0	1	0	0	0	5	0	1	0	0	2	0	0	0	0	1	0	0	0	0	0	0	0	0	4
392	0	0	0	0	0	0	0	2	0	0	6	0	1	0	0	3	0	0	0	0	0	3	0	1	0	0	0	0	0	0	0	0	0	13	0	13	0	0	4	1	0	0	0	1	2	3	1	2	0
393	1	0	0	0	0	0	0	0	0	0	0	0	1	0	1	0	1	0	1	0	0	1	0	0	0	0	0	0	0	0	0	1	0	0	0	0	0	1	0	1	1	0	0	0	0	0	0	0	0
394	1	0	1	1	0	0	1	0	1	0	0	1	0	0	0	0	0	0	1	0	0	0	0	0	0	1	0	0	0	0	0	2	0	0	2	1	0	1	0	2	0	0	0	0	0	0	0	1	1
395	1	0	1	0	0	0	1	0	1	0	0	1	0	0	1	1	0	1	0	0	0	1	0	0	0	1	0	0	1	0	0	1	0	0	0	0	0	0	0	4	1	0	0	0	0	1	0	0	0
396	0	0	0	1	0	0	0	1	0	0	0	2	0	0	0	0	0	0	1	0	0	0	0	0	0	1	0	0	0	0	0	1	0	0	0	0	0	0	0	2	0	0	0	0	0	1	0	0	0
397	0	0	0	0	0	0	0	0	0	0	0	0	0	0	0	0	0	0	0	0	0	0	0	0	0	0	0	0	0	0	0	1	0	0	0	0	0	0	1	0	2	0	0	0	0	0	0	0	0
398	1	2	1	2	1	1	11	3	0	72	1	0	2	40	3	1	1	0	1	220	0	1	2	3	2	3	4	1	1	1	0	183	1	0	2	2	7	6	3	7	32	2	0	18	2	2	4	58	2
399	1	1	1	0	0	0	0	1	0	2	0	1	1	0	0	3	0	0	0	0	0	0	1	0	1	0	1	0	0	0	0	2	3	0	4	0	0	1	0	1	1	0	0	0	0	1	1	0	0
400	5	7	1	0	0	0	2	0	17	0	153	0	4	0	0	23	3	8	2	0	0	76	0	0	0	70	9	30	16	28	4	1	27	0	2	0	0	1	1	40	4	0	0	0	0	35	1	1	0
[truncated: 154 more columns]
