# Supplementary material for: Disentangling leaf-microbiome interactions in Arabidopsis thaliana by network mapping
Source: Front Plant Sci. 2022 Oct 6;13:996121. doi: 10.3389/fpls.2022.996121 (PMC9583167; doi:10.3389/fpls.2022.996121)
Supplement: Supplementary file 2 [file Table_2.XLSX]

## Sheet: SU_2012
Supplemental Table 2 Social networks of leaf microbiome
Network	OTU	Roles	Kingdom	Phylum	Class	Order	Family	Genus	Species
Mutualism	3	Primary	Bacteria	Proteobacteria	Betaproteobacteria	Burkholderiales	Oxalobacteraceae	Massilia	uncultured bacterium
	5	Primary	Bacteria	Proteobacteria	Betaproteobacteria	Burkholderiales	Comamonadaceae	Variovorax	uncultured bacterium
	7	Primary	Bacteria	Proteobacteria	Alphaproteobacteria	Sphingomonadales	Sphingomonadaceae	Sphingomonas	uncultured bacterium
	11	Primary	Bacteria	Proteobacteria	Alphaproteobacteria	Rhizobiales	Aurantimonadaceae	uncultured	Ambiguous taxa
	206	Primary	Fungi	Basidiomycota	Tremellomycetes	Tremellales	Tremellales family Incertae sedis	unclassified Tremellales	Tremellales sp.
	2	Secondary	Bacteria	Proteobacteria	Gammaproteobacteria	Pseudomonadales	Pseudomonadaceae	Pseudomonas	Pleosporales sp.
	4	Secondary	Bacteria	Proteobacteria	Betaproteobacteria	Burkholderiales	Oxalobacteraceae	Ambiguous taxa	Tetracladium sp.
	6	Secondary	Bacteria	Proteobacteria	Betaproteobacteria	Burkholderiales	Oxalobacteraceae	Janthinobacterium	Pleosporales sp.
	8	Secondary	Bacteria	Proteobacteria	Betaproteobacteria	Burkholderiales	Oxalobacteraceae	Janthinobacterium	Rhodotorula hordea
	9	Secondary	Bacteria	Proteobacteria	Betaproteobacteria	Burkholderiales	Oxalobacteraceae	Massilia	Rhodotorula hordea
	10	Secondary	Bacteria	Proteobacteria	Betaproteobacteria	Burkholderiales	Oxalobacteraceae	Massilia	Fungi sp.
	12	Secondary	Bacteria	Proteobacteria	Alphaproteobacteria	Sphingomonadales	Sphingomonadaceae	Sphingomonas	Tremellomycetes sp.
	13	Secondary	Bacteria	Proteobacteria	Betaproteobacteria	Burkholderiales	Comamonadaceae	Limnohabitans	Phoma saxea
	17	Secondary	Bacteria	Proteobacteria	Betaproteobacteria	Burkholderiales	Oxalobacteraceae	Massilia	Tremellomycetes sp.
	18	Secondary	Bacteria	Proteobacteria	Alphaproteobacteria	Rhizobiales	Rhizobiaceae	Rhizobium	Leucosporidiella creatinivora
	20	Secondary	Bacteria	Proteobacteria	Alphaproteobacteria	Sphingomonadales	Sphingomonadaceae	Sphingomonas	Tetracladium sp.
	21	Secondary	Bacteria	Proteobacteria	Alphaproteobacteria	Rhizobiales	Rhizobiaceae	Rhizobium	Tetracladium sp.
	26	Secondary	Bacteria	Firmicutes	Bacilli	Lactobacillales	Streptococcaceae	Streptococcus	Leucosporidium golubevii
	27	Secondary	Bacteria	Proteobacteria	Alphaproteobacteria	Rhizobiales	Aurantimonadaceae	uncultured	Udeniomyces pannonicus
	29	Secondary	Bacteria	Proteobacteria	Betaproteobacteria	Burkholderiales	Oxalobacteraceae	Massilia	Cryptococcus victoriae
	31	Secondary	Bacteria	Proteobacteria	Betaproteobacteria	Burkholderiales	Oxalobacteraceae	Massilia	Pleosporales sp.
	34	Secondary	Bacteria	Proteobacteria	Alphaproteobacteria	Rhizobiales	Aurantimonadaceae	uncultured	Tetracladium sp.
	43	Secondary	Bacteria	Proteobacteria	Betaproteobacteria	Burkholderiales	Alcaligenaceae	Achromobacter	Davidiella tassiana
	62	Secondary	Bacteria	Bacteroidetes	Flavobacteriia	Flavobacteriales	Flavobacteriaceae	Flavobacterium	Helotiales sp.
	67	Secondary	Bacteria	Deinococcus-Thermus	Deinococci	Deinococcales	Deinococcaceae	Deinococcus	Tetracladium maxilliforme
	201	Secondary	Fungi	Basidiomycota	Tremellomycetes	Cystofilobasidiales	Cystofilobasidiaceae	Itersonilia	Itersonilia perplexans
	202	Secondary	Fungi	Ascomycota	Leotiomycetes	Helotiales	Helotiales family Incertae sedis	Tetracladium	uncultured bacterium
	203	Secondary	Fungi	Ascomycota	Leotiomycetes	Helotiales	unclassified Helotiales	unclassified Helotiales	Ambiguous taxa
	205	Secondary	Fungi	Ascomycota	Dothideomycetes	Capnodiales	Davidiellaceae	Davidiella	uncultured bacterium
	207	Secondary	Fungi	Ascomycota	Leotiomycetes	Helotiales	Helotiales family Incertae sedis	Tetracladium	uncultured bacterium
	208	Secondary	Fungi	Ascomycota	Dothideomycetes	Pleosporales	unclassified Pleosporales	unclassified Pleosporales	uncultured bacterium
	209	Secondary	Fungi	Basidiomycota	Tremellomycetes	Tremellales	Tremellales family Incertae sedis	Cryptococcus	uncultured bacterium
	210	Secondary	Fungi	Basidiomycota	Tremellomycetes	Cystofilobasidiales	Cystofilobasidiaceae	Udeniomyces	uncultured bacterium
	211	Secondary	Fungi	Basidiomycota	Microbotryomycetes	Leucosporidiales	Leucosporidiaceae	Leucosporidium	uncultured bacterium
	212	Secondary	Fungi	Ascomycota	Leotiomycetes	Helotiales	Helotiales family Incertae sedis	Tetracladium	uncultured bacterium
	213	Secondary	Fungi	Ascomycota	Leotiomycetes	Helotiales	Helotiales family Incertae sedis	Tetracladium	Sphingomonas aurantiaca
	215	Secondary	Fungi	Basidiomycota	Microbotryomycetes	Leucosporidiales	Leucosporidiaceae	Leucosporidiella	uncultured bacterium
	217	Secondary	Fungi	Basidiomycota	Tremellomycetes	unclassified Tremellomycetes	unclassified Tremellomycetes	unclassified Tremellomycetes	uncultured bacterium
	219	Secondary	Fungi	Ascomycota	Dothideomycetes	Pleosporales	Pleosporales family Incertae sedis	Phoma	uncultured bacterium
	226	Secondary	Fungi	Basidiomycota	Tremellomycetes	unclassified Tremellomycetes	unclassified Tremellomycetes	unclassified Tremellomycetes	uncultured bacterium
	228	Secondary	Fungi	unclassified Fungi	unclassified Fungi	unclassified Fungi	unclassified Fungi	unclassified Fungi	uncultured bacterium
	231	Secondary	Fungi	Basidiomycota	Microbotryomycetes	Sporidiobolales	Sporidiobolales family Incertae sedis	Rhodotorula	uncultured bacterium
	258	Secondary	Fungi	Basidiomycota	Microbotryomycetes	Sporidiobolales	Sporidiobolales family Incertae sedis	Rhodotorula	uncultured bacterium
	267	Secondary	Fungi	Ascomycota	Dothideomycetes	Pleosporales	unclassified Pleosporales	unclassified Pleosporales	Ambiguous taxa
	272	Secondary	Fungi	Ascomycota	Leotiomycetes	Helotiales	Helotiales family Incertae sedis	Tetracladium	Ambiguous taxa
	291	Secondary	Fungi	Ascomycota	Dothideomycetes	Pleosporales	unclassified Pleosporales	unclassified Pleosporales	uncultured bacterium
	1	Tertiary	Bacteria	Proteobacteria	Alphaproteobacteria	Sphingomonadales	Sphingomonadaceae	Sphingomonas	Sphingomonas sp. TSBY-34
	3	Tertiary	Bacteria	Proteobacteria	Betaproteobacteria	Burkholderiales	Oxalobacteraceae	Massilia	uncultured bacterium
	5	Tertiary	Bacteria	Proteobacteria	Betaproteobacteria	Burkholderiales	Comamonadaceae	Variovorax	uncultured bacterium
	7	Tertiary	Bacteria	Proteobacteria	Alphaproteobacteria	Sphingomonadales	Sphingomonadaceae	Sphingomonas	uncultured bacterium
	11	Tertiary	Bacteria	Proteobacteria	Alphaproteobacteria	Rhizobiales	Aurantimonadaceae	uncultured	Ambiguous taxa
	14	Tertiary	Bacteria	Proteobacteria	Betaproteobacteria	Burkholderiales	Oxalobacteraceae	Massilia	uncultured bacterium
	15	Tertiary	Bacteria	Proteobacteria	Betaproteobacteria	Burkholderiales	Comamonadaceae	uncultured	uncultured Curvibacter sp.
	19	Tertiary	Bacteria	Proteobacteria	Gammaproteobacteria	Pseudomonadales	Pseudomonadaceae	Pseudomonas	uncultured bacterium
	22	Tertiary	Bacteria	Proteobacteria	Gammaproteobacteria	Pseudomonadales	Pseudomonadaceae	Pseudomonas	Ambiguous taxa
	32	Tertiary	Bacteria	Proteobacteria	Betaproteobacteria	Burkholderiales	Oxalobacteraceae	Janthinobacterium	Ambiguous taxa
	33	Tertiary	Bacteria	Proteobacteria	Alphaproteobacteria	Rhizobiales	Rhizobiaceae	Rhizobium	uncultured bacterium
	51	Tertiary	Bacteria	Proteobacteria	Gammaproteobacteria	Pseudomonadales	Pseudomonadaceae	Pseudomonas	Ambiguous taxa
	52	Tertiary	Bacteria	Proteobacteria	Betaproteobacteria	Burkholderiales	Oxalobacteraceae	Janthinobacterium	uncultured bacterium
	53	Tertiary	Bacteria	Proteobacteria	Alphaproteobacteria	Sphingomonadales	Sphingomonadaceae	Sphingomonas	uncultured bacterium
	74	Tertiary	Bacteria	Proteobacteria	Betaproteobacteria	Burkholderiales	Oxalobacteraceae	Massilia	uncultured bacterium
	204	Tertiary	Fungi	Ascomycota	unclassified Ascomycota	unclassified Ascomycota	unclassified Ascomycota	unclassified Ascomycota	Ascomycota sp.
	206	Tertiary	Fungi	Basidiomycota	Tremellomycetes	Tremellales	Tremellales family Incertae sedis	unclassified Tremellales	Tremellales sp.
	223	Tertiary	Fungi	Basidiomycota	Tremellomycetes	Tremellales	Tremellales family Incertae sedis	Cryptococcus	Cryptococcus chernovii
	237	Tertiary	Fungi	Basidiomycota	Microbotryomycetes	Leucosporidiales	Leucosporidiaceae	Leucosporidium	Leucosporidium sp. 8138 GP 2013
	245	Tertiary	Fungi	Basidiomycota	Microbotryomycetes	Leucosporidiales	Leucosporidiaceae	Leucosporidiella	Leucosporidiella fragaria
	259	Tertiary	Fungi	unclassified Fungi	unclassified Fungi	unclassified Fungi	unclassified Fungi	unclassified Fungi	Fungi sp.
	393	Tertiary	Fungi	Basidiomycota	Tremellomycetes	Tremellales	Tremellales family Incertae sedis	Cryptococcus	Cryptococcus dimennae
	16	Follower	Bacteria	Proteobacteria	Betaproteobacteria	Burkholderiales	Comamonadaceae	uncultured	uncultured bacterium
	153	Follower	Bacteria	Proteobacteria	Betaproteobacteria	Burkholderiales	Oxalobacteraceae	Massilia	uncultured beta proteobacterium
	263	Follower	Fungi	Ascomycota	Sordariomycetes	unclassified Sordariomycetes	unclassified Sordariomycetes	unclassified Sordariomycetes	Sordariomycetes sp.
Antagonism	2	Large	Bacteria	Proteobacteria	Gammaproteobacteria	Pseudomonadales	Pseudomonadaceae	Pseudomonas	uncultured bacterium
	16	Large	Bacteria	Proteobacteria	Betaproteobacteria	Burkholderiales	Comamonadaceae	uncultured	uncultured bacterium
	201	Large	Fungi	Basidiomycota	Tremellomycetes	Cystofilobasidiales	Cystofilobasidiaceae	Itersonilia	Itersonilia perplexans
	202	Large	Fungi	Ascomycota	Leotiomycetes	Helotiales	Helotiales family Incertae sedis	Tetracladium	Tetracladium maxilliforme
	206	Large	Fungi	Basidiomycota	Tremellomycetes	Tremellales	Tremellales family Incertae sedis	unclassified Tremellales	Tremellales sp.
	212	Large	Fungi	Ascomycota	Leotiomycetes	Helotiales	Helotiales family Incertae sedis	Tetracladium	Tetracladium sp.
	258	Large	Fungi	Basidiomycota	Microbotryomycetes	Sporidiobolales	Sporidiobolales family Incertae sedis	Rhodotorula	Rhodotorula hordea
	1	Large-Small	Bacteria	Proteobacteria	Alphaproteobacteria	Sphingomonadales	Sphingomonadaceae	Sphingomonas	Sphingomonas sp. TSBY-34
	3	Large-Small	Bacteria	Proteobacteria	Betaproteobacteria	Burkholderiales	Oxalobacteraceae	Massilia	uncultured bacterium
	4	Large-Small	Bacteria	Proteobacteria	Betaproteobacteria	Burkholderiales	Oxalobacteraceae	Ambiguous taxa	Ambiguous taxa
	5	Large-Small	Bacteria	Proteobacteria	Betaproteobacteria	Burkholderiales	Comamonadaceae	Variovorax	uncultured bacterium
	6	Large-Small	Bacteria	Proteobacteria	Betaproteobacteria	Burkholderiales	Oxalobacteraceae	Janthinobacterium	Ambiguous taxa
	7	Large-Small	Bacteria	Proteobacteria	Alphaproteobacteria	Sphingomonadales	Sphingomonadaceae	Sphingomonas	uncultured bacterium
	8	Large-Small	Bacteria	Proteobacteria	Betaproteobacteria	Burkholderiales	Oxalobacteraceae	Janthinobacterium	uncultured bacterium
	9	Large-Small	Bacteria	Proteobacteria	Betaproteobacteria	Burkholderiales	Oxalobacteraceae	Massilia	uncultured bacterium
	10	Large-Small	Bacteria	Proteobacteria	Betaproteobacteria	Burkholderiales	Oxalobacteraceae	Massilia	uncultured bacterium
	11	Large-Small	Bacteria	Proteobacteria	Alphaproteobacteria	Rhizobiales	Aurantimonadaceae	uncultured	Ambiguous taxa
	12	Large-Small	Bacteria	Proteobacteria	Alphaproteobacteria	Sphingomonadales	Sphingomonadaceae	Sphingomonas	uncultured bacterium
	13	Large-Small	Bacteria	Proteobacteria	Betaproteobacteria	Burkholderiales	Comamonadaceae	Limnohabitans	uncultured bacterium
	15	Large-Small	Bacteria	Proteobacteria	Betaproteobacteria	Burkholderiales	Comamonadaceae	uncultured	uncultured Curvibacter sp.
	17	Large-Small	Bacteria	Proteobacteria	Betaproteobacteria	Burkholderiales	Oxalobacteraceae	Massilia	uncultured bacterium
	18	Large-Small	Bacteria	Proteobacteria	Alphaproteobacteria	Rhizobiales	Rhizobiaceae	Rhizobium	uncultured bacterium
	20	Large-Small	Bacteria	Proteobacteria	Alphaproteobacteria	Sphingomonadales	Sphingomonadaceae	Sphingomonas	Sphingomonas aurantiaca
	21	Large-Small	Bacteria	Proteobacteria	Alphaproteobacteria	Rhizobiales	Rhizobiaceae	Rhizobium	uncultured bacterium
	22	Large-Small	Bacteria	Proteobacteria	Gammaproteobacteria	Pseudomonadales	Pseudomonadaceae	Pseudomonas	Ambiguous taxa
	24	Large-Small	Bacteria	Proteobacteria	Betaproteobacteria	Burkholderiales	Comamonadaceae	Ambiguous taxa	Ambiguous taxa
	26	Large-Small	Bacteria	Firmicutes	Bacilli	Lactobacillales	Streptococcaceae	Streptococcus	uncultured bacterium
	27	Large-Small	Bacteria	Proteobacteria	Alphaproteobacteria	Rhizobiales	Aurantimonadaceae	uncultured	uncultured bacterium
	29	Large-Small	Bacteria	Proteobacteria	Betaproteobacteria	Burkholderiales	Oxalobacteraceae	Massilia	uncultured bacterium
	32	Large-Small	Bacteria	Proteobacteria	Betaproteobacteria	Burkholderiales	Oxalobacteraceae	Janthinobacterium	Ambiguous taxa
	33	Large-Small	Bacteria	Proteobacteria	Alphaproteobacteria	Rhizobiales	Rhizobiaceae	Rhizobium	uncultured bacterium
	34	Large-Small	Bacteria	Proteobacteria	Alphaproteobacteria	Rhizobiales	Aurantimonadaceae	uncultured	uncultured bacterium
	37	Large-Small	Bacteria	Proteobacteria	Betaproteobacteria	Burkholderiales	Oxalobacteraceae	Massilia	uncultured Massilia sp.
	53	Large-Small	Bacteria	Proteobacteria	Alphaproteobacteria	Sphingomonadales	Sphingomonadaceae	Sphingomonas	uncultured bacterium
	71	Large-Small	Bacteria	Proteobacteria	Deltaproteobacteria	Myxococcales	Polyangiaceae	Byssovorax	uncultured bacterium
	205	Large-Small	Fungi	Ascomycota	Dothideomycetes	Capnodiales	Davidiellaceae	Davidiella	Davidiella tassiana
	207	Large-Small	Fungi	Ascomycota	Leotiomycetes	Helotiales	Helotiales family Incertae sedis	Tetracladium	Tetracladium sp.
	208	Large-Small	Fungi	Ascomycota	Dothideomycetes	Pleosporales	unclassified Pleosporales	unclassified Pleosporales	Pleosporales sp.
	209	Large-Small	Fungi	Basidiomycota	Tremellomycetes	Tremellales	Tremellales family Incertae sedis	Cryptococcus	Cryptococcus victoriae
	210	Large-Small	Fungi	Basidiomycota	Tremellomycetes	Cystofilobasidiales	Cystofilobasidiaceae	Udeniomyces	Udeniomyces pannonicus
	211	Large-Small	Fungi	Basidiomycota	Microbotryomycetes	Leucosporidiales	Leucosporidiaceae	Leucosporidium	Leucosporidium golubevii
	213	Large-Small	Fungi	Ascomycota	Leotiomycetes	Helotiales	Helotiales family Incertae sedis	Tetracladium	Tetracladium sp.
	215	Large-Small	Fungi	Basidiomycota	Microbotryomycetes	Leucosporidiales	Leucosporidiaceae	Leucosporidiella	Leucosporidiella creatinivora
	223	Large-Small	Fungi	Basidiomycota	Tremellomycetes	Tremellales	Tremellales family Incertae sedis	Cryptococcus	Cryptococcus chernovii
	226	Large-Small	Fungi	Basidiomycota	Tremellomycetes	unclassified Tremellomycetes	unclassified Tremellomycetes	unclassified Tremellomycetes	Tremellomycetes sp.
	231	Large-Small	Fungi	Basidiomycota	Microbotryomycetes	Sporidiobolales	Sporidiobolales family Incertae sedis	Rhodotorula	Rhodotorula hordea
	14	Small	Bacteria	Proteobacteria	Betaproteobacteria	Burkholderiales	Oxalobacteraceae	Massilia	uncultured bacterium
	19	Small	Bacteria	Proteobacteria	Gammaproteobacteria	Pseudomonadales	Pseudomonadaceae	Pseudomonas	uncultured bacterium
	25	Small	Bacteria	Proteobacteria	Betaproteobacteria	Burkholderiales	Comamonadaceae	uncultured	uncultured bacterium
	31	Small	Bacteria	Proteobacteria	Betaproteobacteria	Burkholderiales	Oxalobacteraceae	Massilia	uncultured bacterium
	38	Small	Bacteria	Proteobacteria	Alphaproteobacteria	Caulobacterales	Caulobacteraceae	Brevundimonas	Brevundimonas sp. Rs21
	42	Small	Bacteria	Proteobacteria	Alphaproteobacteria	Sphingomonadales	Sphingomonadaceae	Sphingomonas	uncultured organism
	43	Small	Bacteria	Proteobacteria	Betaproteobacteria	Burkholderiales	Alcaligenaceae	Achromobacter	uncultured bacterium
	46	Small	Bacteria	Proteobacteria	Alphaproteobacteria	Rhizobiales	Rhizobiaceae	Rhizobium	uncultured bacterium
	47	Small	Bacteria	Proteobacteria	Gammaproteobacteria	Pseudomonadales	Pseudomonadaceae	Pseudomonas	uncultured bacterium
	49	Small	Bacteria	Proteobacteria	Alphaproteobacteria	Rhizobiales	Hyphomicrobiaceae	Devosia	Ambiguous taxa
	51	Small	Bacteria	Proteobacteria	Gammaproteobacteria	Pseudomonadales	Pseudomonadaceae	Pseudomonas	Ambiguous taxa
	52	Small	Bacteria	Proteobacteria	Betaproteobacteria	Burkholderiales	Oxalobacteraceae	Janthinobacterium	uncultured bacterium
	57	Small	Bacteria	Actinobacteria	Actinobacteria	Micrococcales	Microbacteriaceae	Ambiguous taxa	Ambiguous taxa
	62	Small	Bacteria	Bacteroidetes	Flavobacteriia	Flavobacteriales	Flavobacteriaceae	Flavobacterium	Ambiguous taxa
	67	Small	Bacteria	Deinococcus-Thermus	Deinococci	Deinococcales	Deinococcaceae	Deinococcus	uncultured bacterium
	153	Small	Bacteria	Proteobacteria	Betaproteobacteria	Burkholderiales	Oxalobacteraceae	Massilia	uncultured beta proteobacterium
	203	Small	Fungi	Ascomycota	Leotiomycetes	Helotiales	unclassified Helotiales	unclassified Helotiales	Helotiales sp.
	204	Small	Fungi	Ascomycota	unclassified Ascomycota	unclassified Ascomycota	unclassified Ascomycota	unclassified Ascomycota	Ascomycota sp.
	217	Small	Fungi	Basidiomycota	Tremellomycetes	unclassified Tremellomycetes	unclassified Tremellomycetes	unclassified Tremellomycetes	Tremellomycetes sp.
	219	Small	Fungi	Ascomycota	Dothideomycetes	Pleosporales	Pleosporales family Incertae sedis	Phoma	Phoma saxea
	225	Small	Fungi	Ascomycota	unclassified Ascomycota	unclassified Ascomycota	unclassified Ascomycota	unclassified Ascomycota	Ascomycota sp.
	228	Small	Fungi	unclassified Fungi	unclassified Fungi	unclassified Fungi	unclassified Fungi	unclassified Fungi	Fungi sp.
	237	Small	Fungi	Basidiomycota	Microbotryomycetes	Leucosporidiales	Leucosporidiaceae	Leucosporidium	Leucosporidium sp. 8138 GP 2013
	246	Small	Fungi	Ascomycota	Sordariomycetes	Hypocreales	Nectriaceae	Gibberella	Gibberella baccata
	259	Small	Fungi	unclassified Fungi	unclassified Fungi	unclassified Fungi	unclassified Fungi	unclassified Fungi	Fungi sp.
	263	Small	Fungi	Ascomycota	Sordariomycetes	unclassified Sordariomycetes	unclassified Sordariomycetes	unclassified Sordariomycetes	Sordariomycetes sp.
	267	Small	Fungi	Ascomycota	Dothideomycetes	Pleosporales	unclassified Pleosporales	unclassified Pleosporales	Pleosporales sp.
	272	Small	Fungi	Ascomycota	Leotiomycetes	Helotiales	Helotiales family Incertae sedis	Tetracladium	Tetracladium sp.
	291	Small	Fungi	Ascomycota	Dothideomycetes	Pleosporales	unclassified Pleosporales	unclassified Pleosporales	Pleosporales sp.
	332	Small	Fungi	Basidiomycota	Agaricostilbomycetes	Agaricostilbales	Agaricostilbaceae	Bensingtonia	Bensingtonia yuccicola
Aggression	1	Hawk	Bacteria	Proteobacteria	Alphaproteobacteria	Sphingomonadales	Sphingomonadaceae	Sphingomonas	Sphingomonas sp. TSBY-34
	2	Hawk	Bacteria	Proteobacteria	Gammaproteobacteria	Pseudomonadales	Pseudomonadaceae	Pseudomonas	uncultured bacterium
	3	Hawk	Bacteria	Proteobacteria	Betaproteobacteria	Burkholderiales	Oxalobacteraceae	Massilia	uncultured bacterium
	6	Hawk	Bacteria	Proteobacteria	Betaproteobacteria	Burkholderiales	Oxalobacteraceae	Janthinobacterium	Ambiguous taxa
	29	Hawk	Bacteria	Proteobacteria	Betaproteobacteria	Burkholderiales	Oxalobacteraceae	Massilia	uncultured bacterium
	201	Hawk	Fungi	Basidiomycota	Tremellomycetes	Cystofilobasidiales	Cystofilobasidiaceae	Itersonilia	Itersonilia perplexans
	202	Hawk	Fungi	Ascomycota	Leotiomycetes	Helotiales	Helotiales family Incertae sedis	Tetracladium	Tetracladium maxilliforme
	207	Hawk	Fungi	Ascomycota	Leotiomycetes	Helotiales	Helotiales family Incertae sedis	Tetracladium	Tetracladium sp.
	212	Hawk	Fungi	Ascomycota	Leotiomycetes	Helotiales	Helotiales family Incertae sedis	Tetracladium	Tetracladium sp.
	219	Hawk	Fungi	Ascomycota	Dothideomycetes	Pleosporales	Pleosporales family Incertae sedis	Phoma	Phoma saxea
	224	Hawk-Dove	Fungi	Basidiomycota	Microbotryomycetes	Sporidiobolales	Sporidiobolales family Incertae sedis	Rhodotorula	Rhodotorula psychrophenolica
	14	Dove	Bacteria	Proteobacteria	Betaproteobacteria	Burkholderiales	Oxalobacteraceae	Massilia	uncultured bacterium
	16	Dove	Bacteria	Proteobacteria	Betaproteobacteria	Burkholderiales	Comamonadaceae	uncultured	uncultured bacterium
	23	Dove	Bacteria	Proteobacteria	Betaproteobacteria	Burkholderiales	Oxalobacteraceae	Duganella	uncultured bacterium
	30	Dove	Bacteria	Bacteroidetes	Flavobacteriia	Flavobacteriales	Flavobacteriaceae	Flavobacterium	uncultured bacterium
	31	Dove	Bacteria	Proteobacteria	Betaproteobacteria	Burkholderiales	Oxalobacteraceae	Massilia	uncultured bacterium
	36	Dove	Bacteria	Proteobacteria	Alphaproteobacteria	Sphingomonadales	Sphingomonadaceae	Sphingomonas	uncultured bacterium
	39	Dove	Bacteria	Proteobacteria	Alphaproteobacteria	Rhizobiales	Methylobacteriaceae	Methylobacterium	uncultured bacterium
	43	Dove	Bacteria	Proteobacteria	Betaproteobacteria	Burkholderiales	Alcaligenaceae	Achromobacter	uncultured bacterium
	44	Dove	Bacteria	Proteobacteria	Betaproteobacteria	Burkholderiales	Oxalobacteraceae	Massilia	uncultured Burkholderiales bacterium
	45	Dove	Bacteria	Proteobacteria	Alphaproteobacteria	Sphingomonadales	Sphingomonadaceae	Sphingomonas	uncultured bacterium
	47	Dove	Bacteria	Proteobacteria	Gammaproteobacteria	Pseudomonadales	Pseudomonadaceae	Pseudomonas	uncultured bacterium
	48	Dove	Bacteria	Proteobacteria	Gammaproteobacteria	Pseudomonadales	Pseudomonadaceae	Pseudomonas	uncultured bacterium
	49	Dove	Bacteria	Proteobacteria	Alphaproteobacteria	Rhizobiales	Hyphomicrobiaceae	Devosia	Ambiguous taxa
	51	Dove	Bacteria	Proteobacteria	Gammaproteobacteria	Pseudomonadales	Pseudomonadaceae	Pseudomonas	Ambiguous taxa
	56	Dove	Bacteria	Proteobacteria	Alphaproteobacteria	Caulobacterales	Caulobacteraceae	Brevundimonas	Brevundimonas sp. KK23
	57	Dove	Bacteria	Actinobacteria	Actinobacteria	Micrococcales	Microbacteriaceae	Ambiguous taxa	Ambiguous taxa
	58	Dove	Bacteria	Proteobacteria	Alphaproteobacteria	Rhizobiales	Methylobacteriaceae	Methylobacterium	uncultured bacterium
	59	Dove	Bacteria	Proteobacteria	Alphaproteobacteria	Sphingomonadales	Sphingomonadaceae	Sphingomonas	Sphingomonas sp. R3-14
	60	Dove	Bacteria	Proteobacteria	Alphaproteobacteria	Sphingomonadales	Sphingomonadaceae	Sphingomonas	uncultured bacterium
	61	Dove	Bacteria	Proteobacteria	Alphaproteobacteria	Sphingomonadales	Sphingomonadaceae	Sphingomonas	Sphingomonas sp. Ens32
	62	Dove	Bacteria	Bacteroidetes	Flavobacteriia	Flavobacteriales	Flavobacteriaceae	Flavobacterium	Ambiguous taxa
	63	Dove	Bacteria	Proteobacteria	Betaproteobacteria	Methylophilales	Methylophilaceae	Methylotenera	uncultured bacterium
	64	Dove	Bacteria	Proteobacteria	Alphaproteobacteria	Rhizobiales	Rhizobiaceae	Rhizobium	Ambiguous taxa
	65	Dove	Bacteria	Proteobacteria	Betaproteobacteria	Burkholderiales	Comamonadaceae	Albidiferax	Rhodoferax sp. Cra25
	66	Dove	Bacteria	Proteobacteria	Alphaproteobacteria	Rhizobiales	Methylobacteriaceae	Methylobacterium	uncultured bacterium
	68	Dove	Bacteria	Proteobacteria	Alphaproteobacteria	Rhizobiales	Methylobacteriaceae	Methylobacterium	Ambiguous taxa
	69	Dove	Bacteria	Actinobacteria	Actinobacteria	Micrococcales	Microbacteriaceae	Cryobacterium	Ambiguous taxa
	72	Dove	Bacteria	Proteobacteria	Gammaproteobacteria	Pseudomonadales	Pseudomonadaceae	Pseudomonas	uncultured bacterium
	73	Dove	Bacteria	Actinobacteria	Actinobacteria	Micrococcales	Microbacteriaceae	Rathayibacter	uncultured bacterium
	74	Dove	Bacteria	Proteobacteria	Betaproteobacteria	Burkholderiales	Oxalobacteraceae	Massilia	uncultured bacterium
	75	Dove	Bacteria	Firmicutes	Bacilli	Bacillales	Bacillaceae	Bacillus	uncultured bacterium
	78	Dove	Bacteria	Proteobacteria	Alphaproteobacteria	Rhizobiales	Hyphomicrobiaceae	Devosia	uncultured bacterium
	79	Dove	Bacteria	Actinobacteria	Actinobacteria	Kineosporiales	Kineosporiaceae	Quadrisphaera	uncultured bacterium
	80	Dove	Bacteria	Proteobacteria	Alphaproteobacteria	Rhizobiales	Hyphomicrobiaceae	Devosia	Ambiguous taxa
	81	Dove	Bacteria	Proteobacteria	Betaproteobacteria	Burkholderiales	Comamonadaceae	Ambiguous taxa	Ambiguous taxa
	83	Dove	Bacteria	Proteobacteria	Alphaproteobacteria	Rhizobiales	Hyphomicrobiaceae	Devosia	uncultured bacterium
	84	Dove	Bacteria	Proteobacteria	Betaproteobacteria	Burkholderiales	Comamonadaceae	uncultured	uncultured bacterium
	85	Dove	Bacteria	Proteobacteria	Betaproteobacteria	Burkholderiales	Oxalobacteraceae	Massilia	Ambiguous taxa
	86	Dove	Bacteria	Actinobacteria	Actinobacteria	Micrococcales	Microbacteriaceae	Plantibacter	Ambiguous taxa
	87	Dove	Bacteria	Proteobacteria	Betaproteobacteria	Burkholderiales	Oxalobacteraceae	Massilia	uncultured bacterium
	88	Dove	Bacteria	Proteobacteria	Betaproteobacteria	Burkholderiales	Oxalobacteraceae	Ambiguous taxa	Ambiguous taxa
	90	Dove	Bacteria	Proteobacteria	Betaproteobacteria	Burkholderiales	Comamonadaceae	Rhizobacter	uncultured bacterium
	91	Dove	Bacteria	Actinobacteria	Actinobacteria	Kineosporiales	Kineosporiaceae	Quadrisphaera	uncultured bacterium
	92	Dove	Bacteria	Proteobacteria	Betaproteobacteria	Burkholderiales	Oxalobacteraceae	Massilia	uncultured bacterium
	94	Dove	Bacteria	Proteobacteria	Betaproteobacteria	Burkholderiales	Oxalobacteraceae	Massilia	uncultured bacterium
	95	Dove	Bacteria	Proteobacteria	Betaproteobacteria	Burkholderiales	Oxalobacteraceae	Massilia	uncultured bacterium
	96	Dove	Bacteria	Proteobacteria	Alphaproteobacteria	Rhizobiales	Rhizobiaceae	Rhizobium	uncultured bacterium
	97	Dove	Bacteria	Proteobacteria	Betaproteobacteria	Methylophilales	Methylophilaceae	uncultured	uncultured bacterium
	98	Dove	Bacteria	Proteobacteria	Gammaproteobacteria	Enterobacteriales	Enterobacteriaceae	Escherichia-Shigella	uncultured bacterium
	99	Dove	Bacteria	Proteobacteria	Betaproteobacteria	Burkholderiales	Comamonadaceae	Aquabacterium	uncultured bacterium
	100	Dove	Bacteria	Proteobacteria	Alphaproteobacteria	Rhizobiales	Rhizobiaceae	Rhizobium	Ambiguous taxa
	101	Dove	Bacteria	Bacteroidetes	Flavobacteriia	Flavobacteriales	Flavobacteriaceae	Flavobacterium	uncultured bacterium
	102	Dove	Bacteria	Proteobacteria	Alphaproteobacteria	Rhizobiales	Hyphomicrobiaceae	Devosia	uncultured bacterium
	103	Dove	Bacteria	Bacteroidetes	Flavobacteriia	Flavobacteriales	Flavobacteriaceae	Flavobacterium	uncultured bacterium
	104	Dove	Bacteria	Proteobacteria	Alphaproteobacteria	Caulobacterales	Caulobacteraceae	Caulobacter	Ambiguous taxa
	105	Dove	Bacteria	Proteobacteria	Betaproteobacteria	Burkholderiales	Comamonadaceae	uncultured	Ambiguous taxa
	106	Dove	Bacteria	Proteobacteria	Alphaproteobacteria	Caulobacterales	Caulobacteraceae	Brevundimonas	uncultured bacterium
	107	Dove	Bacteria	Proteobacteria	Betaproteobacteria	Burkholderiales	Oxalobacteraceae	uncultured	uncultured bacterium
	108	Dove	Bacteria	Proteobacteria	Betaproteobacteria	Methylophilales	Methylophilaceae	Methylotenera	uncultured bacterium
	109	Dove	Bacteria	Proteobacteria	Alphaproteobacteria	Caulobacterales	Caulobacteraceae	Brevundimonas	Ambiguous taxa
	110	Dove	Bacteria	Proteobacteria	Alphaproteobacteria	Rhizobiales	Bradyrhizobiaceae	Rhodopseudomonas	Ambiguous taxa
	111	Dove	Bacteria	Proteobacteria	Alphaproteobacteria	Sphingomonadales	Sphingomonadaceae	Sphingomonas	Sphingomonas melonis
	112	Dove	Bacteria	Proteobacteria	Betaproteobacteria	Burkholderiales	Oxalobacteraceae	Massilia	uncultured bacterium
	113	Dove	Bacteria	Proteobacteria	Alphaproteobacteria	Rhizobiales	Bradyrhizobiaceae	Rhodopseudomonas	uncultured bacterium
	114	Dove	Bacteria	Proteobacteria	Alphaproteobacteria	Rhizobiales	Rhizobiaceae	Rhizobium	Rhizobium huautlense
	115	Dove	Bacteria	Proteobacteria	Betaproteobacteria	Burkholderiales	Oxalobacteraceae	Massilia	uncultured bacterium
	116	Dove	Bacteria	Actinobacteria	Actinobacteria	Propionibacteriales	Nocardioidaceae	Marmoricola	uncultured bacterium
	117	Dove	Bacteria	Proteobacteria	Betaproteobacteria	Burkholderiales	Oxalobacteraceae	Massilia	uncultured bacterium
	118	Dove	Bacteria	Proteobacteria	Alphaproteobacteria	Rhizobiales	Bradyrhizobiaceae	Bradyrhizobium	uncultured alpha proteobacterium
	119	Dove	Bacteria	Proteobacteria	Betaproteobacteria	Burkholderiales	Oxalobacteraceae	Massilia	uncultured bacterium
	120	Dove	Bacteria	Bacteroidetes	Flavobacteriia	Flavobacteriales	Flavobacteriaceae	Chryseobacterium	uncultured bacterium
	121	Dove	Bacteria	Actinobacteria	Actinobacteria	Propionibacteriales	Nocardioidaceae	Nocardioides	uncultured bacterium
	122	Dove	Bacteria	Proteobacteria	Alphaproteobacteria	Rhizobiales	Rhizobiaceae	Rhizobium	uncultured bacterium
	123	Dove	Bacteria	Proteobacteria	Alphaproteobacteria	Sphingomonadales	Sphingomonadaceae	Sphingomonas	uncultured bacterium
	124	Dove	Bacteria	Proteobacteria	Betaproteobacteria	Burkholderiales	Comamonadaceae	Variovorax	uncultured bacterium
	125	Dove	Bacteria	Proteobacteria	Alphaproteobacteria	Sphingomonadales	Sphingomonadaceae	Sphingomonas	Ambiguous taxa
	126	Dove	Bacteria	Actinobacteria	Actinobacteria	Kineosporiales	Kineosporiaceae	Quadrisphaera	uncultured bacterium
	127	Dove	Bacteria	Actinobacteria	Actinobacteria	Kineosporiales	Kineosporiaceae	Kineococcus	uncultured Kineococcus sp.
	128	Dove	Bacteria	Proteobacteria	Alphaproteobacteria	Rhizobiales	Hyphomicrobiaceae	Devosia	uncultured bacterium
	129	Dove	Bacteria	Proteobacteria	Alphaproteobacteria	Sphingomonadales	Sphingomonadaceae	Zymomonas	uncultured bacterium
	130	Dove	Bacteria	Actinobacteria	Actinobacteria	Propionibacteriales	Nocardioidaceae	Nocardioides	uncultured bacterium
	131	Dove	Bacteria	Proteobacteria	Alphaproteobacteria	Sphingomonadales	Sphingomonadaceae	Sphingomonas	Sphingomonas sp. TSBY-34
	132	Dove	Bacteria	Proteobacteria	Gammaproteobacteria	Xanthomonadales	Xanthomonadaceae	Stenotrophomonas	uncultured bacterium
	133	Dove	Bacteria	Proteobacteria	Alphaproteobacteria	Rhizobiales	Bradyrhizobiaceae	Rhodopseudomonas	uncultured bacterium
	134	Dove	Bacteria	Proteobacteria	Betaproteobacteria	Burkholderiales	Burkholderiaceae	Limnobacter	uncultured bacterium
	135	Dove	Bacteria	Proteobacteria	Betaproteobacteria	Burkholderiales	Comamonadaceae	Leptothrix	uncultured bacterium
	136	Dove	Bacteria	Proteobacteria	Betaproteobacteria	Burkholderiales	Oxalobacteraceae	uncultured	uncultured bacterium
	138	Dove	Bacteria	Bacteroidetes	Flavobacteriia	Flavobacteriales	Flavobacteriaceae	Chryseobacterium	uncultured bacterium
	140	Dove	Bacteria	Proteobacteria	Alphaproteobacteria	Rhizobiales	Methylobacteriaceae	Methylobacterium	Ambiguous taxa
	141	Dove	Bacteria	Proteobacteria	Betaproteobacteria	Burkholderiales	Oxalobacteraceae	Massilia	Ambiguous taxa
	142	Dove	Bacteria	Proteobacteria	Alphaproteobacteria	Sphingomonadales	Sphingomonadaceae	Sphingomonas	uncultured alpha proteobacterium
	143	Dove	Bacteria	Proteobacteria	Betaproteobacteria	Burkholderiales	Comamonadaceae	uncultured	uncultured Leptothrix sp.
	144	Dove	Bacteria	Proteobacteria	Alphaproteobacteria	Rhizobiales	Bradyrhizobiaceae	Bosea	Ambiguous taxa
	145	Dove	Bacteria	Proteobacteria	Betaproteobacteria	Burkholderiales	Oxalobacteraceae	Massilia	uncultured bacterium
	146	Dove	Bacteria	Proteobacteria	Betaproteobacteria	Burkholderiales	Oxalobacteraceae	Massilia	uncultured beta proteobacterium
	147	Dove	Bacteria	Proteobacteria	Alphaproteobacteria	Rhizobiales	Methylobacteriaceae	Methylobacterium	uncultured bacterium
	148	Dove	No blast hit	NA	NA	NA	NA	NA	NA
	149	Dove	Bacteria	Proteobacteria	Alphaproteobacteria	Sphingomonadales	Sphingomonadaceae	Novosphingobium	Sphingomonas sp. SG-23i
	150	Dove	Bacteria	Proteobacteria	Betaproteobacteria	Burkholderiales	Comamonadaceae	Aquabacterium	uncultured Aquabacterium sp.
	151	Dove	Bacteria	Proteobacteria	Alphaproteobacteria	Rhizobiales	Methylobacteriaceae	Methylobacterium	Ambiguous taxa
	152	Dove	Bacteria	Proteobacteria	Gammaproteobacteria	Pseudomonadales	Pseudomonadaceae	Pseudomonas	Ambiguous taxa
	153	Dove	Bacteria	Proteobacteria	Betaproteobacteria	Burkholderiales	Oxalobacteraceae	Massilia	uncultured beta proteobacterium
	154	Dove	Bacteria	Proteobacteria	Gammaproteobacteria	Pseudomonadales	Pseudomonadaceae	Cellvibrio	uncultured Cellvibrio sp.
	155	Dove	Bacteria	Actinobacteria	Thermoleophilia	Solirubrobacterales	Patulibacteraceae	Patulibacter	Ambiguous taxa
	156	Dove	Bacteria	Proteobacteria	Alphaproteobacteria	Sphingomonadales	Sphingomonadaceae	Sphingomonas	uncultured Sphingomonas sp.
	157	Dove	Bacteria	Proteobacteria	Alphaproteobacteria	Rhizobiales	Bradyrhizobiaceae	Tardiphaga	glacier bacterium FXI3
	158	Dove	Bacteria	Proteobacteria	Alphaproteobacteria	Rhodospirillales	Acetobacteraceae	Roseomonas	uncultured bacterium
	159	Dove	Bacteria	Proteobacteria	Betaproteobacteria	Burkholderiales	Oxalobacteraceae	Massilia	uncultured bacterium
	160	Dove	Bacteria	Proteobacteria	Betaproteobacteria	Burkholderiales	Alcaligenaceae	Achromobacter	uncultured bacterium
	161	Dove	Bacteria	Proteobacteria	Betaproteobacteria	Burkholderiales	Comamonadaceae	Paucibacter	uncultured bacterium
	162	Dove	Bacteria	Proteobacteria	Betaproteobacteria	Burkholderiales	Oxalobacteraceae	Paucimonas	uncultured bacterium
	163	Dove	Bacteria	Proteobacteria	Alphaproteobacteria	Caulobacterales	Caulobacteraceae	Brevundimonas	uncultured bacterium
	164	Dove	Bacteria	Proteobacteria	Betaproteobacteria	Burkholderiales	Comamonadaceae	Xylophilus	uncultured bacterium
	165	Dove	Bacteria	Proteobacteria	Alphaproteobacteria	Rhodospirillales	Acetobacteraceae	Rhodovastum	uncultured bacterium
	166	Dove	Bacteria	Bacteroidetes	Flavobacteriia	Flavobacteriales	Flavobacteriaceae	Flavobacterium	uncultured Flavobacteriia bacterium
	167	Dove	Bacteria	Actinobacteria	Actinobacteria	Micrococcales	Microbacteriaceae	Frigoribacterium	Ambiguous taxa
	168	Dove	Bacteria	Proteobacteria	Alphaproteobacteria	Caulobacterales	Caulobacteraceae	Caulobacter	Ambiguous taxa
	169	Dove	Bacteria	Proteobacteria	Alphaproteobacteria	Rhizobiales	Methylobacteriaceae	Methylobacterium	Ambiguous taxa
	170	Dove	Bacteria	Actinobacteria	Actinobacteria	Propionibacteriales	Nocardioidaceae	Nocardioides	uncultured bacterium
	171	Dove	Bacteria	Proteobacteria	Betaproteobacteria	Burkholderiales	Alcaligenaceae	Achromobacter	uncultured bacterium
	172	Dove	Bacteria	Actinobacteria	Actinobacteria	Frankiales	Nakamurellaceae	Nakamurella	uncultured bacterium
	173	Dove	Bacteria	Proteobacteria	Betaproteobacteria	Burkholderiales	Oxalobacteraceae	Massilia	uncultured bacterium
	174	Dove	Bacteria	Bacteroidetes	Flavobacteriia	Flavobacteriales	Flavobacteriaceae	Flavobacterium	uncultured bacterium
	175	Dove	Bacteria	Proteobacteria	Alphaproteobacteria	Sphingomonadales	Sphingomonadaceae	Sphingomonas	Sphingomonas sp. TSBY-34
	176	Dove	Bacteria	Proteobacteria	Alphaproteobacteria	Rhizobiales	Hyphomicrobiaceae	Devosia	uncultured Devosia sp.
	177	Dove	Bacteria	Proteobacteria	Gammaproteobacteria	Pseudomonadales	Pseudomonadaceae	Pseudomonas	uncultured bacterium
	178	Dove	Bacteria	Proteobacteria	Betaproteobacteria	Burkholderiales	Oxalobacteraceae	Massilia	Ambiguous taxa
	179	Dove	Bacteria	Actinobacteria	Actinobacteria	Micrococcales	Microbacteriaceae	Amnibacterium	uncultured soil bacterium
	180	Dove	Bacteria	Actinobacteria	Actinobacteria	Micrococcales	Microbacteriaceae	Leifsonia	Ambiguous taxa
	181	Dove	Bacteria	Bacteroidetes	Flavobacteriia	Flavobacteriales	Flavobacteriaceae	Chryseobacterium	uncultured bacterium
	182	Dove	Bacteria	Actinobacteria	Actinobacteria	Micrococcales	Microbacteriaceae	Frondihabitans	uncultured bacterium
	183	Dove	Bacteria	Proteobacteria	Betaproteobacteria	Burkholderiales	Comamonadaceae	Variovorax	uncultured beta proteobacterium
	184	Dove	Bacteria	Proteobacteria	Alphaproteobacteria	Sphingomonadales	Sphingomonadaceae	Sphingomonas	Sphingomonas sp. HME8542
	185	Dove	Bacteria	Proteobacteria	Betaproteobacteria	Burkholderiales	Oxalobacteraceae	Massilia	uncultured bacterium
	186	Dove	Bacteria	Proteobacteria	Betaproteobacteria	Burkholderiales	Comamonadaceae	Polaromonas	uncultured Comamonas sp.
	187	Dove	Bacteria	Bacteroidetes	Flavobacteriia	Flavobacteriales	Flavobacteriaceae	Flavobacterium	uncultured organism
	188	Dove	Bacteria	Proteobacteria	Alphaproteobacteria	Rhizobiales	Bradyrhizobiaceae	Bosea	Ambiguous taxa
	189	Dove	Bacteria	Actinobacteria	Actinobacteria	Propionibacteriales	Nocardioidaceae	Nocardioides	Nocardioides sp. Sco-A25
	190	Dove	Bacteria	Proteobacteria	Betaproteobacteria	Burkholderiales	Oxalobacteraceae	uncultured	uncultured bacterium
	191	Dove	Bacteria	Proteobacteria	Betaproteobacteria	Burkholderiales	Oxalobacteraceae	Massilia	uncultured Massilia sp.
	192	Dove	Bacteria	Bacteroidetes	Flavobacteriia	Flavobacteriales	Flavobacteriaceae	Flavobacterium	uncultured bacterium
	193	Dove	Bacteria	Proteobacteria	Betaproteobacteria	Burkholderiales	Comamonadaceae	Aquincola	Ambiguous taxa
	194	Dove	Bacteria	Proteobacteria	Alphaproteobacteria	Rhizobiales	Rhizobiaceae	Rhizobium	Rhizobium genosp. R
	195	Dove	Bacteria	Proteobacteria	Betaproteobacteria	Burkholderiales	Comamonadaceae	Pelomonas	Ambiguous taxa
	196	Dove	Bacteria	Proteobacteria	Betaproteobacteria	Burkholderiales	Comamonadaceae	uncultured	uncultured bacterium
	197	Dove	Bacteria	Proteobacteria	Alphaproteobacteria	Rhizobiales	Rhizobiaceae	Shinella	uncultured Rhizobium sp.
	198	Dove	Bacteria	Proteobacteria	Betaproteobacteria	Burkholderiales	Oxalobacteraceae	Massilia	uncultured bacterium
	199	Dove	Bacteria	Proteobacteria	Betaproteobacteria	Burkholderiales	Oxalobacteraceae	Massilia	Ambiguous taxa
	200	Dove	Bacteria	Proteobacteria	Alphaproteobacteria	Sphingomonadales	Sphingomonadaceae	Sphingobium	Ambiguous taxa
	203	Dove	Fungi	Ascomycota	Leotiomycetes	Helotiales	unclassified Helotiales	unclassified Helotiales	Helotiales sp.
	204	Dove	Fungi	Ascomycota	unclassified Ascomycota	unclassified Ascomycota	unclassified Ascomycota	unclassified Ascomycota	Ascomycota sp.
	209	Dove	Fungi	Basidiomycota	Tremellomycetes	Tremellales	Tremellales family Incertae sedis	Cryptococcus	Cryptococcus victoriae
	214	Dove	Fungi	Ascomycota	Leotiomycetes	Helotiales	Helotiales family Incertae sedis	Tetracladium	Tetracladium sp.
	216	Dove	Fungi	Ascomycota	unclassified Ascomycota	unclassified Ascomycota	unclassified Ascomycota	unclassified Ascomycota	Ascomycota sp.
	218	Dove	Fungi	Basidiomycota	Tremellomycetes	Tremellales	Tremellales family Incertae sedis	Cryptococcus	Cryptococcus sp.
	221	Dove	Fungi	Basidiomycota	Tremellomycetes	unclassified Tremellomycetes	unclassified Tremellomycetes	unclassified Tremellomycetes	Tremellomycetes sp.
	222	Dove	Fungi	Ascomycota	unclassified Ascomycota	unclassified Ascomycota	unclassified Ascomycota	unclassified Ascomycota	Ascomycota sp.
	227	Dove	Fungi	Ascomycota	Leotiomycetes	Helotiales	unclassified Helotiales	unclassified Helotiales	Helotiales sp.
	228	Dove	Fungi	unclassified Fungi	unclassified Fungi	unclassified Fungi	unclassified Fungi	unclassified Fungi	Fungi sp.
	230	Dove	Fungi	unclassified Fungi	unclassified Fungi	unclassified Fungi	unclassified Fungi	unclassified Fungi	Fungi sp.
	232	Dove	Fungi	Ascomycota	unclassified Ascomycota	unclassified Ascomycota	unclassified Ascomycota	unclassified Ascomycota	Ascomycota sp.
	233	Dove	Fungi	Ascomycota	Leotiomycetes	Helotiales	Helotiales family Incertae sedis	Tetracladium	Tetracladium sp.
	234	Dove	Fungi	Basidiomycota	Microbotryomycetes	Sporidiobolales	Sporidiobolales family Incertae sedis	Rhodotorula	Rhodotorula psychrophenolica
	235	Dove	Fungi	Ascomycota	unclassified Ascomycota	unclassified Ascomycota	unclassified Ascomycota	unclassified Ascomycota	Ascomycota sp.
	236	Dove	Fungi	Basidiomycota	Tremellomycetes	unclassified Tremellomycetes	unclassified Tremellomycetes	unclassified Tremellomycetes	Tremellomycetes sp.
	237	Dove	Fungi	Basidiomycota	Microbotryomycetes	Leucosporidiales	Leucosporidiaceae	Leucosporidium	Leucosporidium sp. 8138 GP 2013
	238	Dove	Fungi	Ascomycota	Leotiomycetes	Helotiales	unclassified Helotiales	unclassified Helotiales	Helotiales sp.
	239	Dove	Fungi	Ascomycota	Leotiomycetes	Helotiales	unclassified Helotiales	unclassified Helotiales	Helotiales sp.
	240	Dove	Fungi	Ascomycota	Dothideomycetes	Venturiales	Venturiaceae	Venturia	Venturia sp.
	241	Dove	Fungi	Basidiomycota	Tremellomycetes	Tremellales	Tremellales family Incertae sedis	Cryptococcus	Cryptococcus victoriae
	242	Dove	Fungi	Ascomycota	Dothideomycetes	Pleosporales	Leptosphaeriaceae	Leptosphaeria	Leptosphaeria sp.
	243	Dove	Fungi	Ascomycota	Leotiomycetes	Helotiales	Sclerotiniaceae	Botrytis	Botrytis caroliniana
	244	Dove	Fungi	Basidiomycota	Microbotryomycetes	Sporidiobolales	Sporidiobolales family Incertae sedis	Rhodotorula	Rhodotorula psychrophenolica
	245	Dove	Fungi	Basidiomycota	Microbotryomycetes	Leucosporidiales	Leucosporidiaceae	Leucosporidiella	Leucosporidiella fragaria
	246	Dove	Fungi	Ascomycota	Sordariomycetes	Hypocreales	Nectriaceae	Gibberella	Gibberella baccata
	247	Dove	Fungi	Ascomycota	Saccharomycetes	Saccharomycetales	Saccharomycetales family Incertae sedis	Debaryomyces	Debaryomyces prosopidis
	248	Dove	Fungi	Basidiomycota	Tremellomycetes	Tremellales	Tremellales family Incertae sedis	Cryptococcus	Cryptococcus victoriae
	249	Dove	Fungi	Ascomycota	Leotiomycetes	Helotiales	unclassified Helotiales	unclassified Helotiales	Helotiales sp.
	250	Dove	Fungi	Basidiomycota	unclassified Basidiomycota	unclassified Basidiomycota	unclassified Basidiomycota	unclassified Basidiomycota	Basidiomycota sp.
	251	Dove	Fungi	Basidiomycota	Tremellomycetes	Cystofilobasidiales	unclassified Cystofilobasidiales	unclassified Cystofilobasidiales	Cystofilobasidiales sp.
	252	Dove	Fungi	Basidiomycota	Tremellomycetes	Cystofilobasidiales	unclassified Cystofilobasidiales	unclassified Cystofilobasidiales	Cystofilobasidiales sp.
	253	Dove	Fungi	Ascomycota	Dothideomycetes	Pleosporales	Pleosporaceae	Alternaria	Alternaria sp.
	254	Dove	Fungi	Basidiomycota	Microbotryomycetes	Sporidiobolales	unclassified Sporidiobolales	unclassified Sporidiobolales	Sporidiobolales sp.
	255	Dove	Fungi	Basidiomycota	Tremellomycetes	Cystofilobasidiales	Cystofilobasidiaceae	Mrakia	Mrakia frigida
	256	Dove	Fungi	Ascomycota	unclassified Ascomycota	unclassified Ascomycota	unclassified Ascomycota	unclassified Ascomycota	Ascomycota sp.
	257	Dove	Fungi	Ascomycota	unclassified Ascomycota	unclassified Ascomycota	unclassified Ascomycota	unclassified Ascomycota	Ascomycota sp.
	258	Dove	Fungi	Basidiomycota	Microbotryomycetes	Sporidiobolales	Sporidiobolales family Incertae sedis	Rhodotorula	Rhodotorula hordea
	259	Dove	Fungi	unclassified Fungi	unclassified Fungi	unclassified Fungi	unclassified Fungi	unclassified Fungi	Fungi sp.
	260	Dove	Fungi	Basidiomycota	Microbotryomycetes	Leucosporidiales	Leucosporidiaceae	Leucosporidiella	Leucosporidiella creatinivora
	261	Dove	Fungi	Basidiomycota	Tremellomycetes	Tremellales	Tremellales family Incertae sedis	Cryptococcus	Cryptococcus dimennae
	262	Dove	Fungi	Ascomycota	Ascomycota class Incertae sedis	Ascomycota order Incertae sedis	Ascomycota family Incertae sedis	Ypsilina	Ypsilina graminea
	263	Dove	Fungi	Ascomycota	Sordariomycetes	unclassified Sordariomycetes	unclassified Sordariomycetes	unclassified Sordariomycetes	Sordariomycetes sp.
	264	Dove	Fungi	Ascomycota	Leotiomycetes	Helotiales	unclassified Helotiales	unclassified Helotiales	Helotiales sp.
	265	Dove	Fungi	Basidiomycota	Tremellomycetes	unclassified Tremellomycetes	unclassified Tremellomycetes	unclassified Tremellomycetes	Tremellomycetes sp.
	266	Dove	Fungi	Basidiomycota	Microbotryomycetes	unclassified Microbotryomycetes	unclassified Microbotryomycetes	unclassified Microbotryomycetes	Microbotryomycetes sp.
	267	Dove	Fungi	Ascomycota	Dothideomycetes	Pleosporales	unclassified Pleosporales	unclassified Pleosporales	Pleosporales sp.
	268	Dove	Fungi	Basidiomycota	Tremellomycetes	Cystofilobasidiales	Cystofilobasidiaceae	Udeniomyces	Udeniomyces pannonicus
	269	Dove	Fungi	Basidiomycota	Agaricomycetes	Agaricales	Psathyrellaceae	Psathyrella	Psathyrella sp.
	271	Dove	Fungi	Ascomycota	Leotiomycetes	Helotiales	Helotiales family Incertae sedis	Tetracladium	Tetracladium maxilliforme
	272	Dove	Fungi	Ascomycota	Leotiomycetes	Helotiales	Helotiales family Incertae sedis	Tetracladium	Tetracladium sp.
	273	Dove	Fungi	Ascomycota	Dothideomycetes	Capnodiales	Davidiellaceae	Cladosporium	Cladosporium halotolerans
	274	Dove	Fungi	Ascomycota	unclassified Ascomycota	unclassified Ascomycota	unclassified Ascomycota	unclassified Ascomycota	Ascomycota sp.
	275	Dove	Fungi	Basidiomycota	Tremellomycetes	unclassified Tremellomycetes	unclassified Tremellomycetes	unclassified Tremellomycetes	Tremellomycetes sp.
	276	Dove	Fungi	Basidiomycota	Tremellomycetes	Tremellales	Tremellales family Incertae sedis	Dioszegia	Dioszegia butyracea
	277	Dove	Fungi	Ascomycota	Leotiomycetes	Helotiales	Helotiales family Incertae sedis	Tetracladium	Tetracladium sp.
	278	Dove	Fungi	Basidiomycota	Tremellomycetes	Tremellales	Tremellales family Incertae sedis	Cryptococcus	Cryptococcus sp.
	279	Dove	Fungi	Ascomycota	Dothideomycetes	unclassified Dothideomycetes	unclassified Dothideomycetes	unclassified Dothideomycetes	Dothideomycetes sp.
	280	Dove	Fungi	Basidiomycota	Tremellomycetes	Tremellales	Tremellales family Incertae sedis	Bullera	Bullera globospora
	281	Dove	Fungi	Basidiomycota	Tremellomycetes	unclassified Tremellomycetes	unclassified Tremellomycetes	unclassified Tremellomycetes	Tremellomycetes sp.
	282	Dove	Fungi	Ascomycota	Leotiomycetes	Helotiales	Helotiaceae	Hymenoscyphus	Hymenoscyphus tetracladius
	283	Dove	Fungi	Basidiomycota	Tremellomycetes	Cystofilobasidiales	Cystofilobasidiaceae	Mrakia	Mrakia psychrophilia
	284	Dove	Fungi	Ascomycota	Dothideomycetes	Pleosporales	Leptosphaeriaceae	Leptosphaeria	Leptosphaeria sp.
	285	Dove	Fungi	Basidiomycota	Tremellomycetes	Filobasidiales	unclassified Filobasidiales	unclassified Filobasidiales	Filobasidiales sp.
	286	Dove	Fungi	Basidiomycota	Microbotryomycetes	unclassified Microbotryomycetes	unclassified Microbotryomycetes	unclassified Microbotryomycetes	Microbotryomycetes sp.
	287	Dove	Fungi	Ascomycota	Dothideomycetes	Pleosporales	unclassified Pleosporales	unclassified Pleosporales	Pleosporales sp.
	288	Dove	Fungi	Ascomycota	unclassified Ascomycota	unclassified Ascomycota	unclassified Ascomycota	unclassified Ascomycota	Ascomycota sp.
	289	Dove	Fungi	Ascomycota	unclassified Ascomycota	unclassified Ascomycota	unclassified Ascomycota	unclassified Ascomycota	Ascomycota sp.
	290	Dove	Fungi	Basidiomycota	Tremellomycetes	Tremellales	Tremellales family Incertae sedis	Cryptococcus	Cryptococcus sp.
	291	Dove	Fungi	Ascomycota	Dothideomycetes	Pleosporales	unclassified Pleosporales	unclassified Pleosporales	Pleosporales sp.
	292	Dove	Fungi	Ascomycota	Leotiomycetes	Helotiales	Helotiales family Incertae sedis	Tetracladium	Tetracladium sp.
	293	Dove	Fungi	Ascomycota	Sordariomycetes	Xylariales	Xylariales family Incertae sedis	Microdochium	Microdochium phragmitis
	294	Dove	Fungi	unclassified Fungi	unclassified Fungi	unclassified Fungi	unclassified Fungi	unclassified Fungi	Fungi sp.
	295	Dove	Fungi	Basidiomycota	Tremellomycetes	Cystofilobasidiales	unclassified Cystofilobasidiales	unclassified Cystofilobasidiales	Cystofilobasidiales sp.
	296	Dove	Fungi	Basidiomycota	Tremellomycetes	Cystofilobasidiales	Cystofilobasidiaceae	Itersonilia	Itersonilia perplexans
	297	Dove	Fungi	Ascomycota	unclassified Ascomycota	unclassified Ascomycota	unclassified Ascomycota	unclassified Ascomycota	Ascomycota sp.
	298	Dove	Fungi	Ascomycota	Leotiomycetes	Helotiales	unclassified Helotiales	unclassified Helotiales	Helotiales sp.
	299	Dove	Fungi	Ascomycota	Leotiomycetes	Helotiales	Helotiales family Incertae sedis	Cadophora	Cadophora sp.
	300	Dove	Fungi	Basidiomycota	Tremellomycetes	Tremellales	Tremellales family Incertae sedis	Dioszegia	Dioszegia rishiriensis
	301	Dove	Fungi	Basidiomycota	Microbotryomycetes	Leucosporidiales	Leucosporidiaceae	Leucosporidium	Leucosporidium drummii
	302	Dove	Fungi	Basidiomycota	Tremellomycetes	Tremellales	Tremellales family Incertae sedis	Dioszegia	Dioszegia sp. TP Snow Y51
	303	Dove	Fungi	Ascomycota	Dothideomycetes	Pleosporales	Pleosporaceae	Pleospora	Pleospora herbarum
	304	Dove	Fungi	Ascomycota	Saccharomycetes	Saccharomycetales	Saccharomycetales family Incertae sedis	Candida	Candida metapsilosis
	305	Dove	Fungi	Ascomycota	unclassified Ascomycota	unclassified Ascomycota	unclassified Ascomycota	unclassified Ascomycota	Ascomycota sp.
	306	Dove	Fungi	Ascomycota	Leotiomycetes	Helotiales	Helotiaceae	Rhizoscyphus	Rhizoscyphus sp.
	307	Dove	Fungi	Ascomycota	Ascomycota class Incertae sedis	Ascomycota order Incertae sedis	Ascomycota family Incertae sedis	Chalara	Chalara sp.
	308	Dove	Fungi	Basidiomycota	Tremellomycetes	Tremellales	Tremellales family Incertae sedis	Cryptococcus	Cryptococcus terricola
	309	Dove	Fungi	Basidiomycota	Microbotryomycetes	Sporidiobolales	Sporidiobolales family Incertae sedis	Rhodotorula	Rhodotorula hordea
	310	Dove	Fungi	Basidiomycota	Agaricomycetes	Cantharellales	Clavulinaceae	Clavulina	Clavulina monodiminutiva
	311	Dove	Fungi	Basidiomycota	Tremellomycetes	Tremellales	unclassified Tremellales	unclassified Tremellales	Tremellales sp.
	313	Dove	Fungi	Ascomycota	unclassified Ascomycota	unclassified Ascomycota	unclassified Ascomycota	unclassified Ascomycota	Ascomycota sp.
	314	Dove	Fungi	Ascomycota	Dothideomycetes	Pleosporales	unclassified Pleosporales	unclassified Pleosporales	Pleosporales sp.
	315	Dove	Fungi	Basidiomycota	Microbotryomycetes	Leucosporidiales	unclassified Leucosporidiales	unclassified Leucosporidiales	Leucosporidiales sp.
	316	Dove	No blast hit	NA	NA	NA	NA	NA	NA
	317	Dove	Fungi	Ascomycota	Leotiomycetes	Helotiales	unclassified Helotiales	unclassified Helotiales	Helotiales sp.
	318	Dove	Fungi	unclassified Fungi	unclassified Fungi	unclassified Fungi	unclassified Fungi	unclassified Fungi	Fungi sp.
	320	Dove	Fungi	Ascomycota	Dothideomycetes	Pleosporales	Leptosphaeriaceae	Leptosphaeria	Leptosphaeria sp.
	321	Dove	Fungi	Basidiomycota	unclassified Basidiomycota	unclassified Basidiomycota	unclassified Basidiomycota	unclassified Basidiomycota	Basidiomycota sp.
	322	Dove	Fungi	Ascomycota	Leotiomycetes	Helotiales	Helotiales family Incertae sedis	Helgardia	Helgardia sp.
	323	Dove	Fungi	Basidiomycota	Microbotryomycetes	Sporidiobolales	Sporidiobolales family Incertae sedis	Rhodotorula	Rhodotorula psychrophenolica
	324	Dove	Fungi	Basidiomycota	Microbotryomycetes	Microbotryales	unclassified Microbotryales	unclassified Microbotryales	Microbotryales sp.
	325	Dove	Fungi	Ascomycota	Dothideomycetes	unclassified Dothideomycetes	unclassified Dothideomycetes	unclassified Dothideomycetes	Dothideomycetes sp.
	326	Dove	Fungi	Ascomycota	Ascomycota class Incertae sedis	Ascomycota order Incertae sedis	Ascomycota family Incertae sedis	Ypsilina	Ypsilina graminea
	327	Dove	Fungi	Ascomycota	Dothideomycetes	unclassified Dothideomycetes	unclassified Dothideomycetes	unclassified Dothideomycetes	Dothideomycetes sp.
	328	Dove	Fungi	Basidiomycota	Agaricomycetes	Agaricales	Typhulaceae	Typhula	Typhula maritima
	329	Dove	Fungi	Ascomycota	Leotiomycetes	Helotiales	Helotiales family Incertae sedis	Tetracladium	Tetracladium sp.
	330	Dove	Fungi	Ascomycota	Dothideomycetes	Pleosporales	unclassified Pleosporales	unclassified Pleosporales	Pleosporales sp.
	331	Dove	Fungi	Ascomycota	Dothideomycetes	Pleosporales	Leptosphaeriaceae	unclassified Leptosphaeriaceae	Leptosphaeriaceae sp.
	332	Dove	Fungi	Basidiomycota	Agaricostilbomycetes	Agaricostilbales	Agaricostilbaceae	Bensingtonia	Bensingtonia yuccicola
	333	Dove	Fungi	Ascomycota	Leotiomycetes	Helotiales	Helotiales family Incertae sedis	Tetracladium	Tetracladium sp.
	334	Dove	Fungi	Ascomycota	Leotiomycetes	Helotiales	unclassified Helotiales	unclassified Helotiales	Helotiales sp.
	335	Dove	Fungi	Ascomycota	Leotiomycetes	Helotiales	unclassified Helotiales	unclassified Helotiales	Helotiales sp.
	336	Dove	Fungi	Ascomycota	unclassified Ascomycota	unclassified Ascomycota	unclassified Ascomycota	unclassified Ascomycota	Ascomycota sp.
	337	Dove	Fungi	Basidiomycota	Tremellomycetes	Cystofilobasidiales	Cystofilobasidiaceae	Cystofilobasidium	Cystofilobasidium infirmominiatum
	338	Dove	Fungi	Ascomycota	Leotiomycetes	Leotiales	Leotiaceae	Alatospora	Alatospora acuminata
	339	Dove	Fungi	Ascomycota	Leotiomycetes	Helotiales	Helotiales family Incertae sedis	Tetracladium	Tetracladium sp.
	340	Dove	Fungi	Ascomycota	Leotiomycetes	Helotiales	unclassified Helotiales	unclassified Helotiales	Helotiales sp.
	341	Dove	Fungi	Ascomycota	Leotiomycetes	Helotiales	Helotiales family Incertae sedis	Tetracladium	Tetracladium sp.
	342	Dove	Fungi	Ascomycota	unclassified Ascomycota	unclassified Ascomycota	unclassified Ascomycota	unclassified Ascomycota	Ascomycota sp.
	343	Dove	Fungi	Ascomycota	Ascomycota class Incertae sedis	Ascomycota order Incertae sedis	Pseudeurotiaceae	unclassified Pseudeurotiaceae	Pseudeurotiaceae sp.
	344	Dove	Fungi	Basidiomycota	Tremellomycetes	Cystofilobasidiales	Cystofilobasidiaceae	Guehomyces	Guehomyces pullulans
	345	Dove	Fungi	Basidiomycota	Tremellomycetes	Cystofilobasidiales	Cystofilobasidiaceae	Udeniomyces	Udeniomyces pannonicus
	346	Dove	Fungi	Ascomycota	Sordariomycetes	Xylariales	Xylariales family Incertae sedis	Monographella	Monographella nivalis
	347	Dove	Fungi	Ascomycota	Taphrinomycetes	Taphrinales	Taphrinaceae	Lalaria	Lalaria carpini
	348	Dove	Fungi	Ascomycota	Dothideomycetes	Pleosporales	Pleosporales family Incertae sedis	Didymella	Didymella sp.
	349	Dove	Fungi	Zygomycota	Zygomycota class Incertae sedis	Mortierellales	Mortierellaceae	Mortierella	Mortierella sp. FSU 10537
	350	Dove	Fungi	Ascomycota	Taphrinomycetes	Taphrinales	Taphrinaceae	unclassified Taphrinaceae	Taphrinaceae sp.
	351	Dove	Fungi	Ascomycota	Leotiomycetes	Helotiales	unclassified Helotiales	unclassified Helotiales	Helotiales sp.
	352	Dove	Fungi	Ascomycota	Leotiomycetes	Helotiales	unclassified Helotiales	unclassified Helotiales	Helotiales sp.
	353	Dove	Fungi	Ascomycota	Leotiomycetes	Helotiales	Helotiales family Incertae sedis	Helgardia	Helgardia anguioides
	354	Dove	Fungi	Basidiomycota	Agaricomycetes	Agaricales	Typhulaceae	Typhula	Typhula incarnata
	356	Dove	Fungi	Basidiomycota	Microbotryomycetes	Sporidiobolales	unclassified Sporidiobolales	unclassified Sporidiobolales	Sporidiobolales sp.
	357	Dove	Fungi	Ascomycota	Leotiomycetes	Helotiales	Helotiaceae	Hymenoscyphus	Hymenoscyphus caudatus
	358	Dove	Fungi	Ascomycota	unclassified Ascomycota	unclassified Ascomycota	unclassified Ascomycota	unclassified Ascomycota	Ascomycota sp.
	359	Dove	Fungi	Basidiomycota	Tremellomycetes	Tremellales	Tremellales family Incertae sedis	unclassified Tremellales	Tremellales sp.
	360	Dove	Fungi	Ascomycota	Dothideomycetes	Pleosporales	unclassified Pleosporales	unclassified Pleosporales	Pleosporales sp.
	361	Dove	Fungi	Chytridiomycota	Chytridiomycetes	Olpidiales	Olpidiaceae	Olpidium	Olpidium brassicae
	362	Dove	Fungi	Ascomycota	Leotiomycetes	Helotiales	Helotiaceae	Hymenoscyphus	Hymenoscyphus caudatus
	363	Dove	Fungi	Basidiomycota	Tremellomycetes	Tremellales	Tremellales family Incertae sedis	unclassified Tremellales	Tremellales sp.
	364	Dove	Fungi	Ascomycota	Leotiomycetes	Helotiales	Hyaloscyphaceae	Cistella	Cistella sp.
	365	Dove	Fungi	Ascomycota	Leotiomycetes	Helotiales	unclassified Helotiales	unclassified Helotiales	Helotiales sp.
	367	Dove	Fungi	Ascomycota	Leotiomycetes	Helotiales	Helotiales family Incertae sedis	Tetracladium	Tetracladium breve
	368	Dove	Fungi	Ascomycota	Saccharomycetes	Saccharomycetales	Saccharomycetales family Incertae sedis	Candida	Candida parapsilosis
	369	Dove	Fungi	Ascomycota	Sordariomycetes	Xylariales	Amphisphaeriaceae	unclassified Amphisphaeriaceae	Amphisphaeriaceae sp.
	370	Dove	Fungi	Basidiomycota	Microbotryomycetes	Sporidiobolales	Sporidiobolales family Incertae sedis	Rhodotorula	Rhodotorula hordea
	371	Dove	Fungi	Ascomycota	Leotiomycetes	Helotiales	Helotiales family Incertae sedis	Tetracladium	Tetracladium sp.
	372	Dove	Fungi	Ascomycota	Saccharomycetes	Saccharomycetales	Saccharomycetales family Incertae sedis	Candida	Candida metapsilosis
	373	Dove	Fungi	Basidiomycota	Microbotryomycetes	Leucosporidiales	Leucosporidiaceae	Leucosporidiella	Leucosporidiella fragaria
	374	Dove	Fungi	Ascomycota	Taphrinomycetes	Taphrinales	Taphrinaceae	Lalaria	Lalaria carpini
	375	Dove	Fungi	Basidiomycota	Microbotryomycetes	Sporidiobolales	Sporidiobolales family Incertae sedis	Rhodotorula	Rhodotorula psychrophenolica
	376	Dove	Fungi	Ascomycota	Leotiomycetes	Helotiales	Helotiaceae	Hymenoscyphus	Hymenoscyphus caudatus
	378	Dove	Fungi	Ascomycota	Leotiomycetes	Helotiales	Helotiales family Incertae sedis	Tetracladium	Tetracladium marchalianum
	379	Dove	Fungi	Basidiomycota	Microbotryomycetes	Sporidiobolales	Sporidiobolales family Incertae sedis	Sporobolomyces	Sporobolomyces ruberrimus
	380	Dove	Fungi	Basidiomycota	Microbotryomycetes	Leucosporidiales	Leucosporidiaceae	Mastigobasidium	Mastigobasidium intermedium
	381	Dove	Fungi	Ascomycota	Dothideomycetes	Pleosporales	Pleosporales family Incertae sedis	Ascochyta	Ascochyta sp.
	382	Dove	Fungi	Ascomycota	Dothideomycetes	Pleosporales	Phaeosphaeriaceae	Phaeosphaeria	Phaeosphaeria sp.
	383	Dove	Fungi	Ascomycota	unclassified Ascomycota	unclassified Ascomycota	unclassified Ascomycota	unclassified Ascomycota	Ascomycota sp.
	384	Dove	Fungi	Ascomycota	Dothideomycetes	Pleosporales	unclassified Pleosporales	unclassified Pleosporales	Pleosporales sp.
	385	Dove	Fungi	Basidiomycota	Tremellomycetes	Tremellales	unclassified Tremellales	unclassified Tremellales	Tremellales sp.
	386	Dove	Fungi	Basidiomycota	Wallemiomycetes	Wallemiales	Wallemiaceae	Wallemia	Wallemia sebi
	387	Dove	Fungi	Ascomycota	Leotiomycetes	Helotiales	unclassified Helotiales	unclassified Helotiales	Helotiales sp.
	388	Dove	Fungi	Ascomycota	Dothideomycetes	Pleosporales	unclassified Pleosporales	unclassified Pleosporales	Pleosporales sp.
	389	Dove	Fungi	Ascomycota	Leotiomycetes	Helotiales	Helotiales family Incertae sedis	Tetracladium	Tetracladium breve
	390	Dove	Fungi	Ascomycota	unclassified Ascomycota	unclassified Ascomycota	unclassified Ascomycota	unclassified Ascomycota	Ascomycota sp.
	391	Dove	Fungi	Ascomycota	Leotiomycetes	Helotiales	unclassified Helotiales	unclassified Helotiales	Helotiales sp.
	392	Dove	Fungi	Ascomycota	Leotiomycetes	Helotiales	Helotiaceae	Articulospora	Articulospora sp.
	393	Dove	Fungi	Basidiomycota	Tremellomycetes	Tremellales	Tremellales family Incertae sedis	Cryptococcus	Cryptococcus dimennae
	394	Dove	Fungi	Basidiomycota	Agaricomycetes	Cantharellales	Ceratobasidiaceae	unclassified Ceratobasidiaceae	Ceratobasidiaceae sp.
	396	Dove	Fungi	Basidiomycota	Microbotryomycetes	Leucosporidiales	Leucosporidiaceae	Leucosporidium	Leucosporidium golubevii
	397	Dove	Fungi	Ascomycota	unclassified Ascomycota	unclassified Ascomycota	unclassified Ascomycota	unclassified Ascomycota	Ascomycota sp.
	398	Dove	Fungi	Ascomycota	Leotiomycetes	Helotiales	unclassified Helotiales	unclassified Helotiales	Helotiales sp.
	399	Dove	Fungi	Basidiomycota	Microbotryomycetes	Sporidiobolales	Sporidiobolales family Incertae sedis	Rhodotorula	Rhodotorula sp. 3 23T
	400	Dove	Fungi	Ascomycota	Dothideomycetes	Venturiales	Venturiaceae	Venturia	Venturia sp.
Altruist	1	Altruist	Bacteria	Proteobacteria	Alphaproteobacteria	Sphingomonadales	Sphingomonadaceae	Sphingomonas	Sphingomonas sp. TSBY-34
	4	Altruist	Bacteria	Proteobacteria	Betaproteobacteria	Burkholderiales	Oxalobacteraceae	Ambiguous taxa	Ambiguous taxa
	208	Altruist	Fungi	Ascomycota	Dothideomycetes	Pleosporales	unclassified Pleosporales	unclassified Pleosporales	Pleosporales sp.
	2	Altruist-Egoist	Bacteria	Proteobacteria	Gammaproteobacteria	Pseudomonadales	Pseudomonadaceae	Pseudomonas	uncultured bacterium
	3	Altruist-Egoist	Bacteria	Proteobacteria	Betaproteobacteria	Burkholderiales	Oxalobacteraceae	Massilia	uncultured bacterium
	6	Altruist-Egoist	Bacteria	Proteobacteria	Betaproteobacteria	Burkholderiales	Oxalobacteraceae	Janthinobacterium	Ambiguous taxa
	7	Altruist-Egoist	Bacteria	Proteobacteria	Alphaproteobacteria	Sphingomonadales	Sphingomonadaceae	Sphingomonas	uncultured bacterium
	10	Altruist-Egoist	Bacteria	Proteobacteria	Betaproteobacteria	Burkholderiales	Oxalobacteraceae	Massilia	uncultured bacterium
	14	Altruist-Egoist	Bacteria	Proteobacteria	Betaproteobacteria	Burkholderiales	Oxalobacteraceae	Massilia	uncultured bacterium
	16	Altruist-Egoist	Bacteria	Proteobacteria	Betaproteobacteria	Burkholderiales	Comamonadaceae	uncultured	uncultured bacterium
	20	Altruist-Egoist	Bacteria	Proteobacteria	Alphaproteobacteria	Sphingomonadales	Sphingomonadaceae	Sphingomonas	Sphingomonas aurantiaca
	23	Altruist-Egoist	Bacteria	Proteobacteria	Betaproteobacteria	Burkholderiales	Oxalobacteraceae	Duganella	uncultured bacterium
	29	Altruist-Egoist	Bacteria	Proteobacteria	Betaproteobacteria	Burkholderiales	Oxalobacteraceae	Massilia	uncultured bacterium
	30	Altruist-Egoist	Bacteria	Bacteroidetes	Flavobacteriia	Flavobacteriales	Flavobacteriaceae	Flavobacterium	uncultured bacterium
	44	Altruist-Egoist	Bacteria	Proteobacteria	Betaproteobacteria	Burkholderiales	Oxalobacteraceae	Massilia	uncultured Burkholderiales bacterium
	45	Altruist-Egoist	Bacteria	Proteobacteria	Alphaproteobacteria	Sphingomonadales	Sphingomonadaceae	Sphingomonas	uncultured bacterium
	47	Altruist-Egoist	Bacteria	Proteobacteria	Gammaproteobacteria	Pseudomonadales	Pseudomonadaceae	Pseudomonas	uncultured bacterium
	48	Altruist-Egoist	Bacteria	Proteobacteria	Gammaproteobacteria	Pseudomonadales	Pseudomonadaceae	Pseudomonas	uncultured bacterium
	56	Altruist-Egoist	Bacteria	Proteobacteria	Alphaproteobacteria	Caulobacterales	Caulobacteraceae	Brevundimonas	Brevundimonas sp. KK23
	60	Altruist-Egoist	Bacteria	Proteobacteria	Alphaproteobacteria	Sphingomonadales	Sphingomonadaceae	Sphingomonas	uncultured bacterium
	63	Altruist-Egoist	Bacteria	Proteobacteria	Betaproteobacteria	Methylophilales	Methylophilaceae	Methylotenera	uncultured bacterium
	64	Altruist-Egoist	Bacteria	Proteobacteria	Alphaproteobacteria	Rhizobiales	Rhizobiaceae	Rhizobium	Ambiguous taxa
	65	Altruist-Egoist	Bacteria	Proteobacteria	Betaproteobacteria	Burkholderiales	Comamonadaceae	Albidiferax	Rhodoferax sp. Cra25
	72	Altruist-Egoist	Bacteria	Proteobacteria	Gammaproteobacteria	Pseudomonadales	Pseudomonadaceae	Pseudomonas	uncultured bacterium
	74	Altruist-Egoist	Bacteria	Proteobacteria	Betaproteobacteria	Burkholderiales	Oxalobacteraceae	Massilia	uncultured bacterium
	79	Altruist-Egoist	Bacteria	Actinobacteria	Actinobacteria	Kineosporiales	Kineosporiaceae	Quadrisphaera	uncultured bacterium
	80	Altruist-Egoist	Bacteria	Proteobacteria	Alphaproteobacteria	Rhizobiales	Hyphomicrobiaceae	Devosia	Ambiguous taxa
	83	Altruist-Egoist	Bacteria	Proteobacteria	Alphaproteobacteria	Rhizobiales	Hyphomicrobiaceae	Devosia	uncultured bacterium
	85	Altruist-Egoist	Bacteria	Proteobacteria	Betaproteobacteria	Burkholderiales	Oxalobacteraceae	Massilia	Ambiguous taxa
	88	Altruist-Egoist	Bacteria	Proteobacteria	Betaproteobacteria	Burkholderiales	Oxalobacteraceae	Ambiguous taxa	Ambiguous taxa
	94	Altruist-Egoist	Bacteria	Proteobacteria	Betaproteobacteria	Burkholderiales	Oxalobacteraceae	Massilia	uncultured bacterium
	95	Altruist-Egoist	Bacteria	Proteobacteria	Betaproteobacteria	Burkholderiales	Oxalobacteraceae	Massilia	uncultured bacterium
	96	Altruist-Egoist	Bacteria	Proteobacteria	Alphaproteobacteria	Rhizobiales	Rhizobiaceae	Rhizobium	uncultured bacterium
	97	Altruist-Egoist	Bacteria	Proteobacteria	Betaproteobacteria	Methylophilales	Methylophilaceae	uncultured	uncultured bacterium
	98	Altruist-Egoist	Bacteria	Proteobacteria	Gammaproteobacteria	Enterobacteriales	Enterobacteriaceae	Escherichia-Shigella	uncultured bacterium
	100	Altruist-Egoist	Bacteria	Proteobacteria	Alphaproteobacteria	Rhizobiales	Rhizobiaceae	Rhizobium	Ambiguous taxa
	102	Altruist-Egoist	Bacteria	Proteobacteria	Alphaproteobacteria	Rhizobiales	Hyphomicrobiaceae	Devosia	uncultured bacterium
	104	Altruist-Egoist	Bacteria	Proteobacteria	Alphaproteobacteria	Caulobacterales	Caulobacteraceae	Caulobacter	Ambiguous taxa
	105	Altruist-Egoist	Bacteria	Proteobacteria	Betaproteobacteria	Burkholderiales	Comamonadaceae	uncultured	Ambiguous taxa
	106	Altruist-Egoist	Bacteria	Proteobacteria	Alphaproteobacteria	Caulobacterales	Caulobacteraceae	Brevundimonas	uncultured bacterium
	108	Altruist-Egoist	Bacteria	Proteobacteria	Betaproteobacteria	Methylophilales	Methylophilaceae	Methylotenera	uncultured bacterium
	110	Altruist-Egoist	Bacteria	Proteobacteria	Alphaproteobacteria	Rhizobiales	Bradyrhizobiaceae	Rhodopseudomonas	Ambiguous taxa
	111	Altruist-Egoist	Bacteria	Proteobacteria	Alphaproteobacteria	Sphingomonadales	Sphingomonadaceae	Sphingomonas	Sphingomonas melonis
	112	Altruist-Egoist	Bacteria	Proteobacteria	Betaproteobacteria	Burkholderiales	Oxalobacteraceae	Massilia	uncultured bacterium
	114	Altruist-Egoist	Bacteria	Proteobacteria	Alphaproteobacteria	Rhizobiales	Rhizobiaceae	Rhizobium	Rhizobium huautlense
	115	Altruist-Egoist	Bacteria	Proteobacteria	Betaproteobacteria	Burkholderiales	Oxalobacteraceae	Massilia	uncultured bacterium
	117	Altruist-Egoist	Bacteria	Proteobacteria	Betaproteobacteria	Burkholderiales	Oxalobacteraceae	Massilia	uncultured bacterium
	125	Altruist-Egoist	Bacteria	Proteobacteria	Alphaproteobacteria	Sphingomonadales	Sphingomonadaceae	Sphingomonas	Ambiguous taxa
	126	Altruist-Egoist	Bacteria	Actinobacteria	Actinobacteria	Kineosporiales	Kineosporiaceae	Quadrisphaera	uncultured bacterium
	127	Altruist-Egoist	Bacteria	Actinobacteria	Actinobacteria	Kineosporiales	Kineosporiaceae	Kineococcus	uncultured Kineococcus sp.
	129	Altruist-Egoist	Bacteria	Proteobacteria	Alphaproteobacteria	Sphingomonadales	Sphingomonadaceae	Zymomonas	uncultured bacterium
	132	Altruist-Egoist	Bacteria	Proteobacteria	Gammaproteobacteria	Xanthomonadales	Xanthomonadaceae	Stenotrophomonas	uncultured bacterium
	134	Altruist-Egoist	Bacteria	Proteobacteria	Betaproteobacteria	Burkholderiales	Burkholderiaceae	Limnobacter	uncultured bacterium
	135	Altruist-Egoist	Bacteria	Proteobacteria	Betaproteobacteria	Burkholderiales	Comamonadaceae	Leptothrix	uncultured bacterium
	136	Altruist-Egoist	Bacteria	Proteobacteria	Betaproteobacteria	Burkholderiales	Oxalobacteraceae	uncultured	uncultured bacterium
	140	Altruist-Egoist	Bacteria	Proteobacteria	Alphaproteobacteria	Rhizobiales	Methylobacteriaceae	Methylobacterium	Ambiguous taxa
	141	Altruist-Egoist	Bacteria	Proteobacteria	Betaproteobacteria	Burkholderiales	Oxalobacteraceae	Massilia	Ambiguous taxa
	143	Altruist-Egoist	Bacteria	Proteobacteria	Betaproteobacteria	Burkholderiales	Comamonadaceae	uncultured	uncultured Leptothrix sp.
	145	Altruist-Egoist	Bacteria	Proteobacteria	Betaproteobacteria	Burkholderiales	Oxalobacteraceae	Massilia	uncultured bacterium
	147	Altruist-Egoist	Bacteria	Proteobacteria	Alphaproteobacteria	Rhizobiales	Methylobacteriaceae	Methylobacterium	uncultured bacterium
	157	Altruist-Egoist	Bacteria	Proteobacteria	Alphaproteobacteria	Rhizobiales	Bradyrhizobiaceae	Tardiphaga	glacier bacterium FXI3
	160	Altruist-Egoist	Bacteria	Proteobacteria	Betaproteobacteria	Burkholderiales	Alcaligenaceae	Achromobacter	uncultured bacterium
	163	Altruist-Egoist	Bacteria	Proteobacteria	Alphaproteobacteria	Caulobacterales	Caulobacteraceae	Brevundimonas	uncultured bacterium
	164	Altruist-Egoist	Bacteria	Proteobacteria	Betaproteobacteria	Burkholderiales	Comamonadaceae	Xylophilus	uncultured bacterium
	168	Altruist-Egoist	Bacteria	Proteobacteria	Alphaproteobacteria	Caulobacterales	Caulobacteraceae	Caulobacter	Ambiguous taxa
	169	Altruist-Egoist	Bacteria	Proteobacteria	Alphaproteobacteria	Rhizobiales	Methylobacteriaceae	Methylobacterium	Ambiguous taxa
	170	Altruist-Egoist	Bacteria	Actinobacteria	Actinobacteria	Propionibacteriales	Nocardioidaceae	Nocardioides	uncultured bacterium
	171	Altruist-Egoist	Bacteria	Proteobacteria	Betaproteobacteria	Burkholderiales	Alcaligenaceae	Achromobacter	uncultured bacterium
	174	Altruist-Egoist	Bacteria	Bacteroidetes	Flavobacteriia	Flavobacteriales	Flavobacteriaceae	Flavobacterium	uncultured bacterium
	179	Altruist-Egoist	Bacteria	Actinobacteria	Actinobacteria	Micrococcales	Microbacteriaceae	Amnibacterium	uncultured soil bacterium
	181	Altruist-Egoist	Bacteria	Bacteroidetes	Flavobacteriia	Flavobacteriales	Flavobacteriaceae	Chryseobacterium	uncultured bacterium
	184	Altruist-Egoist	Bacteria	Proteobacteria	Alphaproteobacteria	Sphingomonadales	Sphingomonadaceae	Sphingomonas	Sphingomonas sp. HME8542
	185	Altruist-Egoist	Bacteria	Proteobacteria	Betaproteobacteria	Burkholderiales	Oxalobacteraceae	Massilia	uncultured bacterium
	188	Altruist-Egoist	Bacteria	Proteobacteria	Alphaproteobacteria	Rhizobiales	Bradyrhizobiaceae	Bosea	Ambiguous taxa
	190	Altruist-Egoist	Bacteria	Proteobacteria	Betaproteobacteria	Burkholderiales	Oxalobacteraceae	uncultured	uncultured bacterium
	193	Altruist-Egoist	Bacteria	Proteobacteria	Betaproteobacteria	Burkholderiales	Comamonadaceae	Aquincola	Ambiguous taxa
	194	Altruist-Egoist	Bacteria	Proteobacteria	Alphaproteobacteria	Rhizobiales	Rhizobiaceae	Rhizobium	Rhizobium genosp. R
	196	Altruist-Egoist	Bacteria	Proteobacteria	Betaproteobacteria	Burkholderiales	Comamonadaceae	uncultured	uncultured bacterium
	201	Altruist-Egoist	Fungi	Basidiomycota	Tremellomycetes	Cystofilobasidiales	Cystofilobasidiaceae	Itersonilia	Itersonilia perplexans
	202	Altruist-Egoist	Fungi	Ascomycota	Leotiomycetes	Helotiales	Helotiales family Incertae sedis	Tetracladium	Tetracladium maxilliforme
	203	Altruist-Egoist	Fungi	Ascomycota	Leotiomycetes	Helotiales	unclassified Helotiales	unclassified Helotiales	Helotiales sp.
	204	Altruist-Egoist	Fungi	Ascomycota	unclassified Ascomycota	unclassified Ascomycota	unclassified Ascomycota	unclassified Ascomycota	Ascomycota sp.
	207	Altruist-Egoist	Fungi	Ascomycota	Leotiomycetes	Helotiales	Helotiales family Incertae sedis	Tetracladium	Tetracladium sp.
	212	Altruist-Egoist	Fungi	Ascomycota	Leotiomycetes	Helotiales	Helotiales family Incertae sedis	Tetracladium	Tetracladium sp.
	214	Altruist-Egoist	Fungi	Ascomycota	Leotiomycetes	Helotiales	Helotiales family Incertae sedis	Tetracladium	Tetracladium sp.
	216	Altruist-Egoist	Fungi	Ascomycota	unclassified Ascomycota	unclassified Ascomycota	unclassified Ascomycota	unclassified Ascomycota	Ascomycota sp.
	219	Altruist-Egoist	Fungi	Ascomycota	Dothideomycetes	Pleosporales	Pleosporales family Incertae sedis	Phoma	Phoma saxea
	222	Altruist-Egoist	Fungi	Ascomycota	unclassified Ascomycota	unclassified Ascomycota	unclassified Ascomycota	unclassified Ascomycota	Ascomycota sp.
	223	Altruist-Egoist	Fungi	Basidiomycota	Tremellomycetes	Tremellales	Tremellales family Incertae sedis	Cryptococcus	Cryptococcus chernovii
	224	Altruist-Egoist	Fungi	Basidiomycota	Microbotryomycetes	Sporidiobolales	Sporidiobolales family Incertae sedis	Rhodotorula	Rhodotorula psychrophenolica
	227	Altruist-Egoist	Fungi	Ascomycota	Leotiomycetes	Helotiales	unclassified Helotiales	unclassified Helotiales	Helotiales sp.
	232	Altruist-Egoist	Fungi	Ascomycota	unclassified Ascomycota	unclassified Ascomycota	unclassified Ascomycota	unclassified Ascomycota	Ascomycota sp.
	233	Altruist-Egoist	Fungi	Ascomycota	Leotiomycetes	Helotiales	Helotiales family Incertae sedis	Tetracladium	Tetracladium sp.
	235	Altruist-Egoist	Fungi	Ascomycota	unclassified Ascomycota	unclassified Ascomycota	unclassified Ascomycota	unclassified Ascomycota	Ascomycota sp.
	236	Altruist-Egoist	Fungi	Basidiomycota	Tremellomycetes	unclassified Tremellomycetes	unclassified Tremellomycetes	unclassified Tremellomycetes	Tremellomycetes sp.
	238	Altruist-Egoist	Fungi	Ascomycota	Leotiomycetes	Helotiales	unclassified Helotiales	unclassified Helotiales	Helotiales sp.
	243	Altruist-Egoist	Fungi	Ascomycota	Leotiomycetes	Helotiales	Sclerotiniaceae	Botrytis	Botrytis caroliniana
	244	Altruist-Egoist	Fungi	Basidiomycota	Microbotryomycetes	Sporidiobolales	Sporidiobolales family Incertae sedis	Rhodotorula	Rhodotorula psychrophenolica
	248	Altruist-Egoist	Fungi	Basidiomycota	Tremellomycetes	Tremellales	Tremellales family Incertae sedis	Cryptococcus	Cryptococcus victoriae
	251	Altruist-Egoist	Fungi	Basidiomycota	Tremellomycetes	Cystofilobasidiales	unclassified Cystofilobasidiales	unclassified Cystofilobasidiales	Cystofilobasidiales sp.
	253	Altruist-Egoist	Fungi	Ascomycota	Dothideomycetes	Pleosporales	Pleosporaceae	Alternaria	Alternaria sp.
	260	Altruist-Egoist	Fungi	Basidiomycota	Microbotryomycetes	Leucosporidiales	Leucosporidiaceae	Leucosporidiella	Leucosporidiella creatinivora
	262	Altruist-Egoist	Fungi	Ascomycota	Ascomycota class Incertae sedis	Ascomycota order Incertae sedis	Ascomycota family Incertae sedis	Ypsilina	Ypsilina graminea
	264	Altruist-Egoist	Fungi	Ascomycota	Leotiomycetes	Helotiales	unclassified Helotiales	unclassified Helotiales	Helotiales sp.
	271	Altruist-Egoist	Fungi	Ascomycota	Leotiomycetes	Helotiales	Helotiales family Incertae sedis	Tetracladium	Tetracladium maxilliforme
	274	Altruist-Egoist	Fungi	Ascomycota	unclassified Ascomycota	unclassified Ascomycota	unclassified Ascomycota	unclassified Ascomycota	Ascomycota sp.
	277	Altruist-Egoist	Fungi	Ascomycota	Leotiomycetes	Helotiales	Helotiales family Incertae sedis	Tetracladium	Tetracladium sp.
	287	Altruist-Egoist	Fungi	Ascomycota	Dothideomycetes	Pleosporales	unclassified Pleosporales	unclassified Pleosporales	Pleosporales sp.
	288	Altruist-Egoist	Fungi	Ascomycota	unclassified Ascomycota	unclassified Ascomycota	unclassified Ascomycota	unclassified Ascomycota	Ascomycota sp.
	289	Altruist-Egoist	Fungi	Ascomycota	unclassified Ascomycota	unclassified Ascomycota	unclassified Ascomycota	unclassified Ascomycota	Ascomycota sp.
	293	Altruist-Egoist	Fungi	Ascomycota	Sordariomycetes	Xylariales	Xylariales family Incertae sedis	Microdochium	Microdochium phragmitis
	294	Altruist-Egoist	Fungi	unclassified Fungi	unclassified Fungi	unclassified Fungi	unclassified Fungi	unclassified Fungi	Fungi sp.
	296	Altruist-Egoist	Fungi	Basidiomycota	Tremellomycetes	Cystofilobasidiales	Cystofilobasidiaceae	Itersonilia	Itersonilia perplexans
	299	Altruist-Egoist	Fungi	Ascomycota	Leotiomycetes	Helotiales	Helotiales family Incertae sedis	Cadophora	Cadophora sp.
	300	Altruist-Egoist	Fungi	Basidiomycota	Tremellomycetes	Tremellales	Tremellales family Incertae sedis	Dioszegia	Dioszegia rishiriensis
	308	Altruist-Egoist	Fungi	Basidiomycota	Tremellomycetes	Tremellales	Tremellales family Incertae sedis	Cryptococcus	Cryptococcus terricola
	329	Altruist-Egoist	Fungi	Ascomycota	Leotiomycetes	Helotiales	Helotiales family Incertae sedis	Tetracladium	Tetracladium sp.
	333	Altruist-Egoist	Fungi	Ascomycota	Leotiomycetes	Helotiales	Helotiales family Incertae sedis	Tetracladium	Tetracladium sp.
	336	Altruist-Egoist	Fungi	Ascomycota	unclassified Ascomycota	unclassified Ascomycota	unclassified Ascomycota	unclassified Ascomycota	Ascomycota sp.
	347	Altruist-Egoist	Fungi	Ascomycota	Taphrinomycetes	Taphrinales	Taphrinaceae	Lalaria	Lalaria carpini
	348	Altruist-Egoist	Fungi	Ascomycota	Dothideomycetes	Pleosporales	Pleosporales family Incertae sedis	Didymella	Didymella sp.
	351	Altruist-Egoist	Fungi	Ascomycota	Leotiomycetes	Helotiales	unclassified Helotiales	unclassified Helotiales	Helotiales sp.
	362	Altruist-Egoist	Fungi	Ascomycota	Leotiomycetes	Helotiales	Helotiaceae	Hymenoscyphus	Hymenoscyphus caudatus
	363	Altruist-Egoist	Fungi	Basidiomycota	Tremellomycetes	Tremellales	Tremellales family Incertae sedis	unclassified Tremellales	Tremellales sp.
	365	Altruist-Egoist	Fungi	Ascomycota	Leotiomycetes	Helotiales	unclassified Helotiales	unclassified Helotiales	Helotiales sp.
	369	Altruist-Egoist	Fungi	Ascomycota	Sordariomycetes	Xylariales	Amphisphaeriaceae	unclassified Amphisphaeriaceae	Amphisphaeriaceae sp.
	391	Altruist-Egoist	Fungi	Ascomycota	Leotiomycetes	Helotiales	unclassified Helotiales	unclassified Helotiales	Helotiales sp.
	31	Egoist	Bacteria	Proteobacteria	Betaproteobacteria	Burkholderiales	Oxalobacteraceae	Massilia	uncultured bacterium
	36	Egoist	Bacteria	Proteobacteria	Alphaproteobacteria	Sphingomonadales	Sphingomonadaceae	Sphingomonas	uncultured bacterium
	39	Egoist	Bacteria	Proteobacteria	Alphaproteobacteria	Rhizobiales	Methylobacteriaceae	Methylobacterium	uncultured bacterium
	43	Egoist	Bacteria	Proteobacteria	Betaproteobacteria	Burkholderiales	Alcaligenaceae	Achromobacter	uncultured bacterium
	49	Egoist	Bacteria	Proteobacteria	Alphaproteobacteria	Rhizobiales	Hyphomicrobiaceae	Devosia	Ambiguous taxa
	51	Egoist	Bacteria	Proteobacteria	Gammaproteobacteria	Pseudomonadales	Pseudomonadaceae	Pseudomonas	Ambiguous taxa
	57	Egoist	Bacteria	Actinobacteria	Actinobacteria	Micrococcales	Microbacteriaceae	Ambiguous taxa	Ambiguous taxa
	58	Egoist	Bacteria	Proteobacteria	Alphaproteobacteria	Rhizobiales	Methylobacteriaceae	Methylobacterium	uncultured bacterium
	59	Egoist	Bacteria	Proteobacteria	Alphaproteobacteria	Sphingomonadales	Sphingomonadaceae	Sphingomonas	Sphingomonas sp. R3-14
	61	Egoist	Bacteria	Proteobacteria	Alphaproteobacteria	Sphingomonadales	Sphingomonadaceae	Sphingomonas	Sphingomonas sp. Ens32
	62	Egoist	Bacteria	Bacteroidetes	Flavobacteriia	Flavobacteriales	Flavobacteriaceae	Flavobacterium	Ambiguous taxa
	66	Egoist	Bacteria	Proteobacteria	Alphaproteobacteria	Rhizobiales	Methylobacteriaceae	Methylobacterium	uncultured bacterium
	68	Egoist	Bacteria	Proteobacteria	Alphaproteobacteria	Rhizobiales	Methylobacteriaceae	Methylobacterium	Ambiguous taxa
	69	Egoist	Bacteria	Actinobacteria	Actinobacteria	Micrococcales	Microbacteriaceae	Cryobacterium	Ambiguous taxa
	73	Egoist	Bacteria	Actinobacteria	Actinobacteria	Micrococcales	Microbacteriaceae	Rathayibacter	uncultured bacterium
	75	Egoist	Bacteria	Firmicutes	Bacilli	Bacillales	Bacillaceae	Bacillus	uncultured bacterium
	78	Egoist	Bacteria	Proteobacteria	Alphaproteobacteria	Rhizobiales	Hyphomicrobiaceae	Devosia	uncultured bacterium
	81	Egoist	Bacteria	Proteobacteria	Betaproteobacteria	Burkholderiales	Comamonadaceae	Ambiguous taxa	Ambiguous taxa
	84	Egoist	Bacteria	Proteobacteria	Betaproteobacteria	Burkholderiales	Comamonadaceae	uncultured	uncultured bacterium
	86	Egoist	Bacteria	Actinobacteria	Actinobacteria	Micrococcales	Microbacteriaceae	Plantibacter	Ambiguous taxa
	87	Egoist	Bacteria	Proteobacteria	Betaproteobacteria	Burkholderiales	Oxalobacteraceae	Massilia	uncultured bacterium
	90	Egoist	Bacteria	Proteobacteria	Betaproteobacteria	Burkholderiales	Comamonadaceae	Rhizobacter	uncultured bacterium
	91	Egoist	Bacteria	Actinobacteria	Actinobacteria	Kineosporiales	Kineosporiaceae	Quadrisphaera	uncultured bacterium
	92	Egoist	Bacteria	Proteobacteria	Betaproteobacteria	Burkholderiales	Oxalobacteraceae	Massilia	uncultured bacterium
	99	Egoist	Bacteria	Proteobacteria	Betaproteobacteria	Burkholderiales	Comamonadaceae	Aquabacterium	uncultured bacterium
	101	Egoist	Bacteria	Bacteroidetes	Flavobacteriia	Flavobacteriales	Flavobacteriaceae	Flavobacterium	uncultured bacterium
	103	Egoist	Bacteria	Bacteroidetes	Flavobacteriia	Flavobacteriales	Flavobacteriaceae	Flavobacterium	uncultured bacterium
	107	Egoist	Bacteria	Proteobacteria	Betaproteobacteria	Burkholderiales	Oxalobacteraceae	uncultured	uncultured bacterium
	109	Egoist	Bacteria	Proteobacteria	Alphaproteobacteria	Caulobacterales	Caulobacteraceae	Brevundimonas	Ambiguous taxa
	113	Egoist	Bacteria	Proteobacteria	Alphaproteobacteria	Rhizobiales	Bradyrhizobiaceae	Rhodopseudomonas	uncultured bacterium
	116	Egoist	Bacteria	Actinobacteria	Actinobacteria	Propionibacteriales	Nocardioidaceae	Marmoricola	uncultured bacterium
	118	Egoist	Bacteria	Proteobacteria	Alphaproteobacteria	Rhizobiales	Bradyrhizobiaceae	Bradyrhizobium	uncultured alpha proteobacterium
	119	Egoist	Bacteria	Proteobacteria	Betaproteobacteria	Burkholderiales	Oxalobacteraceae	Massilia	uncultured bacterium
	120	Egoist	Bacteria	Bacteroidetes	Flavobacteriia	Flavobacteriales	Flavobacteriaceae	Chryseobacterium	uncultured bacterium
	121	Egoist	Bacteria	Actinobacteria	Actinobacteria	Propionibacteriales	Nocardioidaceae	Nocardioides	uncultured bacterium
	122	Egoist	Bacteria	Proteobacteria	Alphaproteobacteria	Rhizobiales	Rhizobiaceae	Rhizobium	uncultured bacterium
	123	Egoist	Bacteria	Proteobacteria	Alphaproteobacteria	Sphingomonadales	Sphingomonadaceae	Sphingomonas	uncultured bacterium
	124	Egoist	Bacteria	Proteobacteria	Betaproteobacteria	Burkholderiales	Comamonadaceae	Variovorax	uncultured bacterium
	128	Egoist	Bacteria	Proteobacteria	Alphaproteobacteria	Rhizobiales	Hyphomicrobiaceae	Devosia	uncultured bacterium
	130	Egoist	Bacteria	Actinobacteria	Actinobacteria	Propionibacteriales	Nocardioidaceae	Nocardioides	uncultured bacterium
	131	Egoist	Bacteria	Proteobacteria	Alphaproteobacteria	Sphingomonadales	Sphingomonadaceae	Sphingomonas	Sphingomonas sp. TSBY-34
	133	Egoist	Bacteria	Proteobacteria	Alphaproteobacteria	Rhizobiales	Bradyrhizobiaceae	Rhodopseudomonas	uncultured bacterium
	138	Egoist	Bacteria	Bacteroidetes	Flavobacteriia	Flavobacteriales	Flavobacteriaceae	Chryseobacterium	uncultured bacterium
	142	Egoist	Bacteria	Proteobacteria	Alphaproteobacteria	Sphingomonadales	Sphingomonadaceae	Sphingomonas	uncultured alpha proteobacterium
	144	Egoist	Bacteria	Proteobacteria	Alphaproteobacteria	Rhizobiales	Bradyrhizobiaceae	Bosea	Ambiguous taxa
	146	Egoist	Bacteria	Proteobacteria	Betaproteobacteria	Burkholderiales	Oxalobacteraceae	Massilia	uncultured beta proteobacterium
	148	Egoist	No blast hit	NA	NA	NA	NA	NA	NA
	149	Egoist	Bacteria	Proteobacteria	Alphaproteobacteria	Sphingomonadales	Sphingomonadaceae	Novosphingobium	Sphingomonas sp. SG-23i
	150	Egoist	Bacteria	Proteobacteria	Betaproteobacteria	Burkholderiales	Comamonadaceae	Aquabacterium	uncultured Aquabacterium sp.
	151	Egoist	Bacteria	Proteobacteria	Alphaproteobacteria	Rhizobiales	Methylobacteriaceae	Methylobacterium	Ambiguous taxa
	152	Egoist	Bacteria	Proteobacteria	Gammaproteobacteria	Pseudomonadales	Pseudomonadaceae	Pseudomonas	Ambiguous taxa
	153	Egoist	Bacteria	Proteobacteria	Betaproteobacteria	Burkholderiales	Oxalobacteraceae	Massilia	uncultured beta proteobacterium
	154	Egoist	Bacteria	Proteobacteria	Gammaproteobacteria	Pseudomonadales	Pseudomonadaceae	Cellvibrio	uncultured Cellvibrio sp.
	155	Egoist	Bacteria	Actinobacteria	Thermoleophilia	Solirubrobacterales	Patulibacteraceae	Patulibacter	Ambiguous taxa
	156	Egoist	Bacteria	Proteobacteria	Alphaproteobacteria	Sphingomonadales	Sphingomonadaceae	Sphingomonas	uncultured Sphingomonas sp.
	158	Egoist	Bacteria	Proteobacteria	Alphaproteobacteria	Rhodospirillales	Acetobacteraceae	Roseomonas	uncultured bacterium
	159	Egoist	Bacteria	Proteobacteria	Betaproteobacteria	Burkholderiales	Oxalobacteraceae	Massilia	uncultured bacterium
	161	Egoist	Bacteria	Proteobacteria	Betaproteobacteria	Burkholderiales	Comamonadaceae	Paucibacter	uncultured bacterium
	162	Egoist	Bacteria	Proteobacteria	Betaproteobacteria	Burkholderiales	Oxalobacteraceae	Paucimonas	uncultured bacterium
	165	Egoist	Bacteria	Proteobacteria	Alphaproteobacteria	Rhodospirillales	Acetobacteraceae	Rhodovastum	uncultured bacterium
	166	Egoist	Bacteria	Bacteroidetes	Flavobacteriia	Flavobacteriales	Flavobacteriaceae	Flavobacterium	uncultured Flavobacteriia bacterium
	167	Egoist	Bacteria	Actinobacteria	Actinobacteria	Micrococcales	Microbacteriaceae	Frigoribacterium	Ambiguous taxa
	172	Egoist	Bacteria	Actinobacteria	Actinobacteria	Frankiales	Nakamurellaceae	Nakamurella	uncultured bacterium
	173	Egoist	Bacteria	Proteobacteria	Betaproteobacteria	Burkholderiales	Oxalobacteraceae	Massilia	uncultured bacterium
	175	Egoist	Bacteria	Proteobacteria	Alphaproteobacteria	Sphingomonadales	Sphingomonadaceae	Sphingomonas	Sphingomonas sp. TSBY-34
	176	Egoist	Bacteria	Proteobacteria	Alphaproteobacteria	Rhizobiales	Hyphomicrobiaceae	Devosia	uncultured Devosia sp.
	177	Egoist	Bacteria	Proteobacteria	Gammaproteobacteria	Pseudomonadales	Pseudomonadaceae	Pseudomonas	uncultured bacterium
	178	Egoist	Bacteria	Proteobacteria	Betaproteobacteria	Burkholderiales	Oxalobacteraceae	Massilia	Ambiguous taxa
	180	Egoist	Bacteria	Actinobacteria	Actinobacteria	Micrococcales	Microbacteriaceae	Leifsonia	Ambiguous taxa
	182	Egoist	Bacteria	Actinobacteria	Actinobacteria	Micrococcales	Microbacteriaceae	Frondihabitans	uncultured bacterium
	183	Egoist	Bacteria	Proteobacteria	Betaproteobacteria	Burkholderiales	Comamonadaceae	Variovorax	uncultured beta proteobacterium
	186	Egoist	Bacteria	Proteobacteria	Betaproteobacteria	Burkholderiales	Comamonadaceae	Polaromonas	uncultured Comamonas sp.
	187	Egoist	Bacteria	Bacteroidetes	Flavobacteriia	Flavobacteriales	Flavobacteriaceae	Flavobacterium	uncultured organism
	189	Egoist	Bacteria	Actinobacteria	Actinobacteria	Propionibacteriales	Nocardioidaceae	Nocardioides	Nocardioides sp. Sco-A25
	191	Egoist	Bacteria	Proteobacteria	Betaproteobacteria	Burkholderiales	Oxalobacteraceae	Massilia	uncultured Massilia sp.
	192	Egoist	Bacteria	Bacteroidetes	Flavobacteriia	Flavobacteriales	Flavobacteriaceae	Flavobacterium	uncultured bacterium
	195	Egoist	Bacteria	Proteobacteria	Betaproteobacteria	Burkholderiales	Comamonadaceae	Pelomonas	Ambiguous taxa
	197	Egoist	Bacteria	Proteobacteria	Alphaproteobacteria	Rhizobiales	Rhizobiaceae	Shinella	uncultured Rhizobium sp.
	198	Egoist	Bacteria	Proteobacteria	Betaproteobacteria	Burkholderiales	Oxalobacteraceae	Massilia	uncultured bacterium
	199	Egoist	Bacteria	Proteobacteria	Betaproteobacteria	Burkholderiales	Oxalobacteraceae	Massilia	Ambiguous taxa
	200	Egoist	Bacteria	Proteobacteria	Alphaproteobacteria	Sphingomonadales	Sphingomonadaceae	Sphingobium	Ambiguous taxa
	209	Egoist	Fungi	Basidiomycota	Tremellomycetes	Tremellales	Tremellales family Incertae sedis	Cryptococcus	Cryptococcus victoriae
	218	Egoist	Fungi	Basidiomycota	Tremellomycetes	Tremellales	Tremellales family Incertae sedis	Cryptococcus	Cryptococcus sp.
	221	Egoist	Fungi	Basidiomycota	Tremellomycetes	unclassified Tremellomycetes	unclassified Tremellomycetes	unclassified Tremellomycetes	Tremellomycetes sp.
	228	Egoist	Fungi	unclassified Fungi	unclassified Fungi	unclassified Fungi	unclassified Fungi	unclassified Fungi	Fungi sp.
	230	Egoist	Fungi	unclassified Fungi	unclassified Fungi	unclassified Fungi	unclassified Fungi	unclassified Fungi	Fungi sp.
	234	Egoist	Fungi	Basidiomycota	Microbotryomycetes	Sporidiobolales	Sporidiobolales family Incertae sedis	Rhodotorula	Rhodotorula psychrophenolica
	237	Egoist	Fungi	Basidiomycota	Microbotryomycetes	Leucosporidiales	Leucosporidiaceae	Leucosporidium	Leucosporidium sp. 8138 GP 2013
	239	Egoist	Fungi	Ascomycota	Leotiomycetes	Helotiales	unclassified Helotiales	unclassified Helotiales	Helotiales sp.
	240	Egoist	Fungi	Ascomycota	Dothideomycetes	Venturiales	Venturiaceae	Venturia	Venturia sp.
	241	Egoist	Fungi	Basidiomycota	Tremellomycetes	Tremellales	Tremellales family Incertae sedis	Cryptococcus	Cryptococcus victoriae
	242	Egoist	Fungi	Ascomycota	Dothideomycetes	Pleosporales	Leptosphaeriaceae	Leptosphaeria	Leptosphaeria sp.
	245	Egoist	Fungi	Basidiomycota	Microbotryomycetes	Leucosporidiales	Leucosporidiaceae	Leucosporidiella	Leucosporidiella fragaria
	246	Egoist	Fungi	Ascomycota	Sordariomycetes	Hypocreales	Nectriaceae	Gibberella	Gibberella baccata
	247	Egoist	Fungi	Ascomycota	Saccharomycetes	Saccharomycetales	Saccharomycetales family Incertae sedis	Debaryomyces	Debaryomyces prosopidis
	249	Egoist	Fungi	Ascomycota	Leotiomycetes	Helotiales	unclassified Helotiales	unclassified Helotiales	Helotiales sp.
	250	Egoist	Fungi	Basidiomycota	unclassified Basidiomycota	unclassified Basidiomycota	unclassified Basidiomycota	unclassified Basidiomycota	Basidiomycota sp.
	252	Egoist	Fungi	Basidiomycota	Tremellomycetes	Cystofilobasidiales	unclassified Cystofilobasidiales	unclassified Cystofilobasidiales	Cystofilobasidiales sp.
	254	Egoist	Fungi	Basidiomycota	Microbotryomycetes	Sporidiobolales	unclassified Sporidiobolales	unclassified Sporidiobolales	Sporidiobolales sp.
	255	Egoist	Fungi	Basidiomycota	Tremellomycetes	Cystofilobasidiales	Cystofilobasidiaceae	Mrakia	Mrakia frigida
	256	Egoist	Fungi	Ascomycota	unclassified Ascomycota	unclassified Ascomycota	unclassified Ascomycota	unclassified Ascomycota	Ascomycota sp.
	257	Egoist	Fungi	Ascomycota	unclassified Ascomycota	unclassified Ascomycota	unclassified Ascomycota	unclassified Ascomycota	Ascomycota sp.
	258	Egoist	Fungi	Basidiomycota	Microbotryomycetes	Sporidiobolales	Sporidiobolales family Incertae sedis	Rhodotorula	Rhodotorula hordea
	259	Egoist	Fungi	unclassified Fungi	unclassified Fungi	unclassified Fungi	unclassified Fungi	unclassified Fungi	Fungi sp.
	261	Egoist	Fungi	Basidiomycota	Tremellomycetes	Tremellales	Tremellales family Incertae sedis	Cryptococcus	Cryptococcus dimennae
	263	Egoist	Fungi	Ascomycota	Sordariomycetes	unclassified Sordariomycetes	unclassified Sordariomycetes	unclassified Sordariomycetes	Sordariomycetes sp.
	265	Egoist	Fungi	Basidiomycota	Tremellomycetes	unclassified Tremellomycetes	unclassified Tremellomycetes	unclassified Tremellomycetes	Tremellomycetes sp.
	266	Egoist	Fungi	Basidiomycota	Microbotryomycetes	unclassified Microbotryomycetes	unclassified Microbotryomycetes	unclassified Microbotryomycetes	Microbotryomycetes sp.
	267	Egoist	Fungi	Ascomycota	Dothideomycetes	Pleosporales	unclassified Pleosporales	unclassified Pleosporales	Pleosporales sp.
	268	Egoist	Fungi	Basidiomycota	Tremellomycetes	Cystofilobasidiales	Cystofilobasidiaceae	Udeniomyces	Udeniomyces pannonicus
	269	Egoist	Fungi	Basidiomycota	Agaricomycetes	Agaricales	Psathyrellaceae	Psathyrella	Psathyrella sp.
	272	Egoist	Fungi	Ascomycota	Leotiomycetes	Helotiales	Helotiales family Incertae sedis	Tetracladium	Tetracladium sp.
	273	Egoist	Fungi	Ascomycota	Dothideomycetes	Capnodiales	Davidiellaceae	Cladosporium	Cladosporium halotolerans
	275	Egoist	Fungi	Basidiomycota	Tremellomycetes	unclassified Tremellomycetes	unclassified Tremellomycetes	unclassified Tremellomycetes	Tremellomycetes sp.
	276	Egoist	Fungi	Basidiomycota	Tremellomycetes	Tremellales	Tremellales family Incertae sedis	Dioszegia	Dioszegia butyracea
	278	Egoist	Fungi	Basidiomycota	Tremellomycetes	Tremellales	Tremellales family Incertae sedis	Cryptococcus	Cryptococcus sp.
	279	Egoist	Fungi	Ascomycota	Dothideomycetes	unclassified Dothideomycetes	unclassified Dothideomycetes	unclassified Dothideomycetes	Dothideomycetes sp.
	280	Egoist	Fungi	Basidiomycota	Tremellomycetes	Tremellales	Tremellales family Incertae sedis	Bullera	Bullera globospora
	281	Egoist	Fungi	Basidiomycota	Tremellomycetes	unclassified Tremellomycetes	unclassified Tremellomycetes	unclassified Tremellomycetes	Tremellomycetes sp.
	282	Egoist	Fungi	Ascomycota	Leotiomycetes	Helotiales	Helotiaceae	Hymenoscyphus	Hymenoscyphus tetracladius
	283	Egoist	Fungi	Basidiomycota	Tremellomycetes	Cystofilobasidiales	Cystofilobasidiaceae	Mrakia	Mrakia psychrophilia
	284	Egoist	Fungi	Ascomycota	Dothideomycetes	Pleosporales	Leptosphaeriaceae	Leptosphaeria	Leptosphaeria sp.
	285	Egoist	Fungi	Basidiomycota	Tremellomycetes	Filobasidiales	unclassified Filobasidiales	unclassified Filobasidiales	Filobasidiales sp.
	286	Egoist	Fungi	Basidiomycota	Microbotryomycetes	unclassified Microbotryomycetes	unclassified Microbotryomycetes	unclassified Microbotryomycetes	Microbotryomycetes sp.
	290	Egoist	Fungi	Basidiomycota	Tremellomycetes	Tremellales	Tremellales family Incertae sedis	Cryptococcus	Cryptococcus sp.
	291	Egoist	Fungi	Ascomycota	Dothideomycetes	Pleosporales	unclassified Pleosporales	unclassified Pleosporales	Pleosporales sp.
	292	Egoist	Fungi	Ascomycota	Leotiomycetes	Helotiales	Helotiales family Incertae sedis	Tetracladium	Tetracladium sp.
	295	Egoist	Fungi	Basidiomycota	Tremellomycetes	Cystofilobasidiales	unclassified Cystofilobasidiales	unclassified Cystofilobasidiales	Cystofilobasidiales sp.
	297	Egoist	Fungi	Ascomycota	unclassified Ascomycota	unclassified Ascomycota	unclassified Ascomycota	unclassified Ascomycota	Ascomycota sp.
	298	Egoist	Fungi	Ascomycota	Leotiomycetes	Helotiales	unclassified Helotiales	unclassified Helotiales	Helotiales sp.
	301	Egoist	Fungi	Basidiomycota	Microbotryomycetes	Leucosporidiales	Leucosporidiaceae	Leucosporidium	Leucosporidium drummii
	302	Egoist	Fungi	Basidiomycota	Tremellomycetes	Tremellales	Tremellales family Incertae sedis	Dioszegia	Dioszegia sp. TP Snow Y51
	303	Egoist	Fungi	Ascomycota	Dothideomycetes	Pleosporales	Pleosporaceae	Pleospora	Pleospora herbarum
	304	Egoist	Fungi	Ascomycota	Saccharomycetes	Saccharomycetales	Saccharomycetales family Incertae sedis	Candida	Candida metapsilosis
	305	Egoist	Fungi	Ascomycota	unclassified Ascomycota	unclassified Ascomycota	unclassified Ascomycota	unclassified Ascomycota	Ascomycota sp.
	306	Egoist	Fungi	Ascomycota	Leotiomycetes	Helotiales	Helotiaceae	Rhizoscyphus	Rhizoscyphus sp.
	307	Egoist	Fungi	Ascomycota	Ascomycota class Incertae sedis	Ascomycota order Incertae sedis	Ascomycota family Incertae sedis	Chalara	Chalara sp.
	309	Egoist	Fungi	Basidiomycota	Microbotryomycetes	Sporidiobolales	Sporidiobolales family Incertae sedis	Rhodotorula	Rhodotorula hordea
	310	Egoist	Fungi	Basidiomycota	Agaricomycetes	Cantharellales	Clavulinaceae	Clavulina	Clavulina monodiminutiva
	311	Egoist	Fungi	Basidiomycota	Tremellomycetes	Tremellales	unclassified Tremellales	unclassified Tremellales	Tremellales sp.
	313	Egoist	Fungi	Ascomycota	unclassified Ascomycota	unclassified Ascomycota	unclassified Ascomycota	unclassified Ascomycota	Ascomycota sp.
	314	Egoist	Fungi	Ascomycota	Dothideomycetes	Pleosporales	unclassified Pleosporales	unclassified Pleosporales	Pleosporales sp.
	315	Egoist	Fungi	Basidiomycota	Microbotryomycetes	Leucosporidiales	unclassified Leucosporidiales	unclassified Leucosporidiales	Leucosporidiales sp.
	316	Egoist	No blast hit	NA	NA	NA	NA	NA	NA
	317	Egoist	Fungi	Ascomycota	Leotiomycetes	Helotiales	unclassified Helotiales	unclassified Helotiales	Helotiales sp.
	318	Egoist	Fungi	unclassified Fungi	unclassified Fungi	unclassified Fungi	unclassified Fungi	unclassified Fungi	Fungi sp.
	320	Egoist	Fungi	Ascomycota	Dothideomycetes	Pleosporales	Leptosphaeriaceae	Leptosphaeria	Leptosphaeria sp.
	321	Egoist	Fungi	Basidiomycota	unclassified Basidiomycota	unclassified Basidiomycota	unclassified Basidiomycota	unclassified Basidiomycota	Basidiomycota sp.
	322	Egoist	Fungi	Ascomycota	Leotiomycetes	Helotiales	Helotiales family Incertae sedis	Helgardia	Helgardia sp.
	323	Egoist	Fungi	Basidiomycota	Microbotryomycetes	Sporidiobolales	Sporidiobolales family Incertae sedis	Rhodotorula	Rhodotorula psychrophenolica
	324	Egoist	Fungi	Basidiomycota	Microbotryomycetes	Microbotryales	unclassified Microbotryales	unclassified Microbotryales	Microbotryales sp.
	325	Egoist	Fungi	Ascomycota	Dothideomycetes	unclassified Dothideomycetes	unclassified Dothideomycetes	unclassified Dothideomycetes	Dothideomycetes sp.
	326	Egoist	Fungi	Ascomycota	Ascomycota class Incertae sedis	Ascomycota order Incertae sedis	Ascomycota family Incertae sedis	Ypsilina	Ypsilina graminea
	327	Egoist	Fungi	Ascomycota	Dothideomycetes	unclassified Dothideomycetes	unclassified Dothideomycetes	unclassified Dothideomycetes	Dothideomycetes sp.
	328	Egoist	Fungi	Basidiomycota	Agaricomycetes	Agaricales	Typhulaceae	Typhula	Typhula maritima
	330	Egoist	Fungi	Ascomycota	Dothideomycetes	Pleosporales	unclassified Pleosporales	unclassified Pleosporales	Pleosporales sp.
	331	Egoist	Fungi	Ascomycota	Dothideomycetes	Pleosporales	Leptosphaeriaceae	unclassified Leptosphaeriaceae	Leptosphaeriaceae sp.
	332	Egoist	Fungi	Basidiomycota	Agaricostilbomycetes	Agaricostilbales	Agaricostilbaceae	Bensingtonia	Bensingtonia yuccicola
	334	Egoist	Fungi	Ascomycota	Leotiomycetes	Helotiales	unclassified Helotiales	unclassified Helotiales	Helotiales sp.
	335	Egoist	Fungi	Ascomycota	Leotiomycetes	Helotiales	unclassified Helotiales	unclassified Helotiales	Helotiales sp.
	337	Egoist	Fungi	Basidiomycota	Tremellomycetes	Cystofilobasidiales	Cystofilobasidiaceae	Cystofilobasidium	Cystofilobasidium infirmominiatum
	338	Egoist	Fungi	Ascomycota	Leotiomycetes	Leotiales	Leotiaceae	Alatospora	Alatospora acuminata
	339	Egoist	Fungi	Ascomycota	Leotiomycetes	Helotiales	Helotiales family Incertae sedis	Tetracladium	Tetracladium sp.
	340	Egoist	Fungi	Ascomycota	Leotiomycetes	Helotiales	unclassified Helotiales	unclassified Helotiales	Helotiales sp.
	341	Egoist	Fungi	Ascomycota	Leotiomycetes	Helotiales	Helotiales family Incertae sedis	Tetracladium	Tetracladium sp.
	342	Egoist	Fungi	Ascomycota	unclassified Ascomycota	unclassified Ascomycota	unclassified Ascomycota	unclassified Ascomycota	Ascomycota sp.
	343	Egoist	Fungi	Ascomycota	Ascomycota class Incertae sedis	Ascomycota order Incertae sedis	Pseudeurotiaceae	unclassified Pseudeurotiaceae	Pseudeurotiaceae sp.
	344	Egoist	Fungi	Basidiomycota	Tremellomycetes	Cystofilobasidiales	Cystofilobasidiaceae	Guehomyces	Guehomyces pullulans
	345	Egoist	Fungi	Basidiomycota	Tremellomycetes	Cystofilobasidiales	Cystofilobasidiaceae	Udeniomyces	Udeniomyces pannonicus
	346	Egoist	Fungi	Ascomycota	Sordariomycetes	Xylariales	Xylariales family Incertae sedis	Monographella	Monographella nivalis
	349	Egoist	Fungi	Zygomycota	Zygomycota class Incertae sedis	Mortierellales	Mortierellaceae	Mortierella	Mortierella sp. FSU 10537
	350	Egoist	Fungi	Ascomycota	Taphrinomycetes	Taphrinales	Taphrinaceae	unclassified Taphrinaceae	Taphrinaceae sp.
	352	Egoist	Fungi	Ascomycota	Leotiomycetes	Helotiales	unclassified Helotiales	unclassified Helotiales	Helotiales sp.
	353	Egoist	Fungi	Ascomycota	Leotiomycetes	Helotiales	Helotiales family Incertae sedis	Helgardia	Helgardia anguioides
	354	Egoist	Fungi	Basidiomycota	Agaricomycetes	Agaricales	Typhulaceae	Typhula	Typhula incarnata
	356	Egoist	Fungi	Basidiomycota	Microbotryomycetes	Sporidiobolales	unclassified Sporidiobolales	unclassified Sporidiobolales	Sporidiobolales sp.
	357	Egoist	Fungi	Ascomycota	Leotiomycetes	Helotiales	Helotiaceae	Hymenoscyphus	Hymenoscyphus caudatus
	358	Egoist	Fungi	Ascomycota	unclassified Ascomycota	unclassified Ascomycota	unclassified Ascomycota	unclassified Ascomycota	Ascomycota sp.
	359	Egoist	Fungi	Basidiomycota	Tremellomycetes	Tremellales	Tremellales family Incertae sedis	unclassified Tremellales	Tremellales sp.
	360	Egoist	Fungi	Ascomycota	Dothideomycetes	Pleosporales	unclassified Pleosporales	unclassified Pleosporales	Pleosporales sp.
	361	Egoist	Fungi	Chytridiomycota	Chytridiomycetes	Olpidiales	Olpidiaceae	Olpidium	Olpidium brassicae
	364	Egoist	Fungi	Ascomycota	Leotiomycetes	Helotiales	Hyaloscyphaceae	Cistella	Cistella sp.
	367	Egoist	Fungi	Ascomycota	Leotiomycetes	Helotiales	Helotiales family Incertae sedis	Tetracladium	Tetracladium breve
	368	Egoist	Fungi	Ascomycota	Saccharomycetes	Saccharomycetales	Saccharomycetales family Incertae sedis	Candida	Candida parapsilosis
	370	Egoist	Fungi	Basidiomycota	Microbotryomycetes	Sporidiobolales	Sporidiobolales family Incertae sedis	Rhodotorula	Rhodotorula hordea
	371	Egoist	Fungi	Ascomycota	Leotiomycetes	Helotiales	Helotiales family Incertae sedis	Tetracladium	Tetracladium sp.
	372	Egoist	Fungi	Ascomycota	Saccharomycetes	Saccharomycetales	Saccharomycetales family Incertae sedis	Candida	Candida metapsilosis
	373	Egoist	Fungi	Basidiomycota	Microbotryomycetes	Leucosporidiales	Leucosporidiaceae	Leucosporidiella	Leucosporidiella fragaria
	374	Egoist	Fungi	Ascomycota	Taphrinomycetes	Taphrinales	Taphrinaceae	Lalaria	Lalaria carpini
	375	Egoist	Fungi	Basidiomycota	Microbotryomycetes	Sporidiobolales	Sporidiobolales family Incertae sedis	Rhodotorula	Rhodotorula psychrophenolica
	376	Egoist	Fungi	Ascomycota	Leotiomycetes	Helotiales	Helotiaceae	Hymenoscyphus	Hymenoscyphus caudatus
	378	Egoist	Fungi	Ascomycota	Leotiomycetes	Helotiales	Helotiales family Incertae sedis	Tetracladium	Tetracladium marchalianum
	379	Egoist	Fungi	Basidiomycota	Microbotryomycetes	Sporidiobolales	Sporidiobolales family Incertae sedis	Sporobolomyces	Sporobolomyces ruberrimus
	380	Egoist	Fungi	Basidiomycota	Microbotryomycetes	Leucosporidiales	Leucosporidiaceae	Mastigobasidium	Mastigobasidium intermedium
	381	Egoist	Fungi	Ascomycota	Dothideomycetes	Pleosporales	Pleosporales family Incertae sedis	Ascochyta	Ascochyta sp.
	382	Egoist	Fungi	Ascomycota	Dothideomycetes	Pleosporales	Phaeosphaeriaceae	Phaeosphaeria	Phaeosphaeria sp.
	383	Egoist	Fungi	Ascomycota	unclassified Ascomycota	unclassified Ascomycota	unclassified Ascomycota	unclassified Ascomycota	Ascomycota sp.
	384	Egoist	Fungi	Ascomycota	Dothideomycetes	Pleosporales	unclassified Pleosporales	unclassified Pleosporales	Pleosporales sp.
	385	Egoist	Fungi	Basidiomycota	Tremellomycetes	Tremellales	unclassified Tremellales	unclassified Tremellales	Tremellales sp.
	386	Egoist	Fungi	Basidiomycota	Wallemiomycetes	Wallemiales	Wallemiaceae	Wallemia	Wallemia sebi
	387	Egoist	Fungi	Ascomycota	Leotiomycetes	Helotiales	unclassified Helotiales	unclassified Helotiales	Helotiales sp.
	388	Egoist	Fungi	Ascomycota	Dothideomycetes	Pleosporales	unclassified Pleosporales	unclassified Pleosporales	Pleosporales sp.
	389	Egoist	Fungi	Ascomycota	Leotiomycetes	Helotiales	Helotiales family Incertae sedis	Tetracladium	Tetracladium breve
	390	Egoist	Fungi	Ascomycota	unclassified Ascomycota	unclassified Ascomycota	unclassified Ascomycota	unclassified Ascomycota	Ascomycota sp.
	392	Egoist	Fungi	Ascomycota	Leotiomycetes	Helotiales	Helotiaceae	Articulospora	Articulospora sp.
	393	Egoist	Fungi	Basidiomycota	Tremellomycetes	Tremellales	Tremellales family Incertae sedis	Cryptococcus	Cryptococcus dimennae
	394	Egoist	Fungi	Basidiomycota	Agaricomycetes	Cantharellales	Ceratobasidiaceae	unclassified Ceratobasidiaceae	Ceratobasidiaceae sp.
	396	Egoist	Fungi	Basidiomycota	Microbotryomycetes	Leucosporidiales	Leucosporidiaceae	Leucosporidium	Leucosporidium golubevii
	397	Egoist	Fungi	Ascomycota	unclassified Ascomycota	unclassified Ascomycota	unclassified Ascomycota	unclassified Ascomycota	Ascomycota sp.
	398	Egoist	Fungi	Ascomycota	Leotiomycetes	Helotiales	unclassified Helotiales	unclassified Helotiales	Helotiales sp.
	399	Egoist	Fungi	Basidiomycota	Microbotryomycetes	Sporidiobolales	Sporidiobolales family Incertae sedis	Rhodotorula	Rhodotorula sp. 3 23T
	400	Egoist	Fungi	Ascomycota	Dothideomycetes	Venturiales	Venturiaceae	Venturia	Venturia sp.

## Sheet: SU_2013
Supplemental Table 2 Social networks of leaf microbiome
Network	OTU	Roles	Kingdom	Phylum	Class	Order	Family	Genus	Species
Mutualism	13	Primary	Bacteria	Proteobacteria	Betaproteobacteria	Burkholderiales	Comamonadaceae	Limnohabitans	uncultured bacterium
	18	Primary	Bacteria	Proteobacteria	Alphaproteobacteria	Rhizobiales	Rhizobiaceae	Rhizobium	uncultured bacterium
	21	Primary	Bacteria	Proteobacteria	Alphaproteobacteria	Rhizobiales	Rhizobiaceae	Rhizobium	uncultured bacterium
	26	Primary	Bacteria	Firmicutes	Bacilli	Lactobacillales	Streptococcaceae	Streptococcus	uncultured bacterium
	210	Primary	Fungi	Basidiomycota	Tremellomycetes	Cystofilobasidiales	Cystofilobasidiaceae	Udeniomyces	Udeniomyces pannonicus
	2	Secondary	Bacteria	Proteobacteria	Gammaproteobacteria	Pseudomonadales	Pseudomonadaceae	Pseudomonas	uncultured bacterium
	3	Secondary	Bacteria	Proteobacteria	Betaproteobacteria	Burkholderiales	Oxalobacteraceae	Massilia	uncultured bacterium
	5	Secondary	Bacteria	Proteobacteria	Betaproteobacteria	Burkholderiales	Comamonadaceae	Variovorax	uncultured bacterium
	6	Secondary	Bacteria	Proteobacteria	Betaproteobacteria	Burkholderiales	Oxalobacteraceae	Janthinobacterium	Ambiguous taxa
	7	Secondary	Bacteria	Proteobacteria	Alphaproteobacteria	Sphingomonadales	Sphingomonadaceae	Sphingomonas	uncultured bacterium
	8	Secondary	Bacteria	Proteobacteria	Betaproteobacteria	Burkholderiales	Oxalobacteraceae	Janthinobacterium	uncultured bacterium
	10	Secondary	Bacteria	Proteobacteria	Betaproteobacteria	Burkholderiales	Oxalobacteraceae	Massilia	uncultured bacterium
	11	Secondary	Bacteria	Proteobacteria	Alphaproteobacteria	Rhizobiales	Aurantimonadaceae	uncultured	Ambiguous taxa
	12	Secondary	Bacteria	Proteobacteria	Alphaproteobacteria	Sphingomonadales	Sphingomonadaceae	Sphingomonas	uncultured bacterium
	16	Secondary	Bacteria	Proteobacteria	Betaproteobacteria	Burkholderiales	Comamonadaceae	uncultured	uncultured bacterium
	17	Secondary	Bacteria	Proteobacteria	Betaproteobacteria	Burkholderiales	Oxalobacteraceae	Massilia	uncultured bacterium
	20	Secondary	Bacteria	Proteobacteria	Alphaproteobacteria	Sphingomonadales	Sphingomonadaceae	Sphingomonas	Sphingomonas aurantiaca
	24	Secondary	Bacteria	Proteobacteria	Betaproteobacteria	Burkholderiales	Comamonadaceae	Ambiguous taxa	Ambiguous taxa
	25	Secondary	Bacteria	Proteobacteria	Betaproteobacteria	Burkholderiales	Comamonadaceae	uncultured	uncultured bacterium
	27	Secondary	Bacteria	Proteobacteria	Alphaproteobacteria	Rhizobiales	Aurantimonadaceae	uncultured	uncultured bacterium
	33	Secondary	Bacteria	Proteobacteria	Alphaproteobacteria	Rhizobiales	Rhizobiaceae	Rhizobium	uncultured bacterium
	34	Secondary	Bacteria	Proteobacteria	Alphaproteobacteria	Rhizobiales	Aurantimonadaceae	uncultured	uncultured bacterium
	36	Secondary	Bacteria	Proteobacteria	Alphaproteobacteria	Sphingomonadales	Sphingomonadaceae	Sphingomonas	uncultured bacterium
	37	Secondary	Bacteria	Proteobacteria	Betaproteobacteria	Burkholderiales	Oxalobacteraceae	Massilia	uncultured Massilia sp.
	39	Secondary	Bacteria	Proteobacteria	Alphaproteobacteria	Rhizobiales	Methylobacteriaceae	Methylobacterium	uncultured bacterium
	46	Secondary	Bacteria	Proteobacteria	Alphaproteobacteria	Rhizobiales	Rhizobiaceae	Rhizobium	uncultured bacterium
	52	Secondary	Bacteria	Proteobacteria	Betaproteobacteria	Burkholderiales	Oxalobacteraceae	Janthinobacterium	uncultured bacterium
	98	Secondary	Bacteria	Proteobacteria	Gammaproteobacteria	Enterobacteriales	Enterobacteriaceae	Escherichia-Shigella	uncultured bacterium
	201	Secondary	Fungi	Basidiomycota	Tremellomycetes	Cystofilobasidiales	Cystofilobasidiaceae	Itersonilia	Itersonilia perplexans
	204	Secondary	Fungi	Ascomycota	unclassified Ascomycota	unclassified Ascomycota	unclassified Ascomycota	unclassified Ascomycota	Ascomycota sp.
	205	Secondary	Fungi	Ascomycota	Dothideomycetes	Capnodiales	Davidiellaceae	Davidiella	Davidiella tassiana
	206	Secondary	Fungi	Basidiomycota	Tremellomycetes	Tremellales	Tremellales family Incertae sedis	unclassified Tremellales	Tremellales sp.
	207	Secondary	Fungi	Ascomycota	Leotiomycetes	Helotiales	Helotiales family Incertae sedis	Tetracladium	Tetracladium sp.
	208	Secondary	Fungi	Ascomycota	Dothideomycetes	Pleosporales	unclassified Pleosporales	unclassified Pleosporales	Pleosporales sp.
	209	Secondary	Fungi	Basidiomycota	Tremellomycetes	Tremellales	Tremellales family Incertae sedis	Cryptococcus	Cryptococcus victoriae
	211	Secondary	Fungi	Basidiomycota	Microbotryomycetes	Leucosporidiales	Leucosporidiaceae	Leucosporidium	Leucosporidium golubevii
	212	Secondary	Fungi	Ascomycota	Leotiomycetes	Helotiales	Helotiales family Incertae sedis	Tetracladium	Tetracladium sp.
	213	Secondary	Fungi	Ascomycota	Leotiomycetes	Helotiales	Helotiales family Incertae sedis	Tetracladium	Tetracladium sp.
	215	Secondary	Fungi	Basidiomycota	Microbotryomycetes	Leucosporidiales	Leucosporidiaceae	Leucosporidiella	Leucosporidiella creatinivora
	220	Secondary	Fungi	Basidiomycota	Tremellomycetes	Tremellales	Tremellales family Incertae sedis	Dioszegia	Dioszegia fristingensis
	230	Secondary	Fungi	unclassified Fungi	unclassified Fungi	unclassified Fungi	unclassified Fungi	unclassified Fungi	Fungi sp.
	245	Secondary	Fungi	Basidiomycota	Microbotryomycetes	Leucosporidiales	Leucosporidiaceae	Leucosporidiella	Leucosporidiella fragaria
	254	Secondary	Fungi	Basidiomycota	Microbotryomycetes	Sporidiobolales	unclassified Sporidiobolales	unclassified Sporidiobolales	Sporidiobolales sp.
	258	Secondary	Fungi	Basidiomycota	Microbotryomycetes	Sporidiobolales	Sporidiobolales family Incertae sedis	Rhodotorula	Rhodotorula hordea
	259	Secondary	Fungi	unclassified Fungi	unclassified Fungi	unclassified Fungi	unclassified Fungi	unclassified Fungi	Fungi sp.
	1	Tertiary	Bacteria	Proteobacteria	Alphaproteobacteria	Sphingomonadales	Sphingomonadaceae	Sphingomonas	Sphingomonas sp. TSBY-34
	4	Tertiary	Bacteria	Proteobacteria	Betaproteobacteria	Burkholderiales	Oxalobacteraceae	Ambiguous taxa	Ambiguous taxa
	15	Tertiary	Bacteria	Proteobacteria	Betaproteobacteria	Burkholderiales	Comamonadaceae	uncultured	uncultured Curvibacter sp.
	19	Tertiary	Bacteria	Proteobacteria	Gammaproteobacteria	Pseudomonadales	Pseudomonadaceae	Pseudomonas	uncultured bacterium
	22	Tertiary	Bacteria	Proteobacteria	Gammaproteobacteria	Pseudomonadales	Pseudomonadaceae	Pseudomonas	Ambiguous taxa
	29	Tertiary	Bacteria	Proteobacteria	Betaproteobacteria	Burkholderiales	Oxalobacteraceae	Massilia	uncultured bacterium
	32	Tertiary	Bacteria	Proteobacteria	Betaproteobacteria	Burkholderiales	Oxalobacteraceae	Janthinobacterium	Ambiguous taxa
	35	Tertiary	Bacteria	Proteobacteria	Alphaproteobacteria	Sphingomonadales	Sphingomonadaceae	Sphingomonas	Ambiguous taxa
	49	Tertiary	Bacteria	Proteobacteria	Alphaproteobacteria	Rhizobiales	Hyphomicrobiaceae	Devosia	Ambiguous taxa
	56	Tertiary	Bacteria	Proteobacteria	Alphaproteobacteria	Caulobacterales	Caulobacteraceae	Brevundimonas	Brevundimonas sp. KK23
	81	Tertiary	Bacteria	Proteobacteria	Betaproteobacteria	Burkholderiales	Comamonadaceae	Ambiguous taxa	Ambiguous taxa
	203	Tertiary	Fungi	Ascomycota	Leotiomycetes	Helotiales	unclassified Helotiales	unclassified Helotiales	Helotiales sp.
	226	Tertiary	Fungi	Basidiomycota	Tremellomycetes	unclassified Tremellomycetes	unclassified Tremellomycetes	unclassified Tremellomycetes	Tremellomycetes sp.
	235	Tertiary	Fungi	Ascomycota	unclassified Ascomycota	unclassified Ascomycota	unclassified Ascomycota	unclassified Ascomycota	Ascomycota sp.
	247	Tertiary	Fungi	Ascomycota	Saccharomycetes	Saccharomycetales	Saccharomycetales family Incertae sedis	Debaryomyces	Debaryomyces prosopidis
	250	Tertiary	Fungi	Basidiomycota	unclassified Basidiomycota	unclassified Basidiomycota	unclassified Basidiomycota	unclassified Basidiomycota	Basidiomycota sp.
	251	Tertiary	Fungi	Basidiomycota	Tremellomycetes	Cystofilobasidiales	unclassified Cystofilobasidiales	unclassified Cystofilobasidiales	Cystofilobasidiales sp.
	253	Tertiary	Fungi	Ascomycota	Dothideomycetes	Pleosporales	Pleosporaceae	Alternaria	Alternaria sp.
	273	Tertiary	Fungi	Ascomycota	Dothideomycetes	Capnodiales	Davidiellaceae	Cladosporium	Cladosporium halotolerans
Antagonism	1	Large	Bacteria	Proteobacteria	Alphaproteobacteria	Sphingomonadales	Sphingomonadaceae	Sphingomonas	Sphingomonas sp. TSBY-34
	202	Large	Fungi	Ascomycota	Leotiomycetes	Helotiales	Helotiales family Incertae sedis	Tetracladium	Tetracladium maxilliforme
	207	Large	Fungi	Ascomycota	Leotiomycetes	Helotiales	Helotiales family Incertae sedis	Tetracladium	Tetracladium sp.
	2	Large-Small	Bacteria	Proteobacteria	Gammaproteobacteria	Pseudomonadales	Pseudomonadaceae	Pseudomonas	uncultured bacterium
	3	Large-Small	Bacteria	Proteobacteria	Betaproteobacteria	Burkholderiales	Oxalobacteraceae	Massilia	uncultured bacterium
	4	Large-Small	Bacteria	Proteobacteria	Betaproteobacteria	Burkholderiales	Oxalobacteraceae	Ambiguous taxa	Ambiguous taxa
	5	Large-Small	Bacteria	Proteobacteria	Betaproteobacteria	Burkholderiales	Comamonadaceae	Variovorax	uncultured bacterium
	6	Large-Small	Bacteria	Proteobacteria	Betaproteobacteria	Burkholderiales	Oxalobacteraceae	Janthinobacterium	Ambiguous taxa
	7	Large-Small	Bacteria	Proteobacteria	Alphaproteobacteria	Sphingomonadales	Sphingomonadaceae	Sphingomonas	uncultured bacterium
	8	Large-Small	Bacteria	Proteobacteria	Betaproteobacteria	Burkholderiales	Oxalobacteraceae	Janthinobacterium	uncultured bacterium
	10	Large-Small	Bacteria	Proteobacteria	Betaproteobacteria	Burkholderiales	Oxalobacteraceae	Massilia	uncultured bacterium
	11	Large-Small	Bacteria	Proteobacteria	Alphaproteobacteria	Rhizobiales	Aurantimonadaceae	uncultured	Ambiguous taxa
	12	Large-Small	Bacteria	Proteobacteria	Alphaproteobacteria	Sphingomonadales	Sphingomonadaceae	Sphingomonas	uncultured bacterium
	13	Large-Small	Bacteria	Proteobacteria	Betaproteobacteria	Burkholderiales	Comamonadaceae	Limnohabitans	uncultured bacterium
	15	Large-Small	Bacteria	Proteobacteria	Betaproteobacteria	Burkholderiales	Comamonadaceae	uncultured	uncultured Curvibacter sp.
	16	Large-Small	Bacteria	Proteobacteria	Betaproteobacteria	Burkholderiales	Comamonadaceae	uncultured	uncultured bacterium
	17	Large-Small	Bacteria	Proteobacteria	Betaproteobacteria	Burkholderiales	Oxalobacteraceae	Massilia	uncultured bacterium
	18	Large-Small	Bacteria	Proteobacteria	Alphaproteobacteria	Rhizobiales	Rhizobiaceae	Rhizobium	uncultured bacterium
	19	Large-Small	Bacteria	Proteobacteria	Gammaproteobacteria	Pseudomonadales	Pseudomonadaceae	Pseudomonas	uncultured bacterium
	20	Large-Small	Bacteria	Proteobacteria	Alphaproteobacteria	Sphingomonadales	Sphingomonadaceae	Sphingomonas	Sphingomonas aurantiaca
	21	Large-Small	Bacteria	Proteobacteria	Alphaproteobacteria	Rhizobiales	Rhizobiaceae	Rhizobium	uncultured bacterium
	24	Large-Small	Bacteria	Proteobacteria	Betaproteobacteria	Burkholderiales	Comamonadaceae	Ambiguous taxa	Ambiguous taxa
	25	Large-Small	Bacteria	Proteobacteria	Betaproteobacteria	Burkholderiales	Comamonadaceae	uncultured	uncultured bacterium
	26	Large-Small	Bacteria	Firmicutes	Bacilli	Lactobacillales	Streptococcaceae	Streptococcus	uncultured bacterium
	27	Large-Small	Bacteria	Proteobacteria	Alphaproteobacteria	Rhizobiales	Aurantimonadaceae	uncultured	uncultured bacterium
	29	Large-Small	Bacteria	Proteobacteria	Betaproteobacteria	Burkholderiales	Oxalobacteraceae	Massilia	uncultured bacterium
	36	Large-Small	Bacteria	Proteobacteria	Alphaproteobacteria	Sphingomonadales	Sphingomonadaceae	Sphingomonas	uncultured bacterium
	37	Large-Small	Bacteria	Proteobacteria	Betaproteobacteria	Burkholderiales	Oxalobacteraceae	Massilia	uncultured Massilia sp.
	46	Large-Small	Bacteria	Proteobacteria	Alphaproteobacteria	Rhizobiales	Rhizobiaceae	Rhizobium	uncultured bacterium
	201	Large-Small	Fungi	Basidiomycota	Tremellomycetes	Cystofilobasidiales	Cystofilobasidiaceae	Itersonilia	Itersonilia perplexans
	205	Large-Small	Fungi	Ascomycota	Dothideomycetes	Capnodiales	Davidiellaceae	Davidiella	Davidiella tassiana
	206	Large-Small	Fungi	Basidiomycota	Tremellomycetes	Tremellales	Tremellales family Incertae sedis	unclassified Tremellales	Tremellales sp.
	208	Large-Small	Fungi	Ascomycota	Dothideomycetes	Pleosporales	unclassified Pleosporales	unclassified Pleosporales	Pleosporales sp.
	209	Large-Small	Fungi	Basidiomycota	Tremellomycetes	Tremellales	Tremellales family Incertae sedis	Cryptococcus	Cryptococcus victoriae
	210	Large-Small	Fungi	Basidiomycota	Tremellomycetes	Cystofilobasidiales	Cystofilobasidiaceae	Udeniomyces	Udeniomyces pannonicus
	211	Large-Small	Fungi	Basidiomycota	Microbotryomycetes	Leucosporidiales	Leucosporidiaceae	Leucosporidium	Leucosporidium golubevii
	212	Large-Small	Fungi	Ascomycota	Leotiomycetes	Helotiales	Helotiales family Incertae sedis	Tetracladium	Tetracladium sp.
	213	Large-Small	Fungi	Ascomycota	Leotiomycetes	Helotiales	Helotiales family Incertae sedis	Tetracladium	Tetracladium sp.
	215	Large-Small	Fungi	Basidiomycota	Microbotryomycetes	Leucosporidiales	Leucosporidiaceae	Leucosporidiella	Leucosporidiella creatinivora
	220	Large-Small	Fungi	Basidiomycota	Tremellomycetes	Tremellales	Tremellales family Incertae sedis	Dioszegia	Dioszegia fristingensis
	230	Large-Small	Fungi	unclassified Fungi	unclassified Fungi	unclassified Fungi	unclassified Fungi	unclassified Fungi	Fungi sp.
	250	Large-Small	Fungi	Basidiomycota	unclassified Basidiomycota	unclassified Basidiomycota	unclassified Basidiomycota	unclassified Basidiomycota	Basidiomycota sp.
	259	Large-Small	Fungi	unclassified Fungi	unclassified Fungi	unclassified Fungi	unclassified Fungi	unclassified Fungi	Fungi sp.
	9	Small	Bacteria	Proteobacteria	Betaproteobacteria	Burkholderiales	Oxalobacteraceae	Massilia	uncultured bacterium
	22	Small	Bacteria	Proteobacteria	Gammaproteobacteria	Pseudomonadales	Pseudomonadaceae	Pseudomonas	Ambiguous taxa
	32	Small	Bacteria	Proteobacteria	Betaproteobacteria	Burkholderiales	Oxalobacteraceae	Janthinobacterium	Ambiguous taxa
	33	Small	Bacteria	Proteobacteria	Alphaproteobacteria	Rhizobiales	Rhizobiaceae	Rhizobium	uncultured bacterium
	34	Small	Bacteria	Proteobacteria	Alphaproteobacteria	Rhizobiales	Aurantimonadaceae	uncultured	uncultured bacterium
	35	Small	Bacteria	Proteobacteria	Alphaproteobacteria	Sphingomonadales	Sphingomonadaceae	Sphingomonas	Ambiguous taxa
	38	Small	Bacteria	Proteobacteria	Alphaproteobacteria	Caulobacterales	Caulobacteraceae	Brevundimonas	Brevundimonas sp. Rs21
	39	Small	Bacteria	Proteobacteria	Alphaproteobacteria	Rhizobiales	Methylobacteriaceae	Methylobacterium	uncultured bacterium
	40	Small	Bacteria	Proteobacteria	Alphaproteobacteria	Rhizobiales	Bradyrhizobiaceae	Tardiphaga	iron-reducing bacterium enrichment culture clone FeC 1 G4
	42	Small	Bacteria	Proteobacteria	Alphaproteobacteria	Sphingomonadales	Sphingomonadaceae	Sphingomonas	uncultured organism
	45	Small	Bacteria	Proteobacteria	Alphaproteobacteria	Sphingomonadales	Sphingomonadaceae	Sphingomonas	uncultured bacterium
	49	Small	Bacteria	Proteobacteria	Alphaproteobacteria	Rhizobiales	Hyphomicrobiaceae	Devosia	Ambiguous taxa
	55	Small	Bacteria	Proteobacteria	Alphaproteobacteria	Caulobacterales	Caulobacteraceae	uncultured	uncultured bacterium
	56	Small	Bacteria	Proteobacteria	Alphaproteobacteria	Caulobacterales	Caulobacteraceae	Brevundimonas	Brevundimonas sp. KK23
	74	Small	Bacteria	Proteobacteria	Betaproteobacteria	Burkholderiales	Oxalobacteraceae	Massilia	uncultured bacterium
	81	Small	Bacteria	Proteobacteria	Betaproteobacteria	Burkholderiales	Comamonadaceae	Ambiguous taxa	Ambiguous taxa
	98	Small	Bacteria	Proteobacteria	Gammaproteobacteria	Enterobacteriales	Enterobacteriaceae	Escherichia-Shigella	uncultured bacterium
	203	Small	Fungi	Ascomycota	Leotiomycetes	Helotiales	unclassified Helotiales	unclassified Helotiales	Helotiales sp.
	204	Small	Fungi	Ascomycota	unclassified Ascomycota	unclassified Ascomycota	unclassified Ascomycota	unclassified Ascomycota	Ascomycota sp.
	216	Small	Fungi	Ascomycota	unclassified Ascomycota	unclassified Ascomycota	unclassified Ascomycota	unclassified Ascomycota	Ascomycota sp.
	219	Small	Fungi	Ascomycota	Dothideomycetes	Pleosporales	Pleosporales family Incertae sedis	Phoma	Phoma saxea
	221	Small	Fungi	Basidiomycota	Tremellomycetes	unclassified Tremellomycetes	unclassified Tremellomycetes	unclassified Tremellomycetes	Tremellomycetes sp.
	226	Small	Fungi	Basidiomycota	Tremellomycetes	unclassified Tremellomycetes	unclassified Tremellomycetes	unclassified Tremellomycetes	Tremellomycetes sp.
	231	Small	Fungi	Basidiomycota	Microbotryomycetes	Sporidiobolales	Sporidiobolales family Incertae sedis	Rhodotorula	Rhodotorula hordea
	235	Small	Fungi	Ascomycota	unclassified Ascomycota	unclassified Ascomycota	unclassified Ascomycota	unclassified Ascomycota	Ascomycota sp.
	237	Small	Fungi	Basidiomycota	Microbotryomycetes	Leucosporidiales	Leucosporidiaceae	Leucosporidium	Leucosporidium sp. 8138 GP 2013
	245	Small	Fungi	Basidiomycota	Microbotryomycetes	Leucosporidiales	Leucosporidiaceae	Leucosporidiella	Leucosporidiella fragaria
	247	Small	Fungi	Ascomycota	Saccharomycetes	Saccharomycetales	Saccharomycetales family Incertae sedis	Debaryomyces	Debaryomyces prosopidis
	251	Small	Fungi	Basidiomycota	Tremellomycetes	Cystofilobasidiales	unclassified Cystofilobasidiales	unclassified Cystofilobasidiales	Cystofilobasidiales sp.
	253	Small	Fungi	Ascomycota	Dothideomycetes	Pleosporales	Pleosporaceae	Alternaria	Alternaria sp.
	254	Small	Fungi	Basidiomycota	Microbotryomycetes	Sporidiobolales	unclassified Sporidiobolales	unclassified Sporidiobolales	Sporidiobolales sp.
	329	Small	Fungi	Ascomycota	Leotiomycetes	Helotiales	Helotiales family Incertae sedis	Tetracladium	Tetracladium sp.
	351	Small	Fungi	Ascomycota	Leotiomycetes	Helotiales	unclassified Helotiales	unclassified Helotiales	Helotiales sp.
Aggression	1	Hawk	Bacteria	Proteobacteria	Alphaproteobacteria	Sphingomonadales	Sphingomonadaceae	Sphingomonas	Sphingomonas sp. TSBY-34
	201	Hawk	Fungi	Basidiomycota	Tremellomycetes	Cystofilobasidiales	Cystofilobasidiaceae	Itersonilia	Itersonilia perplexans
	202	Hawk	Fungi	Ascomycota	Leotiomycetes	Helotiales	Helotiales family Incertae sedis	Tetracladium	Tetracladium maxilliforme
	206	Hawk	Fungi	Basidiomycota	Tremellomycetes	Tremellales	Tremellales family Incertae sedis	unclassified Tremellales	Tremellales sp.
	207	Hawk	Fungi	Ascomycota	Leotiomycetes	Helotiales	Helotiales family Incertae sedis	Tetracladium	Tetracladium sp.
	208	Hawk	Fungi	Ascomycota	Dothideomycetes	Pleosporales	unclassified Pleosporales	unclassified Pleosporales	Pleosporales sp.
	210	Hawk	Fungi	Basidiomycota	Tremellomycetes	Cystofilobasidiales	Cystofilobasidiaceae	Udeniomyces	Udeniomyces pannonicus
	212	Hawk	Fungi	Ascomycota	Leotiomycetes	Helotiales	Helotiales family Incertae sedis	Tetracladium	Tetracladium sp.
	213	Hawk	Fungi	Ascomycota	Leotiomycetes	Helotiales	Helotiales family Incertae sedis	Tetracladium	Tetracladium sp.
	215	Hawk-Dove	Fungi	Basidiomycota	Microbotryomycetes	Leucosporidiales	Leucosporidiaceae	Leucosporidiella	Leucosporidiella creatinivora
	217	Hawk-Dove	Fungi	Basidiomycota	Tremellomycetes	unclassified Tremellomycetes	unclassified Tremellomycetes	unclassified Tremellomycetes	Tremellomycetes sp.
	219	Hawk-Dove	Fungi	Ascomycota	Dothideomycetes	Pleosporales	Pleosporales family Incertae sedis	Phoma	Phoma saxea
	4	Dove	Bacteria	Proteobacteria	Betaproteobacteria	Burkholderiales	Oxalobacteraceae	Ambiguous taxa	Ambiguous taxa
	8	Dove	Bacteria	Proteobacteria	Betaproteobacteria	Burkholderiales	Oxalobacteraceae	Janthinobacterium	uncultured bacterium
	14	Dove	Bacteria	Proteobacteria	Betaproteobacteria	Burkholderiales	Oxalobacteraceae	Massilia	uncultured bacterium
	23	Dove	Bacteria	Proteobacteria	Betaproteobacteria	Burkholderiales	Oxalobacteraceae	Duganella	uncultured bacterium
	30	Dove	Bacteria	Bacteroidetes	Flavobacteriia	Flavobacteriales	Flavobacteriaceae	Flavobacterium	uncultured bacterium
	31	Dove	Bacteria	Proteobacteria	Betaproteobacteria	Burkholderiales	Oxalobacteraceae	Massilia	uncultured bacterium
	43	Dove	Bacteria	Proteobacteria	Betaproteobacteria	Burkholderiales	Alcaligenaceae	Achromobacter	uncultured bacterium
	44	Dove	Bacteria	Proteobacteria	Betaproteobacteria	Burkholderiales	Oxalobacteraceae	Massilia	uncultured Burkholderiales bacterium
	47	Dove	Bacteria	Proteobacteria	Gammaproteobacteria	Pseudomonadales	Pseudomonadaceae	Pseudomonas	uncultured bacterium
	48	Dove	Bacteria	Proteobacteria	Gammaproteobacteria	Pseudomonadales	Pseudomonadaceae	Pseudomonas	uncultured bacterium
	49	Dove	Bacteria	Proteobacteria	Alphaproteobacteria	Rhizobiales	Hyphomicrobiaceae	Devosia	Ambiguous taxa
	50	Dove	Bacteria	Bacteroidetes	Flavobacteriia	Flavobacteriales	Flavobacteriaceae	Flavobacterium	uncultured bacterium
	51	Dove	Bacteria	Proteobacteria	Gammaproteobacteria	Pseudomonadales	Pseudomonadaceae	Pseudomonas	Ambiguous taxa
	52	Dove	Bacteria	Proteobacteria	Betaproteobacteria	Burkholderiales	Oxalobacteraceae	Janthinobacterium	uncultured bacterium
	54	Dove	Bacteria	Proteobacteria	Betaproteobacteria	Burkholderiales	Comamonadaceae	Variovorax	uncultured bacterium
	55	Dove	Bacteria	Proteobacteria	Alphaproteobacteria	Caulobacterales	Caulobacteraceae	uncultured	uncultured bacterium
	56	Dove	Bacteria	Proteobacteria	Alphaproteobacteria	Caulobacterales	Caulobacteraceae	Brevundimonas	Brevundimonas sp. KK23
	57	Dove	Bacteria	Actinobacteria	Actinobacteria	Micrococcales	Microbacteriaceae	Ambiguous taxa	Ambiguous taxa
	58	Dove	Bacteria	Proteobacteria	Alphaproteobacteria	Rhizobiales	Methylobacteriaceae	Methylobacterium	uncultured bacterium
	59	Dove	Bacteria	Proteobacteria	Alphaproteobacteria	Sphingomonadales	Sphingomonadaceae	Sphingomonas	Sphingomonas sp. R3-14
	60	Dove	Bacteria	Proteobacteria	Alphaproteobacteria	Sphingomonadales	Sphingomonadaceae	Sphingomonas	uncultured bacterium
	61	Dove	Bacteria	Proteobacteria	Alphaproteobacteria	Sphingomonadales	Sphingomonadaceae	Sphingomonas	Sphingomonas sp. Ens32
	62	Dove	Bacteria	Bacteroidetes	Flavobacteriia	Flavobacteriales	Flavobacteriaceae	Flavobacterium	Ambiguous taxa
	64	Dove	Bacteria	Proteobacteria	Alphaproteobacteria	Rhizobiales	Rhizobiaceae	Rhizobium	Ambiguous taxa
	65	Dove	Bacteria	Proteobacteria	Betaproteobacteria	Burkholderiales	Comamonadaceae	Albidiferax	Rhodoferax sp. Cra25
	66	Dove	Bacteria	Proteobacteria	Alphaproteobacteria	Rhizobiales	Methylobacteriaceae	Methylobacterium	uncultured bacterium
	67	Dove	Bacteria	Deinococcus-Thermus	Deinococci	Deinococcales	Deinococcaceae	Deinococcus	uncultured bacterium
	69	Dove	Bacteria	Actinobacteria	Actinobacteria	Micrococcales	Microbacteriaceae	Cryobacterium	Ambiguous taxa
	70	Dove	Bacteria	Proteobacteria	Betaproteobacteria	Burkholderiales	Comamonadaceae	Xylophilus	uncultured bacterium
	71	Dove	Bacteria	Proteobacteria	Deltaproteobacteria	Myxococcales	Polyangiaceae	Byssovorax	uncultured bacterium
	72	Dove	Bacteria	Proteobacteria	Gammaproteobacteria	Pseudomonadales	Pseudomonadaceae	Pseudomonas	uncultured bacterium
	74	Dove	Bacteria	Proteobacteria	Betaproteobacteria	Burkholderiales	Oxalobacteraceae	Massilia	uncultured bacterium
	76	Dove	Bacteria	Actinobacteria	Actinobacteria	Corynebacteriales	Nocardiaceae	Nocardia	uncultured bacterium
	77	Dove	Bacteria	Proteobacteria	Alphaproteobacteria	Rhizobiales	Methylobacteriaceae	Methylobacterium	uncultured bacterium
	78	Dove	Bacteria	Proteobacteria	Alphaproteobacteria	Rhizobiales	Hyphomicrobiaceae	Devosia	uncultured bacterium
	79	Dove	Bacteria	Actinobacteria	Actinobacteria	Kineosporiales	Kineosporiaceae	Quadrisphaera	uncultured bacterium
	81	Dove	Bacteria	Proteobacteria	Betaproteobacteria	Burkholderiales	Comamonadaceae	Ambiguous taxa	Ambiguous taxa
	82	Dove	Bacteria	Actinobacteria	Actinobacteria	Frankiales	Geodermatophilaceae	Modestobacter	uncultured actinobacterium
	83	Dove	Bacteria	Proteobacteria	Alphaproteobacteria	Rhizobiales	Hyphomicrobiaceae	Devosia	uncultured bacterium
	85	Dove	Bacteria	Proteobacteria	Betaproteobacteria	Burkholderiales	Oxalobacteraceae	Massilia	Ambiguous taxa
	86	Dove	Bacteria	Actinobacteria	Actinobacteria	Micrococcales	Microbacteriaceae	Plantibacter	Ambiguous taxa
	87	Dove	Bacteria	Proteobacteria	Betaproteobacteria	Burkholderiales	Oxalobacteraceae	Massilia	uncultured bacterium
	88	Dove	Bacteria	Proteobacteria	Betaproteobacteria	Burkholderiales	Oxalobacteraceae	Ambiguous taxa	Ambiguous taxa
	91	Dove	Bacteria	Actinobacteria	Actinobacteria	Kineosporiales	Kineosporiaceae	Quadrisphaera	uncultured bacterium
	92	Dove	Bacteria	Proteobacteria	Betaproteobacteria	Burkholderiales	Oxalobacteraceae	Massilia	uncultured bacterium
	93	Dove	Bacteria	Proteobacteria	Alphaproteobacteria	Sphingomonadales	Sphingomonadaceae	Sphingomonas	uncultured bacterium
	94	Dove	Bacteria	Proteobacteria	Betaproteobacteria	Burkholderiales	Oxalobacteraceae	Massilia	uncultured bacterium
	96	Dove	Bacteria	Proteobacteria	Alphaproteobacteria	Rhizobiales	Rhizobiaceae	Rhizobium	uncultured bacterium
	97	Dove	Bacteria	Proteobacteria	Betaproteobacteria	Methylophilales	Methylophilaceae	uncultured	uncultured bacterium
	98	Dove	Bacteria	Proteobacteria	Gammaproteobacteria	Enterobacteriales	Enterobacteriaceae	Escherichia-Shigella	uncultured bacterium
	99	Dove	Bacteria	Proteobacteria	Betaproteobacteria	Burkholderiales	Comamonadaceae	Aquabacterium	uncultured bacterium
	101	Dove	Bacteria	Bacteroidetes	Flavobacteriia	Flavobacteriales	Flavobacteriaceae	Flavobacterium	uncultured bacterium
	103	Dove	Bacteria	Bacteroidetes	Flavobacteriia	Flavobacteriales	Flavobacteriaceae	Flavobacterium	uncultured bacterium
	104	Dove	Bacteria	Proteobacteria	Alphaproteobacteria	Caulobacterales	Caulobacteraceae	Caulobacter	Ambiguous taxa
	105	Dove	Bacteria	Proteobacteria	Betaproteobacteria	Burkholderiales	Comamonadaceae	uncultured	Ambiguous taxa
	106	Dove	Bacteria	Proteobacteria	Alphaproteobacteria	Caulobacterales	Caulobacteraceae	Brevundimonas	uncultured bacterium
	108	Dove	Bacteria	Proteobacteria	Betaproteobacteria	Methylophilales	Methylophilaceae	Methylotenera	uncultured bacterium
	109	Dove	Bacteria	Proteobacteria	Alphaproteobacteria	Caulobacterales	Caulobacteraceae	Brevundimonas	Ambiguous taxa
	110	Dove	Bacteria	Proteobacteria	Alphaproteobacteria	Rhizobiales	Bradyrhizobiaceae	Rhodopseudomonas	Ambiguous taxa
	111	Dove	Bacteria	Proteobacteria	Alphaproteobacteria	Sphingomonadales	Sphingomonadaceae	Sphingomonas	Sphingomonas melonis
	112	Dove	Bacteria	Proteobacteria	Betaproteobacteria	Burkholderiales	Oxalobacteraceae	Massilia	uncultured bacterium
	113	Dove	Bacteria	Proteobacteria	Alphaproteobacteria	Rhizobiales	Bradyrhizobiaceae	Rhodopseudomonas	uncultured bacterium
	114	Dove	Bacteria	Proteobacteria	Alphaproteobacteria	Rhizobiales	Rhizobiaceae	Rhizobium	Rhizobium huautlense
	115	Dove	Bacteria	Proteobacteria	Betaproteobacteria	Burkholderiales	Oxalobacteraceae	Massilia	uncultured bacterium
	116	Dove	Bacteria	Actinobacteria	Actinobacteria	Propionibacteriales	Nocardioidaceae	Marmoricola	uncultured bacterium
	117	Dove	Bacteria	Proteobacteria	Betaproteobacteria	Burkholderiales	Oxalobacteraceae	Massilia	uncultured bacterium
	118	Dove	Bacteria	Proteobacteria	Alphaproteobacteria	Rhizobiales	Bradyrhizobiaceae	Bradyrhizobium	uncultured alpha proteobacterium
	119	Dove	Bacteria	Proteobacteria	Betaproteobacteria	Burkholderiales	Oxalobacteraceae	Massilia	uncultured bacterium
	120	Dove	Bacteria	Bacteroidetes	Flavobacteriia	Flavobacteriales	Flavobacteriaceae	Chryseobacterium	uncultured bacterium
	121	Dove	Bacteria	Actinobacteria	Actinobacteria	Propionibacteriales	Nocardioidaceae	Nocardioides	uncultured bacterium
	122	Dove	Bacteria	Proteobacteria	Alphaproteobacteria	Rhizobiales	Rhizobiaceae	Rhizobium	uncultured bacterium
	123	Dove	Bacteria	Proteobacteria	Alphaproteobacteria	Sphingomonadales	Sphingomonadaceae	Sphingomonas	uncultured bacterium
	124	Dove	Bacteria	Proteobacteria	Betaproteobacteria	Burkholderiales	Comamonadaceae	Variovorax	uncultured bacterium
	125	Dove	Bacteria	Proteobacteria	Alphaproteobacteria	Sphingomonadales	Sphingomonadaceae	Sphingomonas	Ambiguous taxa
	126	Dove	Bacteria	Actinobacteria	Actinobacteria	Kineosporiales	Kineosporiaceae	Quadrisphaera	uncultured bacterium
	127	Dove	Bacteria	Actinobacteria	Actinobacteria	Kineosporiales	Kineosporiaceae	Kineococcus	uncultured Kineococcus sp.
	128	Dove	Bacteria	Proteobacteria	Alphaproteobacteria	Rhizobiales	Hyphomicrobiaceae	Devosia	uncultured bacterium
	129	Dove	Bacteria	Proteobacteria	Alphaproteobacteria	Sphingomonadales	Sphingomonadaceae	Zymomonas	uncultured bacterium
	130	Dove	Bacteria	Actinobacteria	Actinobacteria	Propionibacteriales	Nocardioidaceae	Nocardioides	uncultured bacterium
	131	Dove	Bacteria	Proteobacteria	Alphaproteobacteria	Sphingomonadales	Sphingomonadaceae	Sphingomonas	Sphingomonas sp. TSBY-34
	132	Dove	Bacteria	Proteobacteria	Gammaproteobacteria	Xanthomonadales	Xanthomonadaceae	Stenotrophomonas	uncultured bacterium
	133	Dove	Bacteria	Proteobacteria	Alphaproteobacteria	Rhizobiales	Bradyrhizobiaceae	Rhodopseudomonas	uncultured bacterium
	134	Dove	Bacteria	Proteobacteria	Betaproteobacteria	Burkholderiales	Burkholderiaceae	Limnobacter	uncultured bacterium
	135	Dove	Bacteria	Proteobacteria	Betaproteobacteria	Burkholderiales	Comamonadaceae	Leptothrix	uncultured bacterium
	137	Dove	Bacteria	Actinobacteria	Actinobacteria	Propionibacteriales	Nocardioidaceae	Aeromicrobium	Ambiguous taxa
	138	Dove	Bacteria	Bacteroidetes	Flavobacteriia	Flavobacteriales	Flavobacteriaceae	Chryseobacterium	uncultured bacterium
	139	Dove	Bacteria	Actinobacteria	Actinobacteria	Propionibacteriales	Nocardioidaceae	Nocardioides	uncultured bacterium
	140	Dove	Bacteria	Proteobacteria	Alphaproteobacteria	Rhizobiales	Methylobacteriaceae	Methylobacterium	Ambiguous taxa
	141	Dove	Bacteria	Proteobacteria	Betaproteobacteria	Burkholderiales	Oxalobacteraceae	Massilia	Ambiguous taxa
	142	Dove	Bacteria	Proteobacteria	Alphaproteobacteria	Sphingomonadales	Sphingomonadaceae	Sphingomonas	uncultured alpha proteobacterium
	143	Dove	Bacteria	Proteobacteria	Betaproteobacteria	Burkholderiales	Comamonadaceae	uncultured	uncultured Leptothrix sp.
	144	Dove	Bacteria	Proteobacteria	Alphaproteobacteria	Rhizobiales	Bradyrhizobiaceae	Bosea	Ambiguous taxa
	145	Dove	Bacteria	Proteobacteria	Betaproteobacteria	Burkholderiales	Oxalobacteraceae	Massilia	uncultured bacterium
	146	Dove	Bacteria	Proteobacteria	Betaproteobacteria	Burkholderiales	Oxalobacteraceae	Massilia	uncultured beta proteobacterium
	147	Dove	Bacteria	Proteobacteria	Alphaproteobacteria	Rhizobiales	Methylobacteriaceae	Methylobacterium	uncultured bacterium
	148	Dove	No blast hit	NA	NA	NA	NA	NA	NA
	149	Dove	Bacteria	Proteobacteria	Alphaproteobacteria	Sphingomonadales	Sphingomonadaceae	Novosphingobium	Sphingomonas sp. SG-23i
	150	Dove	Bacteria	Proteobacteria	Betaproteobacteria	Burkholderiales	Comamonadaceae	Aquabacterium	uncultured Aquabacterium sp.
	151	Dove	Bacteria	Proteobacteria	Alphaproteobacteria	Rhizobiales	Methylobacteriaceae	Methylobacterium	Ambiguous taxa
	152	Dove	Bacteria	Proteobacteria	Gammaproteobacteria	Pseudomonadales	Pseudomonadaceae	Pseudomonas	Ambiguous taxa
	153	Dove	Bacteria	Proteobacteria	Betaproteobacteria	Burkholderiales	Oxalobacteraceae	Massilia	uncultured beta proteobacterium
	154	Dove	Bacteria	Proteobacteria	Gammaproteobacteria	Pseudomonadales	Pseudomonadaceae	Cellvibrio	uncultured Cellvibrio sp.
	155	Dove	Bacteria	Actinobacteria	Thermoleophilia	Solirubrobacterales	Patulibacteraceae	Patulibacter	Ambiguous taxa
	156	Dove	Bacteria	Proteobacteria	Alphaproteobacteria	Sphingomonadales	Sphingomonadaceae	Sphingomonas	uncultured Sphingomonas sp.
	157	Dove	Bacteria	Proteobacteria	Alphaproteobacteria	Rhizobiales	Bradyrhizobiaceae	Tardiphaga	glacier bacterium FXI3
	158	Dove	Bacteria	Proteobacteria	Alphaproteobacteria	Rhodospirillales	Acetobacteraceae	Roseomonas	uncultured bacterium
	159	Dove	Bacteria	Proteobacteria	Betaproteobacteria	Burkholderiales	Oxalobacteraceae	Massilia	uncultured bacterium
	160	Dove	Bacteria	Proteobacteria	Betaproteobacteria	Burkholderiales	Alcaligenaceae	Achromobacter	uncultured bacterium
	161	Dove	Bacteria	Proteobacteria	Betaproteobacteria	Burkholderiales	Comamonadaceae	Paucibacter	uncultured bacterium
	162	Dove	Bacteria	Proteobacteria	Betaproteobacteria	Burkholderiales	Oxalobacteraceae	Paucimonas	uncultured bacterium
	163	Dove	Bacteria	Proteobacteria	Alphaproteobacteria	Caulobacterales	Caulobacteraceae	Brevundimonas	uncultured bacterium
	164	Dove	Bacteria	Proteobacteria	Betaproteobacteria	Burkholderiales	Comamonadaceae	Xylophilus	uncultured bacterium
	165	Dove	Bacteria	Proteobacteria	Alphaproteobacteria	Rhodospirillales	Acetobacteraceae	Rhodovastum	uncultured bacterium
	166	Dove	Bacteria	Bacteroidetes	Flavobacteriia	Flavobacteriales	Flavobacteriaceae	Flavobacterium	uncultured Flavobacteriia bacterium
	167	Dove	Bacteria	Actinobacteria	Actinobacteria	Micrococcales	Microbacteriaceae	Frigoribacterium	Ambiguous taxa
	168	Dove	Bacteria	Proteobacteria	Alphaproteobacteria	Caulobacterales	Caulobacteraceae	Caulobacter	Ambiguous taxa
	169	Dove	Bacteria	Proteobacteria	Alphaproteobacteria	Rhizobiales	Methylobacteriaceae	Methylobacterium	Ambiguous taxa
	170	Dove	Bacteria	Actinobacteria	Actinobacteria	Propionibacteriales	Nocardioidaceae	Nocardioides	uncultured bacterium
	171	Dove	Bacteria	Proteobacteria	Betaproteobacteria	Burkholderiales	Alcaligenaceae	Achromobacter	uncultured bacterium
	172	Dove	Bacteria	Actinobacteria	Actinobacteria	Frankiales	Nakamurellaceae	Nakamurella	uncultured bacterium
	173	Dove	Bacteria	Proteobacteria	Betaproteobacteria	Burkholderiales	Oxalobacteraceae	Massilia	uncultured bacterium
	174	Dove	Bacteria	Bacteroidetes	Flavobacteriia	Flavobacteriales	Flavobacteriaceae	Flavobacterium	uncultured bacterium
	175	Dove	Bacteria	Proteobacteria	Alphaproteobacteria	Sphingomonadales	Sphingomonadaceae	Sphingomonas	Sphingomonas sp. TSBY-34
	176	Dove	Bacteria	Proteobacteria	Alphaproteobacteria	Rhizobiales	Hyphomicrobiaceae	Devosia	uncultured Devosia sp.
	177	Dove	Bacteria	Proteobacteria	Gammaproteobacteria	Pseudomonadales	Pseudomonadaceae	Pseudomonas	uncultured bacterium
	178	Dove	Bacteria	Proteobacteria	Betaproteobacteria	Burkholderiales	Oxalobacteraceae	Massilia	Ambiguous taxa
	179	Dove	Bacteria	Actinobacteria	Actinobacteria	Micrococcales	Microbacteriaceae	Amnibacterium	uncultured soil bacterium
	180	Dove	Bacteria	Actinobacteria	Actinobacteria	Micrococcales	Microbacteriaceae	Leifsonia	Ambiguous taxa
	181	Dove	Bacteria	Bacteroidetes	Flavobacteriia	Flavobacteriales	Flavobacteriaceae	Chryseobacterium	uncultured bacterium
	182	Dove	Bacteria	Actinobacteria	Actinobacteria	Micrococcales	Microbacteriaceae	Frondihabitans	uncultured bacterium
	183	Dove	Bacteria	Proteobacteria	Betaproteobacteria	Burkholderiales	Comamonadaceae	Variovorax	uncultured beta proteobacterium
	184	Dove	Bacteria	Proteobacteria	Alphaproteobacteria	Sphingomonadales	Sphingomonadaceae	Sphingomonas	Sphingomonas sp. HME8542
	185	Dove	Bacteria	Proteobacteria	Betaproteobacteria	Burkholderiales	Oxalobacteraceae	Massilia	uncultured bacterium
	186	Dove	Bacteria	Proteobacteria	Betaproteobacteria	Burkholderiales	Comamonadaceae	Polaromonas	uncultured Comamonas sp.
	187	Dove	Bacteria	Bacteroidetes	Flavobacteriia	Flavobacteriales	Flavobacteriaceae	Flavobacterium	uncultured organism
	188	Dove	Bacteria	Proteobacteria	Alphaproteobacteria	Rhizobiales	Bradyrhizobiaceae	Bosea	Ambiguous taxa
	189	Dove	Bacteria	Actinobacteria	Actinobacteria	Propionibacteriales	Nocardioidaceae	Nocardioides	Nocardioides sp. Sco-A25
	190	Dove	Bacteria	Proteobacteria	Betaproteobacteria	Burkholderiales	Oxalobacteraceae	uncultured	uncultured bacterium
	191	Dove	Bacteria	Proteobacteria	Betaproteobacteria	Burkholderiales	Oxalobacteraceae	Massilia	uncultured Massilia sp.
	192	Dove	Bacteria	Bacteroidetes	Flavobacteriia	Flavobacteriales	Flavobacteriaceae	Flavobacterium	uncultured bacterium
	193	Dove	Bacteria	Proteobacteria	Betaproteobacteria	Burkholderiales	Comamonadaceae	Aquincola	Ambiguous taxa
	194	Dove	Bacteria	Proteobacteria	Alphaproteobacteria	Rhizobiales	Rhizobiaceae	Rhizobium	Rhizobium genosp. R
	195	Dove	Bacteria	Proteobacteria	Betaproteobacteria	Burkholderiales	Comamonadaceae	Pelomonas	Ambiguous taxa
	196	Dove	Bacteria	Proteobacteria	Betaproteobacteria	Burkholderiales	Comamonadaceae	uncultured	uncultured bacterium
	197	Dove	Bacteria	Proteobacteria	Alphaproteobacteria	Rhizobiales	Rhizobiaceae	Shinella	uncultured Rhizobium sp.
	198	Dove	Bacteria	Proteobacteria	Betaproteobacteria	Burkholderiales	Oxalobacteraceae	Massilia	uncultured bacterium
	199	Dove	Bacteria	Proteobacteria	Betaproteobacteria	Burkholderiales	Oxalobacteraceae	Massilia	Ambiguous taxa
	200	Dove	Bacteria	Proteobacteria	Alphaproteobacteria	Sphingomonadales	Sphingomonadaceae	Sphingobium	Ambiguous taxa
	203	Dove	Fungi	Ascomycota	Leotiomycetes	Helotiales	unclassified Helotiales	unclassified Helotiales	Helotiales sp.
	214	Dove	Fungi	Ascomycota	Leotiomycetes	Helotiales	Helotiales family Incertae sedis	Tetracladium	Tetracladium sp.
	216	Dove	Fungi	Ascomycota	unclassified Ascomycota	unclassified Ascomycota	unclassified Ascomycota	unclassified Ascomycota	Ascomycota sp.
	218	Dove	Fungi	Basidiomycota	Tremellomycetes	Tremellales	Tremellales family Incertae sedis	Cryptococcus	Cryptococcus sp.
	221	Dove	Fungi	Basidiomycota	Tremellomycetes	unclassified Tremellomycetes	unclassified Tremellomycetes	unclassified Tremellomycetes	Tremellomycetes sp.
	222	Dove	Fungi	Ascomycota	unclassified Ascomycota	unclassified Ascomycota	unclassified Ascomycota	unclassified Ascomycota	Ascomycota sp.
	223	Dove	Fungi	Basidiomycota	Tremellomycetes	Tremellales	Tremellales family Incertae sedis	Cryptococcus	Cryptococcus chernovii
	224	Dove	Fungi	Basidiomycota	Microbotryomycetes	Sporidiobolales	Sporidiobolales family Incertae sedis	Rhodotorula	Rhodotorula psychrophenolica
	226	Dove	Fungi	Basidiomycota	Tremellomycetes	unclassified Tremellomycetes	unclassified Tremellomycetes	unclassified Tremellomycetes	Tremellomycetes sp.
	227	Dove	Fungi	Ascomycota	Leotiomycetes	Helotiales	unclassified Helotiales	unclassified Helotiales	Helotiales sp.
	228	Dove	Fungi	unclassified Fungi	unclassified Fungi	unclassified Fungi	unclassified Fungi	unclassified Fungi	Fungi sp.
	230	Dove	Fungi	unclassified Fungi	unclassified Fungi	unclassified Fungi	unclassified Fungi	unclassified Fungi	Fungi sp.
	231	Dove	Fungi	Basidiomycota	Microbotryomycetes	Sporidiobolales	Sporidiobolales family Incertae sedis	Rhodotorula	Rhodotorula hordea
	232	Dove	Fungi	Ascomycota	unclassified Ascomycota	unclassified Ascomycota	unclassified Ascomycota	unclassified Ascomycota	Ascomycota sp.
	233	Dove	Fungi	Ascomycota	Leotiomycetes	Helotiales	Helotiales family Incertae sedis	Tetracladium	Tetracladium sp.
	234	Dove	Fungi	Basidiomycota	Microbotryomycetes	Sporidiobolales	Sporidiobolales family Incertae sedis	Rhodotorula	Rhodotorula psychrophenolica
	235	Dove	Fungi	Ascomycota	unclassified Ascomycota	unclassified Ascomycota	unclassified Ascomycota	unclassified Ascomycota	Ascomycota sp.
	236	Dove	Fungi	Basidiomycota	Tremellomycetes	unclassified Tremellomycetes	unclassified Tremellomycetes	unclassified Tremellomycetes	Tremellomycetes sp.
	237	Dove	Fungi	Basidiomycota	Microbotryomycetes	Leucosporidiales	Leucosporidiaceae	Leucosporidium	Leucosporidium sp. 8138 GP 2013
	238	Dove	Fungi	Ascomycota	Leotiomycetes	Helotiales	unclassified Helotiales	unclassified Helotiales	Helotiales sp.
	239	Dove	Fungi	Ascomycota	Leotiomycetes	Helotiales	unclassified Helotiales	unclassified Helotiales	Helotiales sp.
	240	Dove	Fungi	Ascomycota	Dothideomycetes	Venturiales	Venturiaceae	Venturia	Venturia sp.
	241	Dove	Fungi	Basidiomycota	Tremellomycetes	Tremellales	Tremellales family Incertae sedis	Cryptococcus	Cryptococcus victoriae
	242	Dove	Fungi	Ascomycota	Dothideomycetes	Pleosporales	Leptosphaeriaceae	Leptosphaeria	Leptosphaeria sp.
	243	Dove	Fungi	Ascomycota	Leotiomycetes	Helotiales	Sclerotiniaceae	Botrytis	Botrytis caroliniana
	244	Dove	Fungi	Basidiomycota	Microbotryomycetes	Sporidiobolales	Sporidiobolales family Incertae sedis	Rhodotorula	Rhodotorula psychrophenolica
	245	Dove	Fungi	Basidiomycota	Microbotryomycetes	Leucosporidiales	Leucosporidiaceae	Leucosporidiella	Leucosporidiella fragaria
	246	Dove	Fungi	Ascomycota	Sordariomycetes	Hypocreales	Nectriaceae	Gibberella	Gibberella baccata
	247	Dove	Fungi	Ascomycota	Saccharomycetes	Saccharomycetales	Saccharomycetales family Incertae sedis	Debaryomyces	Debaryomyces prosopidis
	248	Dove	Fungi	Basidiomycota	Tremellomycetes	Tremellales	Tremellales family Incertae sedis	Cryptococcus	Cryptococcus victoriae
	249	Dove	Fungi	Ascomycota	Leotiomycetes	Helotiales	unclassified Helotiales	unclassified Helotiales	Helotiales sp.
	251	Dove	Fungi	Basidiomycota	Tremellomycetes	Cystofilobasidiales	unclassified Cystofilobasidiales	unclassified Cystofilobasidiales	Cystofilobasidiales sp.
	252	Dove	Fungi	Basidiomycota	Tremellomycetes	Cystofilobasidiales	unclassified Cystofilobasidiales	unclassified Cystofilobasidiales	Cystofilobasidiales sp.
	253	Dove	Fungi	Ascomycota	Dothideomycetes	Pleosporales	Pleosporaceae	Alternaria	Alternaria sp.
	255	Dove	Fungi	Basidiomycota	Tremellomycetes	Cystofilobasidiales	Cystofilobasidiaceae	Mrakia	Mrakia frigida
	256	Dove	Fungi	Ascomycota	unclassified Ascomycota	unclassified Ascomycota	unclassified Ascomycota	unclassified Ascomycota	Ascomycota sp.
	257	Dove	Fungi	Ascomycota	unclassified Ascomycota	unclassified Ascomycota	unclassified Ascomycota	unclassified Ascomycota	Ascomycota sp.
	260	Dove	Fungi	Basidiomycota	Microbotryomycetes	Leucosporidiales	Leucosporidiaceae	Leucosporidiella	Leucosporidiella creatinivora
	261	Dove	Fungi	Basidiomycota	Tremellomycetes	Tremellales	Tremellales family Incertae sedis	Cryptococcus	Cryptococcus dimennae
	262	Dove	Fungi	Ascomycota	Ascomycota class Incertae sedis	Ascomycota order Incertae sedis	Ascomycota family Incertae sedis	Ypsilina	Ypsilina graminea
	263	Dove	Fungi	Ascomycota	Sordariomycetes	unclassified Sordariomycetes	unclassified Sordariomycetes	unclassified Sordariomycetes	Sordariomycetes sp.
	264	Dove	Fungi	Ascomycota	Leotiomycetes	Helotiales	unclassified Helotiales	unclassified Helotiales	Helotiales sp.
	265	Dove	Fungi	Basidiomycota	Tremellomycetes	unclassified Tremellomycetes	unclassified Tremellomycetes	unclassified Tremellomycetes	Tremellomycetes sp.
	266	Dove	Fungi	Basidiomycota	Microbotryomycetes	unclassified Microbotryomycetes	unclassified Microbotryomycetes	unclassified Microbotryomycetes	Microbotryomycetes sp.
	267	Dove	Fungi	Ascomycota	Dothideomycetes	Pleosporales	unclassified Pleosporales	unclassified Pleosporales	Pleosporales sp.
	268	Dove	Fungi	Basidiomycota	Tremellomycetes	Cystofilobasidiales	Cystofilobasidiaceae	Udeniomyces	Udeniomyces pannonicus
	269	Dove	Fungi	Basidiomycota	Agaricomycetes	Agaricales	Psathyrellaceae	Psathyrella	Psathyrella sp.
	270	Dove	Fungi	Basidiomycota	Tremellomycetes	Cystofilobasidiales	Cystofilobasidiaceae	Udeniomyces	Udeniomyces pannonicus
	271	Dove	Fungi	Ascomycota	Leotiomycetes	Helotiales	Helotiales family Incertae sedis	Tetracladium	Tetracladium maxilliforme
	272	Dove	Fungi	Ascomycota	Leotiomycetes	Helotiales	Helotiales family Incertae sedis	Tetracladium	Tetracladium sp.
	273	Dove	Fungi	Ascomycota	Dothideomycetes	Capnodiales	Davidiellaceae	Cladosporium	Cladosporium halotolerans
	274	Dove	Fungi	Ascomycota	unclassified Ascomycota	unclassified Ascomycota	unclassified Ascomycota	unclassified Ascomycota	Ascomycota sp.
	275	Dove	Fungi	Basidiomycota	Tremellomycetes	unclassified Tremellomycetes	unclassified Tremellomycetes	unclassified Tremellomycetes	Tremellomycetes sp.
	276	Dove	Fungi	Basidiomycota	Tremellomycetes	Tremellales	Tremellales family Incertae sedis	Dioszegia	Dioszegia butyracea
	277	Dove	Fungi	Ascomycota	Leotiomycetes	Helotiales	Helotiales family Incertae sedis	Tetracladium	Tetracladium sp.
	278	Dove	Fungi	Basidiomycota	Tremellomycetes	Tremellales	Tremellales family Incertae sedis	Cryptococcus	Cryptococcus sp.
	279	Dove	Fungi	Ascomycota	Dothideomycetes	unclassified Dothideomycetes	unclassified Dothideomycetes	unclassified Dothideomycetes	Dothideomycetes sp.
	280	Dove	Fungi	Basidiomycota	Tremellomycetes	Tremellales	Tremellales family Incertae sedis	Bullera	Bullera globospora
	281	Dove	Fungi	Basidiomycota	Tremellomycetes	unclassified Tremellomycetes	unclassified Tremellomycetes	unclassified Tremellomycetes	Tremellomycetes sp.
	282	Dove	Fungi	Ascomycota	Leotiomycetes	Helotiales	Helotiaceae	Hymenoscyphus	Hymenoscyphus tetracladius
	284	Dove	Fungi	Ascomycota	Dothideomycetes	Pleosporales	Leptosphaeriaceae	Leptosphaeria	Leptosphaeria sp.
	285	Dove	Fungi	Basidiomycota	Tremellomycetes	Filobasidiales	unclassified Filobasidiales	unclassified Filobasidiales	Filobasidiales sp.
	286	Dove	Fungi	Basidiomycota	Microbotryomycetes	unclassified Microbotryomycetes	unclassified Microbotryomycetes	unclassified Microbotryomycetes	Microbotryomycetes sp.
	287	Dove	Fungi	Ascomycota	Dothideomycetes	Pleosporales	unclassified Pleosporales	unclassified Pleosporales	Pleosporales sp.
	288	Dove	Fungi	Ascomycota	unclassified Ascomycota	unclassified Ascomycota	unclassified Ascomycota	unclassified Ascomycota	Ascomycota sp.
	289	Dove	Fungi	Ascomycota	unclassified Ascomycota	unclassified Ascomycota	unclassified Ascomycota	unclassified Ascomycota	Ascomycota sp.
	290	Dove	Fungi	Basidiomycota	Tremellomycetes	Tremellales	Tremellales family Incertae sedis	Cryptococcus	Cryptococcus sp.
	291	Dove	Fungi	Ascomycota	Dothideomycetes	Pleosporales	unclassified Pleosporales	unclassified Pleosporales	Pleosporales sp.
	292	Dove	Fungi	Ascomycota	Leotiomycetes	Helotiales	Helotiales family Incertae sedis	Tetracladium	Tetracladium sp.
	293	Dove	Fungi	Ascomycota	Sordariomycetes	Xylariales	Xylariales family Incertae sedis	Microdochium	Microdochium phragmitis
	294	Dove	Fungi	unclassified Fungi	unclassified Fungi	unclassified Fungi	unclassified Fungi	unclassified Fungi	Fungi sp.
	295	Dove	Fungi	Basidiomycota	Tremellomycetes	Cystofilobasidiales	unclassified Cystofilobasidiales	unclassified Cystofilobasidiales	Cystofilobasidiales sp.
	296	Dove	Fungi	Basidiomycota	Tremellomycetes	Cystofilobasidiales	Cystofilobasidiaceae	Itersonilia	Itersonilia perplexans
	297	Dove	Fungi	Ascomycota	unclassified Ascomycota	unclassified Ascomycota	unclassified Ascomycota	unclassified Ascomycota	Ascomycota sp.
	298	Dove	Fungi	Ascomycota	Leotiomycetes	Helotiales	unclassified Helotiales	unclassified Helotiales	Helotiales sp.
	299	Dove	Fungi	Ascomycota	Leotiomycetes	Helotiales	Helotiales family Incertae sedis	Cadophora	Cadophora sp.
	300	Dove	Fungi	Basidiomycota	Tremellomycetes	Tremellales	Tremellales family Incertae sedis	Dioszegia	Dioszegia rishiriensis
	301	Dove	Fungi	Basidiomycota	Microbotryomycetes	Leucosporidiales	Leucosporidiaceae	Leucosporidium	Leucosporidium drummii
	302	Dove	Fungi	Basidiomycota	Tremellomycetes	Tremellales	Tremellales family Incertae sedis	Dioszegia	Dioszegia sp. TP Snow Y51
	303	Dove	Fungi	Ascomycota	Dothideomycetes	Pleosporales	Pleosporaceae	Pleospora	Pleospora herbarum
	304	Dove	Fungi	Ascomycota	Saccharomycetes	Saccharomycetales	Saccharomycetales family Incertae sedis	Candida	Candida metapsilosis
	305	Dove	Fungi	Ascomycota	unclassified Ascomycota	unclassified Ascomycota	unclassified Ascomycota	unclassified Ascomycota	Ascomycota sp.
	306	Dove	Fungi	Ascomycota	Leotiomycetes	Helotiales	Helotiaceae	Rhizoscyphus	Rhizoscyphus sp.
	307	Dove	Fungi	Ascomycota	Ascomycota class Incertae sedis	Ascomycota order Incertae sedis	Ascomycota family Incertae sedis	Chalara	Chalara sp.
	308	Dove	Fungi	Basidiomycota	Tremellomycetes	Tremellales	Tremellales family Incertae sedis	Cryptococcus	Cryptococcus terricola
	309	Dove	Fungi	Basidiomycota	Microbotryomycetes	Sporidiobolales	Sporidiobolales family Incertae sedis	Rhodotorula	Rhodotorula hordea
	310	Dove	Fungi	Basidiomycota	Agaricomycetes	Cantharellales	Clavulinaceae	Clavulina	Clavulina monodiminutiva
	311	Dove	Fungi	Basidiomycota	Tremellomycetes	Tremellales	unclassified Tremellales	unclassified Tremellales	Tremellales sp.
	312	Dove	Fungi	Ascomycota	Dothideomycetes	unclassified Dothideomycetes	unclassified Dothideomycetes	unclassified Dothideomycetes	Dothideomycetes sp.
	313	Dove	Fungi	Ascomycota	unclassified Ascomycota	unclassified Ascomycota	unclassified Ascomycota	unclassified Ascomycota	Ascomycota sp.
	314	Dove	Fungi	Ascomycota	Dothideomycetes	Pleosporales	unclassified Pleosporales	unclassified Pleosporales	Pleosporales sp.
	315	Dove	Fungi	Basidiomycota	Microbotryomycetes	Leucosporidiales	unclassified Leucosporidiales	unclassified Leucosporidiales	Leucosporidiales sp.
	316	Dove	No blast hit	NA	NA	NA	NA	NA	NA
	317	Dove	Fungi	Ascomycota	Leotiomycetes	Helotiales	unclassified Helotiales	unclassified Helotiales	Helotiales sp.
	318	Dove	Fungi	unclassified Fungi	unclassified Fungi	unclassified Fungi	unclassified Fungi	unclassified Fungi	Fungi sp.
	319	Dove	Fungi	Basidiomycota	Agaricomycetes	Sebacinales	Sebacinaceae	unclassified Sebacinaceae	uncultured Sebacina
	320	Dove	Fungi	Ascomycota	Dothideomycetes	Pleosporales	Leptosphaeriaceae	Leptosphaeria	Leptosphaeria sp.
	321	Dove	Fungi	Basidiomycota	unclassified Basidiomycota	unclassified Basidiomycota	unclassified Basidiomycota	unclassified Basidiomycota	Basidiomycota sp.
	322	Dove	Fungi	Ascomycota	Leotiomycetes	Helotiales	Helotiales family Incertae sedis	Helgardia	Helgardia sp.
	323	Dove	Fungi	Basidiomycota	Microbotryomycetes	Sporidiobolales	Sporidiobolales family Incertae sedis	Rhodotorula	Rhodotorula psychrophenolica
	324	Dove	Fungi	Basidiomycota	Microbotryomycetes	Microbotryales	unclassified Microbotryales	unclassified Microbotryales	Microbotryales sp.
	325	Dove	Fungi	Ascomycota	Dothideomycetes	unclassified Dothideomycetes	unclassified Dothideomycetes	unclassified Dothideomycetes	Dothideomycetes sp.
	326	Dove	Fungi	Ascomycota	Ascomycota class Incertae sedis	Ascomycota order Incertae sedis	Ascomycota family Incertae sedis	Ypsilina	Ypsilina graminea
	327	Dove	Fungi	Ascomycota	Dothideomycetes	unclassified Dothideomycetes	unclassified Dothideomycetes	unclassified Dothideomycetes	Dothideomycetes sp.
	328	Dove	Fungi	Basidiomycota	Agaricomycetes	Agaricales	Typhulaceae	Typhula	Typhula maritima
	329	Dove	Fungi	Ascomycota	Leotiomycetes	Helotiales	Helotiales family Incertae sedis	Tetracladium	Tetracladium sp.
	330	Dove	Fungi	Ascomycota	Dothideomycetes	Pleosporales	unclassified Pleosporales	unclassified Pleosporales	Pleosporales sp.
	331	Dove	Fungi	Ascomycota	Dothideomycetes	Pleosporales	Leptosphaeriaceae	unclassified Leptosphaeriaceae	Leptosphaeriaceae sp.
	332	Dove	Fungi	Basidiomycota	Agaricostilbomycetes	Agaricostilbales	Agaricostilbaceae	Bensingtonia	Bensingtonia yuccicola
	333	Dove	Fungi	Ascomycota	Leotiomycetes	Helotiales	Helotiales family Incertae sedis	Tetracladium	Tetracladium sp.
	334	Dove	Fungi	Ascomycota	Leotiomycetes	Helotiales	unclassified Helotiales	unclassified Helotiales	Helotiales sp.
	335	Dove	Fungi	Ascomycota	Leotiomycetes	Helotiales	unclassified Helotiales	unclassified Helotiales	Helotiales sp.
	336	Dove	Fungi	Ascomycota	unclassified Ascomycota	unclassified Ascomycota	unclassified Ascomycota	unclassified Ascomycota	Ascomycota sp.
	337	Dove	Fungi	Basidiomycota	Tremellomycetes	Cystofilobasidiales	Cystofilobasidiaceae	Cystofilobasidium	Cystofilobasidium infirmominiatum
	338	Dove	Fungi	Ascomycota	Leotiomycetes	Leotiales	Leotiaceae	Alatospora	Alatospora acuminata
	339	Dove	Fungi	Ascomycota	Leotiomycetes	Helotiales	Helotiales family Incertae sedis	Tetracladium	Tetracladium sp.
	340	Dove	Fungi	Ascomycota	Leotiomycetes	Helotiales	unclassified Helotiales	unclassified Helotiales	Helotiales sp.
	341	Dove	Fungi	Ascomycota	Leotiomycetes	Helotiales	Helotiales family Incertae sedis	Tetracladium	Tetracladium sp.
	342	Dove	Fungi	Ascomycota	unclassified Ascomycota	unclassified Ascomycota	unclassified Ascomycota	unclassified Ascomycota	Ascomycota sp.
	343	Dove	Fungi	Ascomycota	Ascomycota class Incertae sedis	Ascomycota order Incertae sedis	Pseudeurotiaceae	unclassified Pseudeurotiaceae	Pseudeurotiaceae sp.
	344	Dove	Fungi	Basidiomycota	Tremellomycetes	Cystofilobasidiales	Cystofilobasidiaceae	Guehomyces	Guehomyces pullulans
	345	Dove	Fungi	Basidiomycota	Tremellomycetes	Cystofilobasidiales	Cystofilobasidiaceae	Udeniomyces	Udeniomyces pannonicus
	346	Dove	Fungi	Ascomycota	Sordariomycetes	Xylariales	Xylariales family Incertae sedis	Monographella	Monographella nivalis
	347	Dove	Fungi	Ascomycota	Taphrinomycetes	Taphrinales	Taphrinaceae	Lalaria	Lalaria carpini
	348	Dove	Fungi	Ascomycota	Dothideomycetes	Pleosporales	Pleosporales family Incertae sedis	Didymella	Didymella sp.
	349	Dove	Fungi	Zygomycota	Zygomycota class Incertae sedis	Mortierellales	Mortierellaceae	Mortierella	Mortierella sp. FSU 10537
	350	Dove	Fungi	Ascomycota	Taphrinomycetes	Taphrinales	Taphrinaceae	unclassified Taphrinaceae	Taphrinaceae sp.
	351	Dove	Fungi	Ascomycota	Leotiomycetes	Helotiales	unclassified Helotiales	unclassified Helotiales	Helotiales sp.
	352	Dove	Fungi	Ascomycota	Leotiomycetes	Helotiales	unclassified Helotiales	unclassified Helotiales	Helotiales sp.
	353	Dove	Fungi	Ascomycota	Leotiomycetes	Helotiales	Helotiales family Incertae sedis	Helgardia	Helgardia anguioides
	354	Dove	Fungi	Basidiomycota	Agaricomycetes	Agaricales	Typhulaceae	Typhula	Typhula incarnata
	355	Dove	Fungi	Ascomycota	Dothideomycetes	Pleosporales	unclassified Pleosporales	unclassified Pleosporales	Pleosporales sp.
	356	Dove	Fungi	Basidiomycota	Microbotryomycetes	Sporidiobolales	unclassified Sporidiobolales	unclassified Sporidiobolales	Sporidiobolales sp.
	357	Dove	Fungi	Ascomycota	Leotiomycetes	Helotiales	Helotiaceae	Hymenoscyphus	Hymenoscyphus caudatus
	358	Dove	Fungi	Ascomycota	unclassified Ascomycota	unclassified Ascomycota	unclassified Ascomycota	unclassified Ascomycota	Ascomycota sp.
	359	Dove	Fungi	Basidiomycota	Tremellomycetes	Tremellales	Tremellales family Incertae sedis	unclassified Tremellales	Tremellales sp.
	360	Dove	Fungi	Ascomycota	Dothideomycetes	Pleosporales	unclassified Pleosporales	unclassified Pleosporales	Pleosporales sp.
	361	Dove	Fungi	Chytridiomycota	Chytridiomycetes	Olpidiales	Olpidiaceae	Olpidium	Olpidium brassicae
	362	Dove	Fungi	Ascomycota	Leotiomycetes	Helotiales	Helotiaceae	Hymenoscyphus	Hymenoscyphus caudatus
	363	Dove	Fungi	Basidiomycota	Tremellomycetes	Tremellales	Tremellales family Incertae sedis	unclassified Tremellales	Tremellales sp.
	364	Dove	Fungi	Ascomycota	Leotiomycetes	Helotiales	Hyaloscyphaceae	Cistella	Cistella sp.
	365	Dove	Fungi	Ascomycota	Leotiomycetes	Helotiales	unclassified Helotiales	unclassified Helotiales	Helotiales sp.
	366	Dove	Fungi	Ascomycota	Leotiomycetes	Helotiales	Helotiaceae	Hymenoscyphus	Hymenoscyphus cf fructigenus 2247
	367	Dove	Fungi	Ascomycota	Leotiomycetes	Helotiales	Helotiales family Incertae sedis	Tetracladium	Tetracladium breve
	368	Dove	Fungi	Ascomycota	Saccharomycetes	Saccharomycetales	Saccharomycetales family Incertae sedis	Candida	Candida parapsilosis
	369	Dove	Fungi	Ascomycota	Sordariomycetes	Xylariales	Amphisphaeriaceae	unclassified Amphisphaeriaceae	Amphisphaeriaceae sp.
	370	Dove	Fungi	Basidiomycota	Microbotryomycetes	Sporidiobolales	Sporidiobolales family Incertae sedis	Rhodotorula	Rhodotorula hordea
	371	Dove	Fungi	Ascomycota	Leotiomycetes	Helotiales	Helotiales family Incertae sedis	Tetracladium	Tetracladium sp.
	372	Dove	Fungi	Ascomycota	Saccharomycetes	Saccharomycetales	Saccharomycetales family Incertae sedis	Candida	Candida metapsilosis
	373	Dove	Fungi	Basidiomycota	Microbotryomycetes	Leucosporidiales	Leucosporidiaceae	Leucosporidiella	Leucosporidiella fragaria
	374	Dove	Fungi	Ascomycota	Taphrinomycetes	Taphrinales	Taphrinaceae	Lalaria	Lalaria carpini
	375	Dove	Fungi	Basidiomycota	Microbotryomycetes	Sporidiobolales	Sporidiobolales family Incertae sedis	Rhodotorula	Rhodotorula psychrophenolica
	376	Dove	Fungi	Ascomycota	Leotiomycetes	Helotiales	Helotiaceae	Hymenoscyphus	Hymenoscyphus caudatus
	377	Dove	Fungi	Ascomycota	Leotiomycetes	Helotiales	Helotiaceae	Crocicreas	Crocicreas sp.
	378	Dove	Fungi	Ascomycota	Leotiomycetes	Helotiales	Helotiales family Incertae sedis	Tetracladium	Tetracladium marchalianum
	379	Dove	Fungi	Basidiomycota	Microbotryomycetes	Sporidiobolales	Sporidiobolales family Incertae sedis	Sporobolomyces	Sporobolomyces ruberrimus
	380	Dove	Fungi	Basidiomycota	Microbotryomycetes	Leucosporidiales	Leucosporidiaceae	Mastigobasidium	Mastigobasidium intermedium
	381	Dove	Fungi	Ascomycota	Dothideomycetes	Pleosporales	Pleosporales family Incertae sedis	Ascochyta	Ascochyta sp.
	382	Dove	Fungi	Ascomycota	Dothideomycetes	Pleosporales	Phaeosphaeriaceae	Phaeosphaeria	Phaeosphaeria sp.
	383	Dove	Fungi	Ascomycota	unclassified Ascomycota	unclassified Ascomycota	unclassified Ascomycota	unclassified Ascomycota	Ascomycota sp.
	384	Dove	Fungi	Ascomycota	Dothideomycetes	Pleosporales	unclassified Pleosporales	unclassified Pleosporales	Pleosporales sp.
	385	Dove	Fungi	Basidiomycota	Tremellomycetes	Tremellales	unclassified Tremellales	unclassified Tremellales	Tremellales sp.
	386	Dove	Fungi	Basidiomycota	Wallemiomycetes	Wallemiales	Wallemiaceae	Wallemia	Wallemia sebi
	387	Dove	Fungi	Ascomycota	Leotiomycetes	Helotiales	unclassified Helotiales	unclassified Helotiales	Helotiales sp.
	388	Dove	Fungi	Ascomycota	Dothideomycetes	Pleosporales	unclassified Pleosporales	unclassified Pleosporales	Pleosporales sp.
	389	Dove	Fungi	Ascomycota	Leotiomycetes	Helotiales	Helotiales family Incertae sedis	Tetracladium	Tetracladium breve
	390	Dove	Fungi	Ascomycota	unclassified Ascomycota	unclassified Ascomycota	unclassified Ascomycota	unclassified Ascomycota	Ascomycota sp.
	391	Dove	Fungi	Ascomycota	Leotiomycetes	Helotiales	unclassified Helotiales	unclassified Helotiales	Helotiales sp.
	392	Dove	Fungi	Ascomycota	Leotiomycetes	Helotiales	Helotiaceae	Articulospora	Articulospora sp.
	393	Dove	Fungi	Basidiomycota	Tremellomycetes	Tremellales	Tremellales family Incertae sedis	Cryptococcus	Cryptococcus dimennae
	394	Dove	Fungi	Basidiomycota	Agaricomycetes	Cantharellales	Ceratobasidiaceae	unclassified Ceratobasidiaceae	Ceratobasidiaceae sp.
	395	Dove	Fungi	Ascomycota	Dothideomycetes	Pleosporales	Pleomassariaceae	Prosthemium	Prosthemium intermedium
	396	Dove	Fungi	Basidiomycota	Microbotryomycetes	Leucosporidiales	Leucosporidiaceae	Leucosporidium	Leucosporidium golubevii
	397	Dove	Fungi	Ascomycota	unclassified Ascomycota	unclassified Ascomycota	unclassified Ascomycota	unclassified Ascomycota	Ascomycota sp.
	398	Dove	Fungi	Ascomycota	Leotiomycetes	Helotiales	unclassified Helotiales	unclassified Helotiales	Helotiales sp.
	399	Dove	Fungi	Basidiomycota	Microbotryomycetes	Sporidiobolales	Sporidiobolales family Incertae sedis	Rhodotorula	Rhodotorula sp. 3 23T
	400	Dove	Fungi	Ascomycota	Dothideomycetes	Venturiales	Venturiaceae	Venturia	Venturia sp.
Altruist	1	Altruist	Bacteria	Proteobacteria	Alphaproteobacteria	Sphingomonadales	Sphingomonadaceae	Sphingomonas	Sphingomonas sp. TSBY-34
	2	Altruist	Bacteria	Proteobacteria	Gammaproteobacteria	Pseudomonadales	Pseudomonadaceae	Pseudomonas	uncultured bacterium
	3	Altruist	Bacteria	Proteobacteria	Betaproteobacteria	Burkholderiales	Oxalobacteraceae	Massilia	uncultured bacterium
	5	Altruist	Bacteria	Proteobacteria	Betaproteobacteria	Burkholderiales	Comamonadaceae	Variovorax	uncultured bacterium
	7	Altruist	Bacteria	Proteobacteria	Alphaproteobacteria	Sphingomonadales	Sphingomonadaceae	Sphingomonas	uncultured bacterium
	18	Altruist	Bacteria	Proteobacteria	Alphaproteobacteria	Rhizobiales	Rhizobiaceae	Rhizobium	uncultured bacterium
	26	Altruist	Bacteria	Firmicutes	Bacilli	Lactobacillales	Streptococcaceae	Streptococcus	uncultured bacterium
	29	Altruist	Bacteria	Proteobacteria	Betaproteobacteria	Burkholderiales	Oxalobacteraceae	Massilia	uncultured bacterium
	32	Altruist	Bacteria	Proteobacteria	Betaproteobacteria	Burkholderiales	Oxalobacteraceae	Janthinobacterium	Ambiguous taxa
	45	Altruist	Bacteria	Proteobacteria	Alphaproteobacteria	Sphingomonadales	Sphingomonadaceae	Sphingomonas	uncultured bacterium
	201	Altruist	Fungi	Basidiomycota	Tremellomycetes	Cystofilobasidiales	Cystofilobasidiaceae	Itersonilia	Itersonilia perplexans
	202	Altruist	Fungi	Ascomycota	Leotiomycetes	Helotiales	Helotiales family Incertae sedis	Tetracladium	Tetracladium maxilliforme
	204	Altruist	Fungi	Ascomycota	unclassified Ascomycota	unclassified Ascomycota	unclassified Ascomycota	unclassified Ascomycota	Ascomycota sp.
	206	Altruist	Fungi	Basidiomycota	Tremellomycetes	Tremellales	Tremellales family Incertae sedis	unclassified Tremellales	Tremellales sp.
	207	Altruist	Fungi	Ascomycota	Leotiomycetes	Helotiales	Helotiales family Incertae sedis	Tetracladium	Tetracladium sp.
	208	Altruist	Fungi	Ascomycota	Dothideomycetes	Pleosporales	unclassified Pleosporales	unclassified Pleosporales	Pleosporales sp.
	210	Altruist	Fungi	Basidiomycota	Tremellomycetes	Cystofilobasidiales	Cystofilobasidiaceae	Udeniomyces	Udeniomyces pannonicus
	211	Altruist	Fungi	Basidiomycota	Microbotryomycetes	Leucosporidiales	Leucosporidiaceae	Leucosporidium	Leucosporidium golubevii
	212	Altruist	Fungi	Ascomycota	Leotiomycetes	Helotiales	Helotiales family Incertae sedis	Tetracladium	Tetracladium sp.
	213	Altruist	Fungi	Ascomycota	Leotiomycetes	Helotiales	Helotiales family Incertae sedis	Tetracladium	Tetracladium sp.
	52	Altruist-Egoist	Bacteria	Proteobacteria	Betaproteobacteria	Burkholderiales	Oxalobacteraceae	Janthinobacterium	uncultured bacterium
	215	Altruist-Egoist	Fungi	Basidiomycota	Microbotryomycetes	Leucosporidiales	Leucosporidiaceae	Leucosporidiella	Leucosporidiella creatinivora
	217	Altruist-Egoist	Fungi	Basidiomycota	Tremellomycetes	unclassified Tremellomycetes	unclassified Tremellomycetes	unclassified Tremellomycetes	Tremellomycetes sp.
	219	Altruist-Egoist	Fungi	Ascomycota	Dothideomycetes	Pleosporales	Pleosporales family Incertae sedis	Phoma	Phoma saxea
	231	Altruist-Egoist	Fungi	Basidiomycota	Microbotryomycetes	Sporidiobolales	Sporidiobolales family Incertae sedis	Rhodotorula	Rhodotorula hordea
	237	Altruist-Egoist	Fungi	Basidiomycota	Microbotryomycetes	Leucosporidiales	Leucosporidiaceae	Leucosporidium	Leucosporidium sp. 8138 GP 2013
	247	Altruist-Egoist	Fungi	Ascomycota	Saccharomycetes	Saccharomycetales	Saccharomycetales family Incertae sedis	Debaryomyces	Debaryomyces prosopidis
	251	Altruist-Egoist	Fungi	Basidiomycota	Tremellomycetes	Cystofilobasidiales	unclassified Cystofilobasidiales	unclassified Cystofilobasidiales	Cystofilobasidiales sp.
	329	Altruist-Egoist	Fungi	Ascomycota	Leotiomycetes	Helotiales	Helotiales family Incertae sedis	Tetracladium	Tetracladium sp.
	4	Egoist	Bacteria	Proteobacteria	Betaproteobacteria	Burkholderiales	Oxalobacteraceae	Ambiguous taxa	Ambiguous taxa
	8	Egoist	Bacteria	Proteobacteria	Betaproteobacteria	Burkholderiales	Oxalobacteraceae	Janthinobacterium	uncultured bacterium
	14	Egoist	Bacteria	Proteobacteria	Betaproteobacteria	Burkholderiales	Oxalobacteraceae	Massilia	uncultured bacterium
	23	Egoist	Bacteria	Proteobacteria	Betaproteobacteria	Burkholderiales	Oxalobacteraceae	Duganella	uncultured bacterium
	30	Egoist	Bacteria	Bacteroidetes	Flavobacteriia	Flavobacteriales	Flavobacteriaceae	Flavobacterium	uncultured bacterium
	31	Egoist	Bacteria	Proteobacteria	Betaproteobacteria	Burkholderiales	Oxalobacteraceae	Massilia	uncultured bacterium
	43	Egoist	Bacteria	Proteobacteria	Betaproteobacteria	Burkholderiales	Alcaligenaceae	Achromobacter	uncultured bacterium
	44	Egoist	Bacteria	Proteobacteria	Betaproteobacteria	Burkholderiales	Oxalobacteraceae	Massilia	uncultured Burkholderiales bacterium
	47	Egoist	Bacteria	Proteobacteria	Gammaproteobacteria	Pseudomonadales	Pseudomonadaceae	Pseudomonas	uncultured bacterium
	48	Egoist	Bacteria	Proteobacteria	Gammaproteobacteria	Pseudomonadales	Pseudomonadaceae	Pseudomonas	uncultured bacterium
	49	Egoist	Bacteria	Proteobacteria	Alphaproteobacteria	Rhizobiales	Hyphomicrobiaceae	Devosia	Ambiguous taxa
	50	Egoist	Bacteria	Bacteroidetes	Flavobacteriia	Flavobacteriales	Flavobacteriaceae	Flavobacterium	uncultured bacterium
	51	Egoist	Bacteria	Proteobacteria	Gammaproteobacteria	Pseudomonadales	Pseudomonadaceae	Pseudomonas	Ambiguous taxa
	54	Egoist	Bacteria	Proteobacteria	Betaproteobacteria	Burkholderiales	Comamonadaceae	Variovorax	uncultured bacterium
	55	Egoist	Bacteria	Proteobacteria	Alphaproteobacteria	Caulobacterales	Caulobacteraceae	uncultured	uncultured bacterium
	56	Egoist	Bacteria	Proteobacteria	Alphaproteobacteria	Caulobacterales	Caulobacteraceae	Brevundimonas	Brevundimonas sp. KK23
	57	Egoist	Bacteria	Actinobacteria	Actinobacteria	Micrococcales	Microbacteriaceae	Ambiguous taxa	Ambiguous taxa
	58	Egoist	Bacteria	Proteobacteria	Alphaproteobacteria	Rhizobiales	Methylobacteriaceae	Methylobacterium	uncultured bacterium
	59	Egoist	Bacteria	Proteobacteria	Alphaproteobacteria	Sphingomonadales	Sphingomonadaceae	Sphingomonas	Sphingomonas sp. R3-14
	60	Egoist	Bacteria	Proteobacteria	Alphaproteobacteria	Sphingomonadales	Sphingomonadaceae	Sphingomonas	uncultured bacterium
	61	Egoist	Bacteria	Proteobacteria	Alphaproteobacteria	Sphingomonadales	Sphingomonadaceae	Sphingomonas	Sphingomonas sp. Ens32
	62	Egoist	Bacteria	Bacteroidetes	Flavobacteriia	Flavobacteriales	Flavobacteriaceae	Flavobacterium	Ambiguous taxa
	64	Egoist	Bacteria	Proteobacteria	Alphaproteobacteria	Rhizobiales	Rhizobiaceae	Rhizobium	Ambiguous taxa
	65	Egoist	Bacteria	Proteobacteria	Betaproteobacteria	Burkholderiales	Comamonadaceae	Albidiferax	Rhodoferax sp. Cra25
	66	Egoist	Bacteria	Proteobacteria	Alphaproteobacteria	Rhizobiales	Methylobacteriaceae	Methylobacterium	uncultured bacterium
	67	Egoist	Bacteria	Deinococcus-Thermus	Deinococci	Deinococcales	Deinococcaceae	Deinococcus	uncultured bacterium
	69	Egoist	Bacteria	Actinobacteria	Actinobacteria	Micrococcales	Microbacteriaceae	Cryobacterium	Ambiguous taxa
	70	Egoist	Bacteria	Proteobacteria	Betaproteobacteria	Burkholderiales	Comamonadaceae	Xylophilus	uncultured bacterium
	71	Egoist	Bacteria	Proteobacteria	Deltaproteobacteria	Myxococcales	Polyangiaceae	Byssovorax	uncultured bacterium
	72	Egoist	Bacteria	Proteobacteria	Gammaproteobacteria	Pseudomonadales	Pseudomonadaceae	Pseudomonas	uncultured bacterium
	74	Egoist	Bacteria	Proteobacteria	Betaproteobacteria	Burkholderiales	Oxalobacteraceae	Massilia	uncultured bacterium
	76	Egoist	Bacteria	Actinobacteria	Actinobacteria	Corynebacteriales	Nocardiaceae	Nocardia	uncultured bacterium
	77	Egoist	Bacteria	Proteobacteria	Alphaproteobacteria	Rhizobiales	Methylobacteriaceae	Methylobacterium	uncultured bacterium
	78	Egoist	Bacteria	Proteobacteria	Alphaproteobacteria	Rhizobiales	Hyphomicrobiaceae	Devosia	uncultured bacterium
	79	Egoist	Bacteria	Actinobacteria	Actinobacteria	Kineosporiales	Kineosporiaceae	Quadrisphaera	uncultured bacterium
	81	Egoist	Bacteria	Proteobacteria	Betaproteobacteria	Burkholderiales	Comamonadaceae	Ambiguous taxa	Ambiguous taxa
	82	Egoist	Bacteria	Actinobacteria	Actinobacteria	Frankiales	Geodermatophilaceae	Modestobacter	uncultured actinobacterium
	83	Egoist	Bacteria	Proteobacteria	Alphaproteobacteria	Rhizobiales	Hyphomicrobiaceae	Devosia	uncultured bacterium
	85	Egoist	Bacteria	Proteobacteria	Betaproteobacteria	Burkholderiales	Oxalobacteraceae	Massilia	Ambiguous taxa
	86	Egoist	Bacteria	Actinobacteria	Actinobacteria	Micrococcales	Microbacteriaceae	Plantibacter	Ambiguous taxa
	87	Egoist	Bacteria	Proteobacteria	Betaproteobacteria	Burkholderiales	Oxalobacteraceae	Massilia	uncultured bacterium
	88	Egoist	Bacteria	Proteobacteria	Betaproteobacteria	Burkholderiales	Oxalobacteraceae	Ambiguous taxa	Ambiguous taxa
	91	Egoist	Bacteria	Actinobacteria	Actinobacteria	Kineosporiales	Kineosporiaceae	Quadrisphaera	uncultured bacterium
	92	Egoist	Bacteria	Proteobacteria	Betaproteobacteria	Burkholderiales	Oxalobacteraceae	Massilia	uncultured bacterium
	93	Egoist	Bacteria	Proteobacteria	Alphaproteobacteria	Sphingomonadales	Sphingomonadaceae	Sphingomonas	uncultured bacterium
	94	Egoist	Bacteria	Proteobacteria	Betaproteobacteria	Burkholderiales	Oxalobacteraceae	Massilia	uncultured bacterium
	96	Egoist	Bacteria	Proteobacteria	Alphaproteobacteria	Rhizobiales	Rhizobiaceae	Rhizobium	uncultured bacterium
	97	Egoist	Bacteria	Proteobacteria	Betaproteobacteria	Methylophilales	Methylophilaceae	uncultured	uncultured bacterium
	98	Egoist	Bacteria	Proteobacteria	Gammaproteobacteria	Enterobacteriales	Enterobacteriaceae	Escherichia-Shigella	uncultured bacterium
	99	Egoist	Bacteria	Proteobacteria	Betaproteobacteria	Burkholderiales	Comamonadaceae	Aquabacterium	uncultured bacterium
	101	Egoist	Bacteria	Bacteroidetes	Flavobacteriia	Flavobacteriales	Flavobacteriaceae	Flavobacterium	uncultured bacterium
	103	Egoist	Bacteria	Bacteroidetes	Flavobacteriia	Flavobacteriales	Flavobacteriaceae	Flavobacterium	uncultured bacterium
	104	Egoist	Bacteria	Proteobacteria	Alphaproteobacteria	Caulobacterales	Caulobacteraceae	Caulobacter	Ambiguous taxa
	105	Egoist	Bacteria	Proteobacteria	Betaproteobacteria	Burkholderiales	Comamonadaceae	uncultured	Ambiguous taxa
	106	Egoist	Bacteria	Proteobacteria	Alphaproteobacteria	Caulobacterales	Caulobacteraceae	Brevundimonas	uncultured bacterium
	108	Egoist	Bacteria	Proteobacteria	Betaproteobacteria	Methylophilales	Methylophilaceae	Methylotenera	uncultured bacterium
	109	Egoist	Bacteria	Proteobacteria	Alphaproteobacteria	Caulobacterales	Caulobacteraceae	Brevundimonas	Ambiguous taxa
	110	Egoist	Bacteria	Proteobacteria	Alphaproteobacteria	Rhizobiales	Bradyrhizobiaceae	Rhodopseudomonas	Ambiguous taxa
	111	Egoist	Bacteria	Proteobacteria	Alphaproteobacteria	Sphingomonadales	Sphingomonadaceae	Sphingomonas	Sphingomonas melonis
	112	Egoist	Bacteria	Proteobacteria	Betaproteobacteria	Burkholderiales	Oxalobacteraceae	Massilia	uncultured bacterium
	113	Egoist	Bacteria	Proteobacteria	Alphaproteobacteria	Rhizobiales	Bradyrhizobiaceae	Rhodopseudomonas	uncultured bacterium
	114	Egoist	Bacteria	Proteobacteria	Alphaproteobacteria	Rhizobiales	Rhizobiaceae	Rhizobium	Rhizobium huautlense
	115	Egoist	Bacteria	Proteobacteria	Betaproteobacteria	Burkholderiales	Oxalobacteraceae	Massilia	uncultured bacterium
	116	Egoist	Bacteria	Actinobacteria	Actinobacteria	Propionibacteriales	Nocardioidaceae	Marmoricola	uncultured bacterium
	117	Egoist	Bacteria	Proteobacteria	Betaproteobacteria	Burkholderiales	Oxalobacteraceae	Massilia	uncultured bacterium
	118	Egoist	Bacteria	Proteobacteria	Alphaproteobacteria	Rhizobiales	Bradyrhizobiaceae	Bradyrhizobium	uncultured alpha proteobacterium
	119	Egoist	Bacteria	Proteobacteria	Betaproteobacteria	Burkholderiales	Oxalobacteraceae	Massilia	uncultured bacterium
	120	Egoist	Bacteria	Bacteroidetes	Flavobacteriia	Flavobacteriales	Flavobacteriaceae	Chryseobacterium	uncultured bacterium
	121	Egoist	Bacteria	Actinobacteria	Actinobacteria	Propionibacteriales	Nocardioidaceae	Nocardioides	uncultured bacterium
	122	Egoist	Bacteria	Proteobacteria	Alphaproteobacteria	Rhizobiales	Rhizobiaceae	Rhizobium	uncultured bacterium
	123	Egoist	Bacteria	Proteobacteria	Alphaproteobacteria	Sphingomonadales	Sphingomonadaceae	Sphingomonas	uncultured bacterium
	124	Egoist	Bacteria	Proteobacteria	Betaproteobacteria	Burkholderiales	Comamonadaceae	Variovorax	uncultured bacterium
	125	Egoist	Bacteria	Proteobacteria	Alphaproteobacteria	Sphingomonadales	Sphingomonadaceae	Sphingomonas	Ambiguous taxa
	126	Egoist	Bacteria	Actinobacteria	Actinobacteria	Kineosporiales	Kineosporiaceae	Quadrisphaera	uncultured bacterium
	127	Egoist	Bacteria	Actinobacteria	Actinobacteria	Kineosporiales	Kineosporiaceae	Kineococcus	uncultured Kineococcus sp.
	128	Egoist	Bacteria	Proteobacteria	Alphaproteobacteria	Rhizobiales	Hyphomicrobiaceae	Devosia	uncultured bacterium
	129	Egoist	Bacteria	Proteobacteria	Alphaproteobacteria	Sphingomonadales	Sphingomonadaceae	Zymomonas	uncultured bacterium
	130	Egoist	Bacteria	Actinobacteria	Actinobacteria	Propionibacteriales	Nocardioidaceae	Nocardioides	uncultured bacterium
	131	Egoist	Bacteria	Proteobacteria	Alphaproteobacteria	Sphingomonadales	Sphingomonadaceae	Sphingomonas	Sphingomonas sp. TSBY-34
	132	Egoist	Bacteria	Proteobacteria	Gammaproteobacteria	Xanthomonadales	Xanthomonadaceae	Stenotrophomonas	uncultured bacterium
	133	Egoist	Bacteria	Proteobacteria	Alphaproteobacteria	Rhizobiales	Bradyrhizobiaceae	Rhodopseudomonas	uncultured bacterium
	134	Egoist	Bacteria	Proteobacteria	Betaproteobacteria	Burkholderiales	Burkholderiaceae	Limnobacter	uncultured bacterium
	135	Egoist	Bacteria	Proteobacteria	Betaproteobacteria	Burkholderiales	Comamonadaceae	Leptothrix	uncultured bacterium
	137	Egoist	Bacteria	Actinobacteria	Actinobacteria	Propionibacteriales	Nocardioidaceae	Aeromicrobium	Ambiguous taxa
	138	Egoist	Bacteria	Bacteroidetes	Flavobacteriia	Flavobacteriales	Flavobacteriaceae	Chryseobacterium	uncultured bacterium
	139	Egoist	Bacteria	Actinobacteria	Actinobacteria	Propionibacteriales	Nocardioidaceae	Nocardioides	uncultured bacterium
	140	Egoist	Bacteria	Proteobacteria	Alphaproteobacteria	Rhizobiales	Methylobacteriaceae	Methylobacterium	Ambiguous taxa
	141	Egoist	Bacteria	Proteobacteria	Betaproteobacteria	Burkholderiales	Oxalobacteraceae	Massilia	Ambiguous taxa
	142	Egoist	Bacteria	Proteobacteria	Alphaproteobacteria	Sphingomonadales	Sphingomonadaceae	Sphingomonas	uncultured alpha proteobacterium
	143	Egoist	Bacteria	Proteobacteria	Betaproteobacteria	Burkholderiales	Comamonadaceae	uncultured	uncultured Leptothrix sp.
	144	Egoist	Bacteria	Proteobacteria	Alphaproteobacteria	Rhizobiales	Bradyrhizobiaceae	Bosea	Ambiguous taxa
	145	Egoist	Bacteria	Proteobacteria	Betaproteobacteria	Burkholderiales	Oxalobacteraceae	Massilia	uncultured bacterium
	146	Egoist	Bacteria	Proteobacteria	Betaproteobacteria	Burkholderiales	Oxalobacteraceae	Massilia	uncultured beta proteobacterium
	147	Egoist	Bacteria	Proteobacteria	Alphaproteobacteria	Rhizobiales	Methylobacteriaceae	Methylobacterium	uncultured bacterium
	148	Egoist	No blast hit	NA	NA	NA	NA	NA	NA
	149	Egoist	Bacteria	Proteobacteria	Alphaproteobacteria	Sphingomonadales	Sphingomonadaceae	Novosphingobium	Sphingomonas sp. SG-23i
	150	Egoist	Bacteria	Proteobacteria	Betaproteobacteria	Burkholderiales	Comamonadaceae	Aquabacterium	uncultured Aquabacterium sp.
	151	Egoist	Bacteria	Proteobacteria	Alphaproteobacteria	Rhizobiales	Methylobacteriaceae	Methylobacterium	Ambiguous taxa
	152	Egoist	Bacteria	Proteobacteria	Gammaproteobacteria	Pseudomonadales	Pseudomonadaceae	Pseudomonas	Ambiguous taxa
	153	Egoist	Bacteria	Proteobacteria	Betaproteobacteria	Burkholderiales	Oxalobacteraceae	Massilia	uncultured beta proteobacterium
	154	Egoist	Bacteria	Proteobacteria	Gammaproteobacteria	Pseudomonadales	Pseudomonadaceae	Cellvibrio	uncultured Cellvibrio sp.
	155	Egoist	Bacteria	Actinobacteria	Thermoleophilia	Solirubrobacterales	Patulibacteraceae	Patulibacter	Ambiguous taxa
	156	Egoist	Bacteria	Proteobacteria	Alphaproteobacteria	Sphingomonadales	Sphingomonadaceae	Sphingomonas	uncultured Sphingomonas sp.
	157	Egoist	Bacteria	Proteobacteria	Alphaproteobacteria	Rhizobiales	Bradyrhizobiaceae	Tardiphaga	glacier bacterium FXI3
	158	Egoist	Bacteria	Proteobacteria	Alphaproteobacteria	Rhodospirillales	Acetobacteraceae	Roseomonas	uncultured bacterium
	159	Egoist	Bacteria	Proteobacteria	Betaproteobacteria	Burkholderiales	Oxalobacteraceae	Massilia	uncultured bacterium
	160	Egoist	Bacteria	Proteobacteria	Betaproteobacteria	Burkholderiales	Alcaligenaceae	Achromobacter	uncultured bacterium
	161	Egoist	Bacteria	Proteobacteria	Betaproteobacteria	Burkholderiales	Comamonadaceae	Paucibacter	uncultured bacterium
	162	Egoist	Bacteria	Proteobacteria	Betaproteobacteria	Burkholderiales	Oxalobacteraceae	Paucimonas	uncultured bacterium
	163	Egoist	Bacteria	Proteobacteria	Alphaproteobacteria	Caulobacterales	Caulobacteraceae	Brevundimonas	uncultured bacterium
	164	Egoist	Bacteria	Proteobacteria	Betaproteobacteria	Burkholderiales	Comamonadaceae	Xylophilus	uncultured bacterium
	165	Egoist	Bacteria	Proteobacteria	Alphaproteobacteria	Rhodospirillales	Acetobacteraceae	Rhodovastum	uncultured bacterium
	166	Egoist	Bacteria	Bacteroidetes	Flavobacteriia	Flavobacteriales	Flavobacteriaceae	Flavobacterium	uncultured Flavobacteriia bacterium
	167	Egoist	Bacteria	Actinobacteria	Actinobacteria	Micrococcales	Microbacteriaceae	Frigoribacterium	Ambiguous taxa
	168	Egoist	Bacteria	Proteobacteria	Alphaproteobacteria	Caulobacterales	Caulobacteraceae	Caulobacter	Ambiguous taxa
	169	Egoist	Bacteria	Proteobacteria	Alphaproteobacteria	Rhizobiales	Methylobacteriaceae	Methylobacterium	Ambiguous taxa
	170	Egoist	Bacteria	Actinobacteria	Actinobacteria	Propionibacteriales	Nocardioidaceae	Nocardioides	uncultured bacterium
	171	Egoist	Bacteria	Proteobacteria	Betaproteobacteria	Burkholderiales	Alcaligenaceae	Achromobacter	uncultured bacterium
	172	Egoist	Bacteria	Actinobacteria	Actinobacteria	Frankiales	Nakamurellaceae	Nakamurella	uncultured bacterium
	173	Egoist	Bacteria	Proteobacteria	Betaproteobacteria	Burkholderiales	Oxalobacteraceae	Massilia	uncultured bacterium
	174	Egoist	Bacteria	Bacteroidetes	Flavobacteriia	Flavobacteriales	Flavobacteriaceae	Flavobacterium	uncultured bacterium
	175	Egoist	Bacteria	Proteobacteria	Alphaproteobacteria	Sphingomonadales	Sphingomonadaceae	Sphingomonas	Sphingomonas sp. TSBY-34
	176	Egoist	Bacteria	Proteobacteria	Alphaproteobacteria	Rhizobiales	Hyphomicrobiaceae	Devosia	uncultured Devosia sp.
	177	Egoist	Bacteria	Proteobacteria	Gammaproteobacteria	Pseudomonadales	Pseudomonadaceae	Pseudomonas	uncultured bacterium
	178	Egoist	Bacteria	Proteobacteria	Betaproteobacteria	Burkholderiales	Oxalobacteraceae	Massilia	Ambiguous taxa
	179	Egoist	Bacteria	Actinobacteria	Actinobacteria	Micrococcales	Microbacteriaceae	Amnibacterium	uncultured soil bacterium
	180	Egoist	Bacteria	Actinobacteria	Actinobacteria	Micrococcales	Microbacteriaceae	Leifsonia	Ambiguous taxa
	181	Egoist	Bacteria	Bacteroidetes	Flavobacteriia	Flavobacteriales	Flavobacteriaceae	Chryseobacterium	uncultured bacterium
	182	Egoist	Bacteria	Actinobacteria	Actinobacteria	Micrococcales	Microbacteriaceae	Frondihabitans	uncultured bacterium
	183	Egoist	Bacteria	Proteobacteria	Betaproteobacteria	Burkholderiales	Comamonadaceae	Variovorax	uncultured beta proteobacterium
	184	Egoist	Bacteria	Proteobacteria	Alphaproteobacteria	Sphingomonadales	Sphingomonadaceae	Sphingomonas	Sphingomonas sp. HME8542
	185	Egoist	Bacteria	Proteobacteria	Betaproteobacteria	Burkholderiales	Oxalobacteraceae	Massilia	uncultured bacterium
	186	Egoist	Bacteria	Proteobacteria	Betaproteobacteria	Burkholderiales	Comamonadaceae	Polaromonas	uncultured Comamonas sp.
	187	Egoist	Bacteria	Bacteroidetes	Flavobacteriia	Flavobacteriales	Flavobacteriaceae	Flavobacterium	uncultured organism
	188	Egoist	Bacteria	Proteobacteria	Alphaproteobacteria	Rhizobiales	Bradyrhizobiaceae	Bosea	Ambiguous taxa
	189	Egoist	Bacteria	Actinobacteria	Actinobacteria	Propionibacteriales	Nocardioidaceae	Nocardioides	Nocardioides sp. Sco-A25
	190	Egoist	Bacteria	Proteobacteria	Betaproteobacteria	Burkholderiales	Oxalobacteraceae	uncultured	uncultured bacterium
	191	Egoist	Bacteria	Proteobacteria	Betaproteobacteria	Burkholderiales	Oxalobacteraceae	Massilia	uncultured Massilia sp.
	192	Egoist	Bacteria	Bacteroidetes	Flavobacteriia	Flavobacteriales	Flavobacteriaceae	Flavobacterium	uncultured bacterium
	193	Egoist	Bacteria	Proteobacteria	Betaproteobacteria	Burkholderiales	Comamonadaceae	Aquincola	Ambiguous taxa
	194	Egoist	Bacteria	Proteobacteria	Alphaproteobacteria	Rhizobiales	Rhizobiaceae	Rhizobium	Rhizobium genosp. R
	195	Egoist	Bacteria	Proteobacteria	Betaproteobacteria	Burkholderiales	Comamonadaceae	Pelomonas	Ambiguous taxa
	196	Egoist	Bacteria	Proteobacteria	Betaproteobacteria	Burkholderiales	Comamonadaceae	uncultured	uncultured bacterium
	197	Egoist	Bacteria	Proteobacteria	Alphaproteobacteria	Rhizobiales	Rhizobiaceae	Shinella	uncultured Rhizobium sp.
	198	Egoist	Bacteria	Proteobacteria	Betaproteobacteria	Burkholderiales	Oxalobacteraceae	Massilia	uncultured bacterium
	199	Egoist	Bacteria	Proteobacteria	Betaproteobacteria	Burkholderiales	Oxalobacteraceae	Massilia	Ambiguous taxa
	200	Egoist	Bacteria	Proteobacteria	Alphaproteobacteria	Sphingomonadales	Sphingomonadaceae	Sphingobium	Ambiguous taxa
	203	Egoist	Fungi	Ascomycota	Leotiomycetes	Helotiales	unclassified Helotiales	unclassified Helotiales	Helotiales sp.
	214	Egoist	Fungi	Ascomycota	Leotiomycetes	Helotiales	Helotiales family Incertae sedis	Tetracladium	Tetracladium sp.
	216	Egoist	Fungi	Ascomycota	unclassified Ascomycota	unclassified Ascomycota	unclassified Ascomycota	unclassified Ascomycota	Ascomycota sp.
	218	Egoist	Fungi	Basidiomycota	Tremellomycetes	Tremellales	Tremellales family Incertae sedis	Cryptococcus	Cryptococcus sp.
	221	Egoist	Fungi	Basidiomycota	Tremellomycetes	unclassified Tremellomycetes	unclassified Tremellomycetes	unclassified Tremellomycetes	Tremellomycetes sp.
	222	Egoist	Fungi	Ascomycota	unclassified Ascomycota	unclassified Ascomycota	unclassified Ascomycota	unclassified Ascomycota	Ascomycota sp.
	223	Egoist	Fungi	Basidiomycota	Tremellomycetes	Tremellales	Tremellales family Incertae sedis	Cryptococcus	Cryptococcus chernovii
	224	Egoist	Fungi	Basidiomycota	Microbotryomycetes	Sporidiobolales	Sporidiobolales family Incertae sedis	Rhodotorula	Rhodotorula psychrophenolica
	226	Egoist	Fungi	Basidiomycota	Tremellomycetes	unclassified Tremellomycetes	unclassified Tremellomycetes	unclassified Tremellomycetes	Tremellomycetes sp.
	227	Egoist	Fungi	Ascomycota	Leotiomycetes	Helotiales	unclassified Helotiales	unclassified Helotiales	Helotiales sp.
	228	Egoist	Fungi	unclassified Fungi	unclassified Fungi	unclassified Fungi	unclassified Fungi	unclassified Fungi	Fungi sp.
	230	Egoist	Fungi	unclassified Fungi	unclassified Fungi	unclassified Fungi	unclassified Fungi	unclassified Fungi	Fungi sp.
	232	Egoist	Fungi	Ascomycota	unclassified Ascomycota	unclassified Ascomycota	unclassified Ascomycota	unclassified Ascomycota	Ascomycota sp.
	233	Egoist	Fungi	Ascomycota	Leotiomycetes	Helotiales	Helotiales family Incertae sedis	Tetracladium	Tetracladium sp.
	234	Egoist	Fungi	Basidiomycota	Microbotryomycetes	Sporidiobolales	Sporidiobolales family Incertae sedis	Rhodotorula	Rhodotorula psychrophenolica
	235	Egoist	Fungi	Ascomycota	unclassified Ascomycota	unclassified Ascomycota	unclassified Ascomycota	unclassified Ascomycota	Ascomycota sp.
	236	Egoist	Fungi	Basidiomycota	Tremellomycetes	unclassified Tremellomycetes	unclassified Tremellomycetes	unclassified Tremellomycetes	Tremellomycetes sp.
	238	Egoist	Fungi	Ascomycota	Leotiomycetes	Helotiales	unclassified Helotiales	unclassified Helotiales	Helotiales sp.
	239	Egoist	Fungi	Ascomycota	Leotiomycetes	Helotiales	unclassified Helotiales	unclassified Helotiales	Helotiales sp.
	240	Egoist	Fungi	Ascomycota	Dothideomycetes	Venturiales	Venturiaceae	Venturia	Venturia sp.
	241	Egoist	Fungi	Basidiomycota	Tremellomycetes	Tremellales	Tremellales family Incertae sedis	Cryptococcus	Cryptococcus victoriae
	242	Egoist	Fungi	Ascomycota	Dothideomycetes	Pleosporales	Leptosphaeriaceae	Leptosphaeria	Leptosphaeria sp.
	243	Egoist	Fungi	Ascomycota	Leotiomycetes	Helotiales	Sclerotiniaceae	Botrytis	Botrytis caroliniana
	244	Egoist	Fungi	Basidiomycota	Microbotryomycetes	Sporidiobolales	Sporidiobolales family Incertae sedis	Rhodotorula	Rhodotorula psychrophenolica
	245	Egoist	Fungi	Basidiomycota	Microbotryomycetes	Leucosporidiales	Leucosporidiaceae	Leucosporidiella	Leucosporidiella fragaria
	246	Egoist	Fungi	Ascomycota	Sordariomycetes	Hypocreales	Nectriaceae	Gibberella	Gibberella baccata
	248	Egoist	Fungi	Basidiomycota	Tremellomycetes	Tremellales	Tremellales family Incertae sedis	Cryptococcus	Cryptococcus victoriae
	249	Egoist	Fungi	Ascomycota	Leotiomycetes	Helotiales	unclassified Helotiales	unclassified Helotiales	Helotiales sp.
	252	Egoist	Fungi	Basidiomycota	Tremellomycetes	Cystofilobasidiales	unclassified Cystofilobasidiales	unclassified Cystofilobasidiales	Cystofilobasidiales sp.
	253	Egoist	Fungi	Ascomycota	Dothideomycetes	Pleosporales	Pleosporaceae	Alternaria	Alternaria sp.
	255	Egoist	Fungi	Basidiomycota	Tremellomycetes	Cystofilobasidiales	Cystofilobasidiaceae	Mrakia	Mrakia frigida
	256	Egoist	Fungi	Ascomycota	unclassified Ascomycota	unclassified Ascomycota	unclassified Ascomycota	unclassified Ascomycota	Ascomycota sp.
	257	Egoist	Fungi	Ascomycota	unclassified Ascomycota	unclassified Ascomycota	unclassified Ascomycota	unclassified Ascomycota	Ascomycota sp.
	260	Egoist	Fungi	Basidiomycota	Microbotryomycetes	Leucosporidiales	Leucosporidiaceae	Leucosporidiella	Leucosporidiella creatinivora
	261	Egoist	Fungi	Basidiomycota	Tremellomycetes	Tremellales	Tremellales family Incertae sedis	Cryptococcus	Cryptococcus dimennae
	262	Egoist	Fungi	Ascomycota	Ascomycota class Incertae sedis	Ascomycota order Incertae sedis	Ascomycota family Incertae sedis	Ypsilina	Ypsilina graminea
	263	Egoist	Fungi	Ascomycota	Sordariomycetes	unclassified Sordariomycetes	unclassified Sordariomycetes	unclassified Sordariomycetes	Sordariomycetes sp.
	264	Egoist	Fungi	Ascomycota	Leotiomycetes	Helotiales	unclassified Helotiales	unclassified Helotiales	Helotiales sp.
	265	Egoist	Fungi	Basidiomycota	Tremellomycetes	unclassified Tremellomycetes	unclassified Tremellomycetes	unclassified Tremellomycetes	Tremellomycetes sp.
	266	Egoist	Fungi	Basidiomycota	Microbotryomycetes	unclassified Microbotryomycetes	unclassified Microbotryomycetes	unclassified Microbotryomycetes	Microbotryomycetes sp.
	267	Egoist	Fungi	Ascomycota	Dothideomycetes	Pleosporales	unclassified Pleosporales	unclassified Pleosporales	Pleosporales sp.
	268	Egoist	Fungi	Basidiomycota	Tremellomycetes	Cystofilobasidiales	Cystofilobasidiaceae	Udeniomyces	Udeniomyces pannonicus
	269	Egoist	Fungi	Basidiomycota	Agaricomycetes	Agaricales	Psathyrellaceae	Psathyrella	Psathyrella sp.
	270	Egoist	Fungi	Basidiomycota	Tremellomycetes	Cystofilobasidiales	Cystofilobasidiaceae	Udeniomyces	Udeniomyces pannonicus
	271	Egoist	Fungi	Ascomycota	Leotiomycetes	Helotiales	Helotiales family Incertae sedis	Tetracladium	Tetracladium maxilliforme
	272	Egoist	Fungi	Ascomycota	Leotiomycetes	Helotiales	Helotiales family Incertae sedis	Tetracladium	Tetracladium sp.
	273	Egoist	Fungi	Ascomycota	Dothideomycetes	Capnodiales	Davidiellaceae	Cladosporium	Cladosporium halotolerans
	274	Egoist	Fungi	Ascomycota	unclassified Ascomycota	unclassified Ascomycota	unclassified Ascomycota	unclassified Ascomycota	Ascomycota sp.
	275	Egoist	Fungi	Basidiomycota	Tremellomycetes	unclassified Tremellomycetes	unclassified Tremellomycetes	unclassified Tremellomycetes	Tremellomycetes sp.
	276	Egoist	Fungi	Basidiomycota	Tremellomycetes	Tremellales	Tremellales family Incertae sedis	Dioszegia	Dioszegia butyracea
	277	Egoist	Fungi	Ascomycota	Leotiomycetes	Helotiales	Helotiales family Incertae sedis	Tetracladium	Tetracladium sp.
	278	Egoist	Fungi	Basidiomycota	Tremellomycetes	Tremellales	Tremellales family Incertae sedis	Cryptococcus	Cryptococcus sp.
	279	Egoist	Fungi	Ascomycota	Dothideomycetes	unclassified Dothideomycetes	unclassified Dothideomycetes	unclassified Dothideomycetes	Dothideomycetes sp.
	280	Egoist	Fungi	Basidiomycota	Tremellomycetes	Tremellales	Tremellales family Incertae sedis	Bullera	Bullera globospora
	281	Egoist	Fungi	Basidiomycota	Tremellomycetes	unclassified Tremellomycetes	unclassified Tremellomycetes	unclassified Tremellomycetes	Tremellomycetes sp.
	282	Egoist	Fungi	Ascomycota	Leotiomycetes	Helotiales	Helotiaceae	Hymenoscyphus	Hymenoscyphus tetracladius
	284	Egoist	Fungi	Ascomycota	Dothideomycetes	Pleosporales	Leptosphaeriaceae	Leptosphaeria	Leptosphaeria sp.
	285	Egoist	Fungi	Basidiomycota	Tremellomycetes	Filobasidiales	unclassified Filobasidiales	unclassified Filobasidiales	Filobasidiales sp.
	286	Egoist	Fungi	Basidiomycota	Microbotryomycetes	unclassified Microbotryomycetes	unclassified Microbotryomycetes	unclassified Microbotryomycetes	Microbotryomycetes sp.
	287	Egoist	Fungi	Ascomycota	Dothideomycetes	Pleosporales	unclassified Pleosporales	unclassified Pleosporales	Pleosporales sp.
	288	Egoist	Fungi	Ascomycota	unclassified Ascomycota	unclassified Ascomycota	unclassified Ascomycota	unclassified Ascomycota	Ascomycota sp.
	289	Egoist	Fungi	Ascomycota	unclassified Ascomycota	unclassified Ascomycota	unclassified Ascomycota	unclassified Ascomycota	Ascomycota sp.
	290	Egoist	Fungi	Basidiomycota	Tremellomycetes	Tremellales	Tremellales family Incertae sedis	Cryptococcus	Cryptococcus sp.
	291	Egoist	Fungi	Ascomycota	Dothideomycetes	Pleosporales	unclassified Pleosporales	unclassified Pleosporales	Pleosporales sp.
	292	Egoist	Fungi	Ascomycota	Leotiomycetes	Helotiales	Helotiales family Incertae sedis	Tetracladium	Tetracladium sp.
	293	Egoist	Fungi	Ascomycota	Sordariomycetes	Xylariales	Xylariales family Incertae sedis	Microdochium	Microdochium phragmitis
	294	Egoist	Fungi	unclassified Fungi	unclassified Fungi	unclassified Fungi	unclassified Fungi	unclassified Fungi	Fungi sp.
	295	Egoist	Fungi	Basidiomycota	Tremellomycetes	Cystofilobasidiales	unclassified Cystofilobasidiales	unclassified Cystofilobasidiales	Cystofilobasidiales sp.
	296	Egoist	Fungi	Basidiomycota	Tremellomycetes	Cystofilobasidiales	Cystofilobasidiaceae	Itersonilia	Itersonilia perplexans
	297	Egoist	Fungi	Ascomycota	unclassified Ascomycota	unclassified Ascomycota	unclassified Ascomycota	unclassified Ascomycota	Ascomycota sp.
	298	Egoist	Fungi	Ascomycota	Leotiomycetes	Helotiales	unclassified Helotiales	unclassified Helotiales	Helotiales sp.
	299	Egoist	Fungi	Ascomycota	Leotiomycetes	Helotiales	Helotiales family Incertae sedis	Cadophora	Cadophora sp.
	300	Egoist	Fungi	Basidiomycota	Tremellomycetes	Tremellales	Tremellales family Incertae sedis	Dioszegia	Dioszegia rishiriensis
	301	Egoist	Fungi	Basidiomycota	Microbotryomycetes	Leucosporidiales	Leucosporidiaceae	Leucosporidium	Leucosporidium drummii
	302	Egoist	Fungi	Basidiomycota	Tremellomycetes	Tremellales	Tremellales family Incertae sedis	Dioszegia	Dioszegia sp. TP Snow Y51
	303	Egoist	Fungi	Ascomycota	Dothideomycetes	Pleosporales	Pleosporaceae	Pleospora	Pleospora herbarum
	304	Egoist	Fungi	Ascomycota	Saccharomycetes	Saccharomycetales	Saccharomycetales family Incertae sedis	Candida	Candida metapsilosis
	305	Egoist	Fungi	Ascomycota	unclassified Ascomycota	unclassified Ascomycota	unclassified Ascomycota	unclassified Ascomycota	Ascomycota sp.
	306	Egoist	Fungi	Ascomycota	Leotiomycetes	Helotiales	Helotiaceae	Rhizoscyphus	Rhizoscyphus sp.
	307	Egoist	Fungi	Ascomycota	Ascomycota class Incertae sedis	Ascomycota order Incertae sedis	Ascomycota family Incertae sedis	Chalara	Chalara sp.
	308	Egoist	Fungi	Basidiomycota	Tremellomycetes	Tremellales	Tremellales family Incertae sedis	Cryptococcus	Cryptococcus terricola
	309	Egoist	Fungi	Basidiomycota	Microbotryomycetes	Sporidiobolales	Sporidiobolales family Incertae sedis	Rhodotorula	Rhodotorula hordea
	310	Egoist	Fungi	Basidiomycota	Agaricomycetes	Cantharellales	Clavulinaceae	Clavulina	Clavulina monodiminutiva
	311	Egoist	Fungi	Basidiomycota	Tremellomycetes	Tremellales	unclassified Tremellales	unclassified Tremellales	Tremellales sp.
	312	Egoist	Fungi	Ascomycota	Dothideomycetes	unclassified Dothideomycetes	unclassified Dothideomycetes	unclassified Dothideomycetes	Dothideomycetes sp.
	313	Egoist	Fungi	Ascomycota	unclassified Ascomycota	unclassified Ascomycota	unclassified Ascomycota	unclassified Ascomycota	Ascomycota sp.
	314	Egoist	Fungi	Ascomycota	Dothideomycetes	Pleosporales	unclassified Pleosporales	unclassified Pleosporales	Pleosporales sp.
	315	Egoist	Fungi	Basidiomycota	Microbotryomycetes	Leucosporidiales	unclassified Leucosporidiales	unclassified Leucosporidiales	Leucosporidiales sp.
	316	Egoist	No blast hit	NA	NA	NA	NA	NA	NA
	317	Egoist	Fungi	Ascomycota	Leotiomycetes	Helotiales	unclassified Helotiales	unclassified Helotiales	Helotiales sp.
	318	Egoist	Fungi	unclassified Fungi	unclassified Fungi	unclassified Fungi	unclassified Fungi	unclassified Fungi	Fungi sp.
	319	Egoist	Fungi	Basidiomycota	Agaricomycetes	Sebacinales	Sebacinaceae	unclassified Sebacinaceae	uncultured Sebacina
	320	Egoist	Fungi	Ascomycota	Dothideomycetes	Pleosporales	Leptosphaeriaceae	Leptosphaeria	Leptosphaeria sp.
	321	Egoist	Fungi	Basidiomycota	unclassified Basidiomycota	unclassified Basidiomycota	unclassified Basidiomycota	unclassified Basidiomycota	Basidiomycota sp.
	322	Egoist	Fungi	Ascomycota	Leotiomycetes	Helotiales	Helotiales family Incertae sedis	Helgardia	Helgardia sp.
	323	Egoist	Fungi	Basidiomycota	Microbotryomycetes	Sporidiobolales	Sporidiobolales family Incertae sedis	Rhodotorula	Rhodotorula psychrophenolica
	324	Egoist	Fungi	Basidiomycota	Microbotryomycetes	Microbotryales	unclassified Microbotryales	unclassified Microbotryales	Microbotryales sp.
	325	Egoist	Fungi	Ascomycota	Dothideomycetes	unclassified Dothideomycetes	unclassified Dothideomycetes	unclassified Dothideomycetes	Dothideomycetes sp.
	326	Egoist	Fungi	Ascomycota	Ascomycota class Incertae sedis	Ascomycota order Incertae sedis	Ascomycota family Incertae sedis	Ypsilina	Ypsilina graminea
	327	Egoist	Fungi	Ascomycota	Dothideomycetes	unclassified Dothideomycetes	unclassified Dothideomycetes	unclassified Dothideomycetes	Dothideomycetes sp.
	328	Egoist	Fungi	Basidiomycota	Agaricomycetes	Agaricales	Typhulaceae	Typhula	Typhula maritima
	330	Egoist	Fungi	Ascomycota	Dothideomycetes	Pleosporales	unclassified Pleosporales	unclassified Pleosporales	Pleosporales sp.
	331	Egoist	Fungi	Ascomycota	Dothideomycetes	Pleosporales	Leptosphaeriaceae	unclassified Leptosphaeriaceae	Leptosphaeriaceae sp.
	332	Egoist	Fungi	Basidiomycota	Agaricostilbomycetes	Agaricostilbales	Agaricostilbaceae	Bensingtonia	Bensingtonia yuccicola
	333	Egoist	Fungi	Ascomycota	Leotiomycetes	Helotiales	Helotiales family Incertae sedis	Tetracladium	Tetracladium sp.
	334	Egoist	Fungi	Ascomycota	Leotiomycetes	Helotiales	unclassified Helotiales	unclassified Helotiales	Helotiales sp.
	335	Egoist	Fungi	Ascomycota	Leotiomycetes	Helotiales	unclassified Helotiales	unclassified Helotiales	Helotiales sp.
	336	Egoist	Fungi	Ascomycota	unclassified Ascomycota	unclassified Ascomycota	unclassified Ascomycota	unclassified Ascomycota	Ascomycota sp.
	337	Egoist	Fungi	Basidiomycota	Tremellomycetes	Cystofilobasidiales	Cystofilobasidiaceae	Cystofilobasidium	Cystofilobasidium infirmominiatum
	338	Egoist	Fungi	Ascomycota	Leotiomycetes	Leotiales	Leotiaceae	Alatospora	Alatospora acuminata
	339	Egoist	Fungi	Ascomycota	Leotiomycetes	Helotiales	Helotiales family Incertae sedis	Tetracladium	Tetracladium sp.
	340	Egoist	Fungi	Ascomycota	Leotiomycetes	Helotiales	unclassified Helotiales	unclassified Helotiales	Helotiales sp.
	341	Egoist	Fungi	Ascomycota	Leotiomycetes	Helotiales	Helotiales family Incertae sedis	Tetracladium	Tetracladium sp.
	342	Egoist	Fungi	Ascomycota	unclassified Ascomycota	unclassified Ascomycota	unclassified Ascomycota	unclassified Ascomycota	Ascomycota sp.
	343	Egoist	Fungi	Ascomycota	Ascomycota class Incertae sedis	Ascomycota order Incertae sedis	Pseudeurotiaceae	unclassified Pseudeurotiaceae	Pseudeurotiaceae sp.
	344	Egoist	Fungi	Basidiomycota	Tremellomycetes	Cystofilobasidiales	Cystofilobasidiaceae	Guehomyces	Guehomyces pullulans
	345	Egoist	Fungi	Basidiomycota	Tremellomycetes	Cystofilobasidiales	Cystofilobasidiaceae	Udeniomyces	Udeniomyces pannonicus
	346	Egoist	Fungi	Ascomycota	Sordariomycetes	Xylariales	Xylariales family Incertae sedis	Monographella	Monographella nivalis
	347	Egoist	Fungi	Ascomycota	Taphrinomycetes	Taphrinales	Taphrinaceae	Lalaria	Lalaria carpini
	348	Egoist	Fungi	Ascomycota	Dothideomycetes	Pleosporales	Pleosporales family Incertae sedis	Didymella	Didymella sp.
	349	Egoist	Fungi	Zygomycota	Zygomycota class Incertae sedis	Mortierellales	Mortierellaceae	Mortierella	Mortierella sp. FSU 10537
	350	Egoist	Fungi	Ascomycota	Taphrinomycetes	Taphrinales	Taphrinaceae	unclassified Taphrinaceae	Taphrinaceae sp.
	351	Egoist	Fungi	Ascomycota	Leotiomycetes	Helotiales	unclassified Helotiales	unclassified Helotiales	Helotiales sp.
	352	Egoist	Fungi	Ascomycota	Leotiomycetes	Helotiales	unclassified Helotiales	unclassified Helotiales	Helotiales sp.
	353	Egoist	Fungi	Ascomycota	Leotiomycetes	Helotiales	Helotiales family Incertae sedis	Helgardia	Helgardia anguioides
	354	Egoist	Fungi	Basidiomycota	Agaricomycetes	Agaricales	Typhulaceae	Typhula	Typhula incarnata
	355	Egoist	Fungi	Ascomycota	Dothideomycetes	Pleosporales	unclassified Pleosporales	unclassified Pleosporales	Pleosporales sp.
	356	Egoist	Fungi	Basidiomycota	Microbotryomycetes	Sporidiobolales	unclassified Sporidiobolales	unclassified Sporidiobolales	Sporidiobolales sp.
	357	Egoist	Fungi	Ascomycota	Leotiomycetes	Helotiales	Helotiaceae	Hymenoscyphus	Hymenoscyphus caudatus
	358	Egoist	Fungi	Ascomycota	unclassified Ascomycota	unclassified Ascomycota	unclassified Ascomycota	unclassified Ascomycota	Ascomycota sp.
	359	Egoist	Fungi	Basidiomycota	Tremellomycetes	Tremellales	Tremellales family Incertae sedis	unclassified Tremellales	Tremellales sp.
	360	Egoist	Fungi	Ascomycota	Dothideomycetes	Pleosporales	unclassified Pleosporales	unclassified Pleosporales	Pleosporales sp.
	361	Egoist	Fungi	Chytridiomycota	Chytridiomycetes	Olpidiales	Olpidiaceae	Olpidium	Olpidium brassicae
	362	Egoist	Fungi	Ascomycota	Leotiomycetes	Helotiales	Helotiaceae	Hymenoscyphus	Hymenoscyphus caudatus
	363	Egoist	Fungi	Basidiomycota	Tremellomycetes	Tremellales	Tremellales family Incertae sedis	unclassified Tremellales	Tremellales sp.
	364	Egoist	Fungi	Ascomycota	Leotiomycetes	Helotiales	Hyaloscyphaceae	Cistella	Cistella sp.
	365	Egoist	Fungi	Ascomycota	Leotiomycetes	Helotiales	unclassified Helotiales	unclassified Helotiales	Helotiales sp.
	366	Egoist	Fungi	Ascomycota	Leotiomycetes	Helotiales	Helotiaceae	Hymenoscyphus	Hymenoscyphus cf fructigenus 2247
	367	Egoist	Fungi	Ascomycota	Leotiomycetes	Helotiales	Helotiales family Incertae sedis	Tetracladium	Tetracladium breve
	368	Egoist	Fungi	Ascomycota	Saccharomycetes	Saccharomycetales	Saccharomycetales family Incertae sedis	Candida	Candida parapsilosis
	369	Egoist	Fungi	Ascomycota	Sordariomycetes	Xylariales	Amphisphaeriaceae	unclassified Amphisphaeriaceae	Amphisphaeriaceae sp.
	370	Egoist	Fungi	Basidiomycota	Microbotryomycetes	Sporidiobolales	Sporidiobolales family Incertae sedis	Rhodotorula	Rhodotorula hordea
	371	Egoist	Fungi	Ascomycota	Leotiomycetes	Helotiales	Helotiales family Incertae sedis	Tetracladium	Tetracladium sp.
	372	Egoist	Fungi	Ascomycota	Saccharomycetes	Saccharomycetales	Saccharomycetales family Incertae sedis	Candida	Candida metapsilosis
	373	Egoist	Fungi	Basidiomycota	Microbotryomycetes	Leucosporidiales	Leucosporidiaceae	Leucosporidiella	Leucosporidiella fragaria
	374	Egoist	Fungi	Ascomycota	Taphrinomycetes	Taphrinales	Taphrinaceae	Lalaria	Lalaria carpini
	375	Egoist	Fungi	Basidiomycota	Microbotryomycetes	Sporidiobolales	Sporidiobolales family Incertae sedis	Rhodotorula	Rhodotorula psychrophenolica
	376	Egoist	Fungi	Ascomycota	Leotiomycetes	Helotiales	Helotiaceae	Hymenoscyphus	Hymenoscyphus caudatus
	377	Egoist	Fungi	Ascomycota	Leotiomycetes	Helotiales	Helotiaceae	Crocicreas	Crocicreas sp.
	378	Egoist	Fungi	Ascomycota	Leotiomycetes	Helotiales	Helotiales family Incertae sedis	Tetracladium	Tetracladium marchalianum
	379	Egoist	Fungi	Basidiomycota	Microbotryomycetes	Sporidiobolales	Sporidiobolales family Incertae sedis	Sporobolomyces	Sporobolomyces ruberrimus
	380	Egoist	Fungi	Basidiomycota	Microbotryomycetes	Leucosporidiales	Leucosporidiaceae	Mastigobasidium	Mastigobasidium intermedium
	381	Egoist	Fungi	Ascomycota	Dothideomycetes	Pleosporales	Pleosporales family Incertae sedis	Ascochyta	Ascochyta sp.
	382	Egoist	Fungi	Ascomycota	Dothideomycetes	Pleosporales	Phaeosphaeriaceae	Phaeosphaeria	Phaeosphaeria sp.
	383	Egoist	Fungi	Ascomycota	unclassified Ascomycota	unclassified Ascomycota	unclassified Ascomycota	unclassified Ascomycota	Ascomycota sp.
	384	Egoist	Fungi	Ascomycota	Dothideomycetes	Pleosporales	unclassified Pleosporales	unclassified Pleosporales	Pleosporales sp.
	385	Egoist	Fungi	Basidiomycota	Tremellomycetes	Tremellales	unclassified Tremellales	unclassified Tremellales	Tremellales sp.
	386	Egoist	Fungi	Basidiomycota	Wallemiomycetes	Wallemiales	Wallemiaceae	Wallemia	Wallemia sebi
	387	Egoist	Fungi	Ascomycota	Leotiomycetes	Helotiales	unclassified Helotiales	unclassified Helotiales	Helotiales sp.
	388	Egoist	Fungi	Ascomycota	Dothideomycetes	Pleosporales	unclassified Pleosporales	unclassified Pleosporales	Pleosporales sp.
	389	Egoist	Fungi	Ascomycota	Leotiomycetes	Helotiales	Helotiales family Incertae sedis	Tetracladium	Tetracladium breve
	390	Egoist	Fungi	Ascomycota	unclassified Ascomycota	unclassified Ascomycota	unclassified Ascomycota	unclassified Ascomycota	Ascomycota sp.
	391	Egoist	Fungi	Ascomycota	Leotiomycetes	Helotiales	unclassified Helotiales	unclassified Helotiales	Helotiales sp.
	392	Egoist	Fungi	Ascomycota	Leotiomycetes	Helotiales	Helotiaceae	Articulospora	Articulospora sp.
	393	Egoist	Fungi	Basidiomycota	Tremellomycetes	Tremellales	Tremellales family Incertae sedis	Cryptococcus	Cryptococcus dimennae
	394	Egoist	Fungi	Basidiomycota	Agaricomycetes	Cantharellales	Ceratobasidiaceae	unclassified Ceratobasidiaceae	Ceratobasidiaceae sp.
	395	Egoist	Fungi	Ascomycota	Dothideomycetes	Pleosporales	Pleomassariaceae	Prosthemium	Prosthemium intermedium
	396	Egoist	Fungi	Basidiomycota	Microbotryomycetes	Leucosporidiales	Leucosporidiaceae	Leucosporidium	Leucosporidium golubevii
	397	Egoist	Fungi	Ascomycota	unclassified Ascomycota	unclassified Ascomycota	unclassified Ascomycota	unclassified Ascomycota	Ascomycota sp.
	398	Egoist	Fungi	Ascomycota	Leotiomycetes	Helotiales	unclassified Helotiales	unclassified Helotiales	Helotiales sp.
	399	Egoist	Fungi	Basidiomycota	Microbotryomycetes	Sporidiobolales	Sporidiobolales family Incertae sedis	Rhodotorula	Rhodotorula sp. 3 23T
	400	Egoist	Fungi	Ascomycota	Dothideomycetes	Venturiales	Venturiaceae	Venturia	Venturia sp.

## Sheet: SR_2012
Supplemental Table 2 Social networks of leaf microbiome
Network	OTU	Roles	Kingdom	Phylum	Class	Order	Family	Genus	Species
Mutualism	9	Primary	Bacteria	Proteobacteria	Betaproteobacteria	Burkholderiales	Oxalobacteraceae	Massilia	uncultured bacterium
	10	Primary	Bacteria	Proteobacteria	Betaproteobacteria	Burkholderiales	Oxalobacteraceae	Massilia	uncultured bacterium
	31	Primary	Bacteria	Proteobacteria	Betaproteobacteria	Burkholderiales	Oxalobacteraceae	Massilia	uncultured bacterium
	205	Primary	Fungi	Ascomycota	Dothideomycetes	Capnodiales	Davidiellaceae	Davidiella	Davidiella tassiana
	206	Primary	Fungi	Basidiomycota	Tremellomycetes	Tremellales	Tremellales family Incertae sedis	unclassified Tremellales	Tremellales sp.
	208	Primary	Fungi	Ascomycota	Dothideomycetes	Pleosporales	unclassified Pleosporales	unclassified Pleosporales	Pleosporales sp.
	209	Primary	Fungi	Basidiomycota	Tremellomycetes	Tremellales	Tremellales family Incertae sedis	Cryptococcus	Cryptococcus victoriae
	217	Primary	Fungi	Basidiomycota	Tremellomycetes	unclassified Tremellomycetes	unclassified Tremellomycetes	unclassified Tremellomycetes	Tremellomycetes sp.
	1	Secondary	Bacteria	Proteobacteria	Alphaproteobacteria	Sphingomonadales	Sphingomonadaceae	Sphingomonas	Sphingomonas sp. TSBY-34
	2	Secondary	Bacteria	Proteobacteria	Gammaproteobacteria	Pseudomonadales	Pseudomonadaceae	Pseudomonas	uncultured bacterium
	3	Secondary	Bacteria	Proteobacteria	Betaproteobacteria	Burkholderiales	Oxalobacteraceae	Massilia	uncultured bacterium
	4	Secondary	Bacteria	Proteobacteria	Betaproteobacteria	Burkholderiales	Oxalobacteraceae	Ambiguous taxa	Ambiguous taxa
	5	Secondary	Bacteria	Proteobacteria	Betaproteobacteria	Burkholderiales	Comamonadaceae	Variovorax	uncultured bacterium
	6	Secondary	Bacteria	Proteobacteria	Betaproteobacteria	Burkholderiales	Oxalobacteraceae	Janthinobacterium	Ambiguous taxa
	7	Secondary	Bacteria	Proteobacteria	Alphaproteobacteria	Sphingomonadales	Sphingomonadaceae	Sphingomonas	uncultured bacterium
	8	Secondary	Bacteria	Proteobacteria	Betaproteobacteria	Burkholderiales	Oxalobacteraceae	Janthinobacterium	uncultured bacterium
	11	Secondary	Bacteria	Proteobacteria	Alphaproteobacteria	Rhizobiales	Aurantimonadaceae	uncultured	Ambiguous taxa
	12	Secondary	Bacteria	Proteobacteria	Alphaproteobacteria	Sphingomonadales	Sphingomonadaceae	Sphingomonas	uncultured bacterium
	15	Secondary	Bacteria	Proteobacteria	Betaproteobacteria	Burkholderiales	Comamonadaceae	uncultured	uncultured Curvibacter sp.
	17	Secondary	Bacteria	Proteobacteria	Betaproteobacteria	Burkholderiales	Oxalobacteraceae	Massilia	uncultured bacterium
	20	Secondary	Bacteria	Proteobacteria	Alphaproteobacteria	Sphingomonadales	Sphingomonadaceae	Sphingomonas	Sphingomonas aurantiaca
	22	Secondary	Bacteria	Proteobacteria	Gammaproteobacteria	Pseudomonadales	Pseudomonadaceae	Pseudomonas	Ambiguous taxa
	29	Secondary	Bacteria	Proteobacteria	Betaproteobacteria	Burkholderiales	Oxalobacteraceae	Massilia	uncultured bacterium
	32	Secondary	Bacteria	Proteobacteria	Betaproteobacteria	Burkholderiales	Oxalobacteraceae	Janthinobacterium	Ambiguous taxa
	47	Secondary	Bacteria	Proteobacteria	Gammaproteobacteria	Pseudomonadales	Pseudomonadaceae	Pseudomonas	uncultured bacterium
	201	Secondary	Fungi	Basidiomycota	Tremellomycetes	Cystofilobasidiales	Cystofilobasidiaceae	Itersonilia	Itersonilia perplexans
	202	Secondary	Fungi	Ascomycota	Leotiomycetes	Helotiales	Helotiales family Incertae sedis	Tetracladium	Tetracladium maxilliforme
	207	Secondary	Fungi	Ascomycota	Leotiomycetes	Helotiales	Helotiales family Incertae sedis	Tetracladium	Tetracladium sp.
	210	Secondary	Fungi	Basidiomycota	Tremellomycetes	Cystofilobasidiales	Cystofilobasidiaceae	Udeniomyces	Udeniomyces pannonicus
	212	Secondary	Fungi	Ascomycota	Leotiomycetes	Helotiales	Helotiales family Incertae sedis	Tetracladium	Tetracladium sp.
	215	Secondary	Fungi	Basidiomycota	Microbotryomycetes	Leucosporidiales	Leucosporidiaceae	Leucosporidiella	Leucosporidiella creatinivora
	218	Secondary	Fungi	Basidiomycota	Tremellomycetes	Tremellales	Tremellales family Incertae sedis	Cryptococcus	Cryptococcus sp.
	220	Secondary	Fungi	Basidiomycota	Tremellomycetes	Tremellales	Tremellales family Incertae sedis	Dioszegia	Dioszegia fristingensis
	221	Secondary	Fungi	Basidiomycota	Tremellomycetes	unclassified Tremellomycetes	unclassified Tremellomycetes	unclassified Tremellomycetes	Tremellomycetes sp.
	225	Secondary	Fungi	Ascomycota	unclassified Ascomycota	unclassified Ascomycota	unclassified Ascomycota	unclassified Ascomycota	Ascomycota sp.
	236	Secondary	Fungi	Basidiomycota	Tremellomycetes	unclassified Tremellomycetes	unclassified Tremellomycetes	unclassified Tremellomycetes	Tremellomycetes sp.
	249	Secondary	Fungi	Ascomycota	Leotiomycetes	Helotiales	unclassified Helotiales	unclassified Helotiales	Helotiales sp.
	261	Secondary	Fungi	Basidiomycota	Tremellomycetes	Tremellales	Tremellales family Incertae sedis	Cryptococcus	Cryptococcus dimennae
	13	Tertiary	Bacteria	Proteobacteria	Betaproteobacteria	Burkholderiales	Comamonadaceae	Limnohabitans	uncultured bacterium
	18	Tertiary	Bacteria	Proteobacteria	Alphaproteobacteria	Rhizobiales	Rhizobiaceae	Rhizobium	uncultured bacterium
	21	Tertiary	Bacteria	Proteobacteria	Alphaproteobacteria	Rhizobiales	Rhizobiaceae	Rhizobium	uncultured bacterium
	37	Tertiary	Bacteria	Proteobacteria	Betaproteobacteria	Burkholderiales	Oxalobacteraceae	Massilia	uncultured Massilia sp.
	45	Tertiary	Bacteria	Proteobacteria	Alphaproteobacteria	Sphingomonadales	Sphingomonadaceae	Sphingomonas	uncultured bacterium
	72	Tertiary	Bacteria	Proteobacteria	Gammaproteobacteria	Pseudomonadales	Pseudomonadaceae	Pseudomonas	uncultured bacterium
	74	Tertiary	Bacteria	Proteobacteria	Betaproteobacteria	Burkholderiales	Oxalobacteraceae	Massilia	uncultured bacterium
	211	Tertiary	Fungi	Basidiomycota	Microbotryomycetes	Leucosporidiales	Leucosporidiaceae	Leucosporidium	Leucosporidium golubevii
	213	Tertiary	Fungi	Ascomycota	Leotiomycetes	Helotiales	Helotiales family Incertae sedis	Tetracladium	Tetracladium sp.
	219	Tertiary	Fungi	Ascomycota	Dothideomycetes	Pleosporales	Pleosporales family Incertae sedis	Phoma	Phoma saxea
	223	Tertiary	Fungi	Basidiomycota	Tremellomycetes	Tremellales	Tremellales family Incertae sedis	Cryptococcus	Cryptococcus chernovii
	228	Tertiary	Fungi	unclassified Fungi	unclassified Fungi	unclassified Fungi	unclassified Fungi	unclassified Fungi	Fungi sp.
	229	Tertiary	Fungi	Basidiomycota	Tremellomycetes	Tremellales	Tremellales family Incertae sedis	Dioszegia	Dioszegia hungarica
	230	Tertiary	Fungi	unclassified Fungi	unclassified Fungi	unclassified Fungi	unclassified Fungi	unclassified Fungi	Fungi sp.
	262	Tertiary	Fungi	Ascomycota	Ascomycota class Incertae sedis	Ascomycota order Incertae sedis	Ascomycota family Incertae sedis	Ypsilina	Ypsilina graminea
	265	Tertiary	Fungi	Basidiomycota	Tremellomycetes	unclassified Tremellomycetes	unclassified Tremellomycetes	unclassified Tremellomycetes	Tremellomycetes sp.
	275	Tertiary	Fungi	Basidiomycota	Tremellomycetes	unclassified Tremellomycetes	unclassified Tremellomycetes	unclassified Tremellomycetes	Tremellomycetes sp.
	301	Tertiary	Fungi	Basidiomycota	Microbotryomycetes	Leucosporidiales	Leucosporidiaceae	Leucosporidium	Leucosporidium drummii
	303	Tertiary	Fungi	Ascomycota	Dothideomycetes	Pleosporales	Pleosporaceae	Pleospora	Pleospora herbarum
	14	Follower	Bacteria	Proteobacteria	Betaproteobacteria	Burkholderiales	Oxalobacteraceae	Massilia	uncultured bacterium
	226	Follower	Fungi	Basidiomycota	Tremellomycetes	unclassified Tremellomycetes	unclassified Tremellomycetes	unclassified Tremellomycetes	Tremellomycetes sp.
	248	Follower	Fungi	Basidiomycota	Tremellomycetes	Tremellales	Tremellales family Incertae sedis	Cryptococcus	Cryptococcus victoriae
	253	Follower	Fungi	Ascomycota	Dothideomycetes	Pleosporales	Pleosporaceae	Alternaria	Alternaria sp.
	280	Follower	Fungi	Basidiomycota	Tremellomycetes	Tremellales	Tremellales family Incertae sedis	Bullera	Bullera globospora
	397	Follower	Fungi	Ascomycota	unclassified Ascomycota	unclassified Ascomycota	unclassified Ascomycota	unclassified Ascomycota	Ascomycota sp.
Antagonism	1	Large	Bacteria	Proteobacteria	Alphaproteobacteria	Sphingomonadales	Sphingomonadaceae	Sphingomonas	Sphingomonas sp. TSBY-34
	2	Large	Bacteria	Proteobacteria	Gammaproteobacteria	Pseudomonadales	Pseudomonadaceae	Pseudomonas	uncultured bacterium
	3	Large	Bacteria	Proteobacteria	Betaproteobacteria	Burkholderiales	Oxalobacteraceae	Massilia	uncultured bacterium
	9	Large	Bacteria	Proteobacteria	Betaproteobacteria	Burkholderiales	Oxalobacteraceae	Massilia	uncultured bacterium
	226	Large	Fungi	Basidiomycota	Tremellomycetes	unclassified Tremellomycetes	unclassified Tremellomycetes	unclassified Tremellomycetes	Tremellomycetes sp.
	4	Large-Small	Bacteria	Proteobacteria	Betaproteobacteria	Burkholderiales	Oxalobacteraceae	Ambiguous taxa	Ambiguous taxa
	5	Large-Small	Bacteria	Proteobacteria	Betaproteobacteria	Burkholderiales	Comamonadaceae	Variovorax	uncultured bacterium
	6	Large-Small	Bacteria	Proteobacteria	Betaproteobacteria	Burkholderiales	Oxalobacteraceae	Janthinobacterium	Ambiguous taxa
	7	Large-Small	Bacteria	Proteobacteria	Alphaproteobacteria	Sphingomonadales	Sphingomonadaceae	Sphingomonas	uncultured bacterium
	8	Large-Small	Bacteria	Proteobacteria	Betaproteobacteria	Burkholderiales	Oxalobacteraceae	Janthinobacterium	uncultured bacterium
	10	Large-Small	Bacteria	Proteobacteria	Betaproteobacteria	Burkholderiales	Oxalobacteraceae	Massilia	uncultured bacterium
	11	Large-Small	Bacteria	Proteobacteria	Alphaproteobacteria	Rhizobiales	Aurantimonadaceae	uncultured	Ambiguous taxa
	12	Large-Small	Bacteria	Proteobacteria	Alphaproteobacteria	Sphingomonadales	Sphingomonadaceae	Sphingomonas	uncultured bacterium
	13	Large-Small	Bacteria	Proteobacteria	Betaproteobacteria	Burkholderiales	Comamonadaceae	Limnohabitans	uncultured bacterium
	14	Large-Small	Bacteria	Proteobacteria	Betaproteobacteria	Burkholderiales	Oxalobacteraceae	Massilia	uncultured bacterium
	17	Large-Small	Bacteria	Proteobacteria	Betaproteobacteria	Burkholderiales	Oxalobacteraceae	Massilia	uncultured bacterium
	18	Large-Small	Bacteria	Proteobacteria	Alphaproteobacteria	Rhizobiales	Rhizobiaceae	Rhizobium	uncultured bacterium
	20	Large-Small	Bacteria	Proteobacteria	Alphaproteobacteria	Sphingomonadales	Sphingomonadaceae	Sphingomonas	Sphingomonas aurantiaca
	21	Large-Small	Bacteria	Proteobacteria	Alphaproteobacteria	Rhizobiales	Rhizobiaceae	Rhizobium	uncultured bacterium
	22	Large-Small	Bacteria	Proteobacteria	Gammaproteobacteria	Pseudomonadales	Pseudomonadaceae	Pseudomonas	Ambiguous taxa
	23	Large-Small	Bacteria	Proteobacteria	Betaproteobacteria	Burkholderiales	Oxalobacteraceae	Duganella	uncultured bacterium
	29	Large-Small	Bacteria	Proteobacteria	Betaproteobacteria	Burkholderiales	Oxalobacteraceae	Massilia	uncultured bacterium
	31	Large-Small	Bacteria	Proteobacteria	Betaproteobacteria	Burkholderiales	Oxalobacteraceae	Massilia	uncultured bacterium
	32	Large-Small	Bacteria	Proteobacteria	Betaproteobacteria	Burkholderiales	Oxalobacteraceae	Janthinobacterium	Ambiguous taxa
	34	Large-Small	Bacteria	Proteobacteria	Alphaproteobacteria	Rhizobiales	Aurantimonadaceae	uncultured	uncultured bacterium
	37	Large-Small	Bacteria	Proteobacteria	Betaproteobacteria	Burkholderiales	Oxalobacteraceae	Massilia	uncultured Massilia sp.
	40	Large-Small	Bacteria	Proteobacteria	Alphaproteobacteria	Rhizobiales	Bradyrhizobiaceae	Tardiphaga	iron-reducing bacterium enrichment culture clone FeC 1 G4
	43	Large-Small	Bacteria	Proteobacteria	Betaproteobacteria	Burkholderiales	Alcaligenaceae	Achromobacter	uncultured bacterium
	46	Large-Small	Bacteria	Proteobacteria	Alphaproteobacteria	Rhizobiales	Rhizobiaceae	Rhizobium	uncultured bacterium
	47	Large-Small	Bacteria	Proteobacteria	Gammaproteobacteria	Pseudomonadales	Pseudomonadaceae	Pseudomonas	uncultured bacterium
	48	Large-Small	Bacteria	Proteobacteria	Gammaproteobacteria	Pseudomonadales	Pseudomonadaceae	Pseudomonas	uncultured bacterium
	50	Large-Small	Bacteria	Bacteroidetes	Flavobacteriia	Flavobacteriales	Flavobacteriaceae	Flavobacterium	uncultured bacterium
	52	Large-Small	Bacteria	Proteobacteria	Betaproteobacteria	Burkholderiales	Oxalobacteraceae	Janthinobacterium	uncultured bacterium
	54	Large-Small	Bacteria	Proteobacteria	Betaproteobacteria	Burkholderiales	Comamonadaceae	Variovorax	uncultured bacterium
	55	Large-Small	Bacteria	Proteobacteria	Alphaproteobacteria	Caulobacterales	Caulobacteraceae	uncultured	uncultured bacterium
	56	Large-Small	Bacteria	Proteobacteria	Alphaproteobacteria	Caulobacterales	Caulobacteraceae	Brevundimonas	Brevundimonas sp. KK23
	58	Large-Small	Bacteria	Proteobacteria	Alphaproteobacteria	Rhizobiales	Methylobacteriaceae	Methylobacterium	uncultured bacterium
	60	Large-Small	Bacteria	Proteobacteria	Alphaproteobacteria	Sphingomonadales	Sphingomonadaceae	Sphingomonas	uncultured bacterium
	61	Large-Small	Bacteria	Proteobacteria	Alphaproteobacteria	Sphingomonadales	Sphingomonadaceae	Sphingomonas	Sphingomonas sp. Ens32
	63	Large-Small	Bacteria	Proteobacteria	Betaproteobacteria	Methylophilales	Methylophilaceae	Methylotenera	uncultured bacterium
	66	Large-Small	Bacteria	Proteobacteria	Alphaproteobacteria	Rhizobiales	Methylobacteriaceae	Methylobacterium	uncultured bacterium
	68	Large-Small	Bacteria	Proteobacteria	Alphaproteobacteria	Rhizobiales	Methylobacteriaceae	Methylobacterium	Ambiguous taxa
	69	Large-Small	Bacteria	Actinobacteria	Actinobacteria	Micrococcales	Microbacteriaceae	Cryobacterium	Ambiguous taxa
	71	Large-Small	Bacteria	Proteobacteria	Deltaproteobacteria	Myxococcales	Polyangiaceae	Byssovorax	uncultured bacterium
	72	Large-Small	Bacteria	Proteobacteria	Gammaproteobacteria	Pseudomonadales	Pseudomonadaceae	Pseudomonas	uncultured bacterium
	73	Large-Small	Bacteria	Actinobacteria	Actinobacteria	Micrococcales	Microbacteriaceae	Rathayibacter	uncultured bacterium
	76	Large-Small	Bacteria	Actinobacteria	Actinobacteria	Corynebacteriales	Nocardiaceae	Nocardia	uncultured bacterium
	77	Large-Small	Bacteria	Proteobacteria	Alphaproteobacteria	Rhizobiales	Methylobacteriaceae	Methylobacterium	uncultured bacterium
	78	Large-Small	Bacteria	Proteobacteria	Alphaproteobacteria	Rhizobiales	Hyphomicrobiaceae	Devosia	uncultured bacterium
	79	Large-Small	Bacteria	Actinobacteria	Actinobacteria	Kineosporiales	Kineosporiaceae	Quadrisphaera	uncultured bacterium
	82	Large-Small	Bacteria	Actinobacteria	Actinobacteria	Frankiales	Geodermatophilaceae	Modestobacter	uncultured actinobacterium
	86	Large-Small	Bacteria	Actinobacteria	Actinobacteria	Micrococcales	Microbacteriaceae	Plantibacter	Ambiguous taxa
	87	Large-Small	Bacteria	Proteobacteria	Betaproteobacteria	Burkholderiales	Oxalobacteraceae	Massilia	uncultured bacterium
	90	Large-Small	Bacteria	Proteobacteria	Betaproteobacteria	Burkholderiales	Comamonadaceae	Rhizobacter	uncultured bacterium
	91	Large-Small	Bacteria	Actinobacteria	Actinobacteria	Kineosporiales	Kineosporiaceae	Quadrisphaera	uncultured bacterium
	92	Large-Small	Bacteria	Proteobacteria	Betaproteobacteria	Burkholderiales	Oxalobacteraceae	Massilia	uncultured bacterium
	93	Large-Small	Bacteria	Proteobacteria	Alphaproteobacteria	Sphingomonadales	Sphingomonadaceae	Sphingomonas	uncultured bacterium
	96	Large-Small	Bacteria	Proteobacteria	Alphaproteobacteria	Rhizobiales	Rhizobiaceae	Rhizobium	uncultured bacterium
	99	Large-Small	Bacteria	Proteobacteria	Betaproteobacteria	Burkholderiales	Comamonadaceae	Aquabacterium	uncultured bacterium
	103	Large-Small	Bacteria	Bacteroidetes	Flavobacteriia	Flavobacteriales	Flavobacteriaceae	Flavobacterium	uncultured bacterium
	105	Large-Small	Bacteria	Proteobacteria	Betaproteobacteria	Burkholderiales	Comamonadaceae	uncultured	Ambiguous taxa
	106	Large-Small	Bacteria	Proteobacteria	Alphaproteobacteria	Caulobacterales	Caulobacteraceae	Brevundimonas	uncultured bacterium
	112	Large-Small	Bacteria	Proteobacteria	Betaproteobacteria	Burkholderiales	Oxalobacteraceae	Massilia	uncultured bacterium
	123	Large-Small	Bacteria	Proteobacteria	Alphaproteobacteria	Sphingomonadales	Sphingomonadaceae	Sphingomonas	uncultured bacterium
	127	Large-Small	Bacteria	Actinobacteria	Actinobacteria	Kineosporiales	Kineosporiaceae	Kineococcus	uncultured Kineococcus sp.
	136	Large-Small	Bacteria	Proteobacteria	Betaproteobacteria	Burkholderiales	Oxalobacteraceae	uncultured	uncultured bacterium
	137	Large-Small	Bacteria	Actinobacteria	Actinobacteria	Propionibacteriales	Nocardioidaceae	Aeromicrobium	Ambiguous taxa
	153	Large-Small	Bacteria	Proteobacteria	Betaproteobacteria	Burkholderiales	Oxalobacteraceae	Massilia	uncultured beta proteobacterium
	160	Large-Small	Bacteria	Proteobacteria	Betaproteobacteria	Burkholderiales	Alcaligenaceae	Achromobacter	uncultured bacterium
	163	Large-Small	Bacteria	Proteobacteria	Alphaproteobacteria	Caulobacterales	Caulobacteraceae	Brevundimonas	uncultured bacterium
	172	Large-Small	Bacteria	Actinobacteria	Actinobacteria	Frankiales	Nakamurellaceae	Nakamurella	uncultured bacterium
	175	Large-Small	Bacteria	Proteobacteria	Alphaproteobacteria	Sphingomonadales	Sphingomonadaceae	Sphingomonas	Sphingomonas sp. TSBY-34
	178	Large-Small	Bacteria	Proteobacteria	Betaproteobacteria	Burkholderiales	Oxalobacteraceae	Massilia	Ambiguous taxa
	182	Large-Small	Bacteria	Actinobacteria	Actinobacteria	Micrococcales	Microbacteriaceae	Frondihabitans	uncultured bacterium
	191	Large-Small	Bacteria	Proteobacteria	Betaproteobacteria	Burkholderiales	Oxalobacteraceae	Massilia	uncultured Massilia sp.
	201	Large-Small	Fungi	Basidiomycota	Tremellomycetes	Cystofilobasidiales	Cystofilobasidiaceae	Itersonilia	Itersonilia perplexans
	202	Large-Small	Fungi	Ascomycota	Leotiomycetes	Helotiales	Helotiales family Incertae sedis	Tetracladium	Tetracladium maxilliforme
	203	Large-Small	Fungi	Ascomycota	Leotiomycetes	Helotiales	unclassified Helotiales	unclassified Helotiales	Helotiales sp.
	205	Large-Small	Fungi	Ascomycota	Dothideomycetes	Capnodiales	Davidiellaceae	Davidiella	Davidiella tassiana
	206	Large-Small	Fungi	Basidiomycota	Tremellomycetes	Tremellales	Tremellales family Incertae sedis	unclassified Tremellales	Tremellales sp.
	207	Large-Small	Fungi	Ascomycota	Leotiomycetes	Helotiales	Helotiales family Incertae sedis	Tetracladium	Tetracladium sp.
	208	Large-Small	Fungi	Ascomycota	Dothideomycetes	Pleosporales	unclassified Pleosporales	unclassified Pleosporales	Pleosporales sp.
	209	Large-Small	Fungi	Basidiomycota	Tremellomycetes	Tremellales	Tremellales family Incertae sedis	Cryptococcus	Cryptococcus victoriae
	210	Large-Small	Fungi	Basidiomycota	Tremellomycetes	Cystofilobasidiales	Cystofilobasidiaceae	Udeniomyces	Udeniomyces pannonicus
	211	Large-Small	Fungi	Basidiomycota	Microbotryomycetes	Leucosporidiales	Leucosporidiaceae	Leucosporidium	Leucosporidium golubevii
	212	Large-Small	Fungi	Ascomycota	Leotiomycetes	Helotiales	Helotiales family Incertae sedis	Tetracladium	Tetracladium sp.
	213	Large-Small	Fungi	Ascomycota	Leotiomycetes	Helotiales	Helotiales family Incertae sedis	Tetracladium	Tetracladium sp.
	215	Large-Small	Fungi	Basidiomycota	Microbotryomycetes	Leucosporidiales	Leucosporidiaceae	Leucosporidiella	Leucosporidiella creatinivora
	217	Large-Small	Fungi	Basidiomycota	Tremellomycetes	unclassified Tremellomycetes	unclassified Tremellomycetes	unclassified Tremellomycetes	Tremellomycetes sp.
	218	Large-Small	Fungi	Basidiomycota	Tremellomycetes	Tremellales	Tremellales family Incertae sedis	Cryptococcus	Cryptococcus sp.
	219	Large-Small	Fungi	Ascomycota	Dothideomycetes	Pleosporales	Pleosporales family Incertae sedis	Phoma	Phoma saxea
	220	Large-Small	Fungi	Basidiomycota	Tremellomycetes	Tremellales	Tremellales family Incertae sedis	Dioszegia	Dioszegia fristingensis
	221	Large-Small	Fungi	Basidiomycota	Tremellomycetes	unclassified Tremellomycetes	unclassified Tremellomycetes	unclassified Tremellomycetes	Tremellomycetes sp.
	223	Large-Small	Fungi	Basidiomycota	Tremellomycetes	Tremellales	Tremellales family Incertae sedis	Cryptococcus	Cryptococcus chernovii
	225	Large-Small	Fungi	Ascomycota	unclassified Ascomycota	unclassified Ascomycota	unclassified Ascomycota	unclassified Ascomycota	Ascomycota sp.
	228	Large-Small	Fungi	unclassified Fungi	unclassified Fungi	unclassified Fungi	unclassified Fungi	unclassified Fungi	Fungi sp.
	230	Large-Small	Fungi	unclassified Fungi	unclassified Fungi	unclassified Fungi	unclassified Fungi	unclassified Fungi	Fungi sp.
	236	Large-Small	Fungi	Basidiomycota	Tremellomycetes	unclassified Tremellomycetes	unclassified Tremellomycetes	unclassified Tremellomycetes	Tremellomycetes sp.
	243	Large-Small	Fungi	Ascomycota	Leotiomycetes	Helotiales	Sclerotiniaceae	Botrytis	Botrytis caroliniana
	253	Large-Small	Fungi	Ascomycota	Dothideomycetes	Pleosporales	Pleosporaceae	Alternaria	Alternaria sp.
	262	Large-Small	Fungi	Ascomycota	Ascomycota class Incertae sedis	Ascomycota order Incertae sedis	Ascomycota family Incertae sedis	Ypsilina	Ypsilina graminea
	285	Large-Small	Fungi	Basidiomycota	Tremellomycetes	Filobasidiales	unclassified Filobasidiales	unclassified Filobasidiales	Filobasidiales sp.
	287	Large-Small	Fungi	Ascomycota	Dothideomycetes	Pleosporales	unclassified Pleosporales	unclassified Pleosporales	Pleosporales sp.
	289	Large-Small	Fungi	Ascomycota	unclassified Ascomycota	unclassified Ascomycota	unclassified Ascomycota	unclassified Ascomycota	Ascomycota sp.
	302	Large-Small	Fungi	Basidiomycota	Tremellomycetes	Tremellales	Tremellales family Incertae sedis	Dioszegia	Dioszegia sp. TP Snow Y51
	310	Large-Small	Fungi	Basidiomycota	Agaricomycetes	Cantharellales	Clavulinaceae	Clavulina	Clavulina monodiminutiva
	315	Large-Small	Fungi	Basidiomycota	Microbotryomycetes	Leucosporidiales	unclassified Leucosporidiales	unclassified Leucosporidiales	Leucosporidiales sp.
	318	Large-Small	Fungi	unclassified Fungi	unclassified Fungi	unclassified Fungi	unclassified Fungi	unclassified Fungi	Fungi sp.
	322	Large-Small	Fungi	Ascomycota	Leotiomycetes	Helotiales	Helotiales family Incertae sedis	Helgardia	Helgardia sp.
	356	Large-Small	Fungi	Basidiomycota	Microbotryomycetes	Sporidiobolales	unclassified Sporidiobolales	unclassified Sporidiobolales	Sporidiobolales sp.
	373	Large-Small	Fungi	Basidiomycota	Microbotryomycetes	Leucosporidiales	Leucosporidiaceae	Leucosporidiella	Leucosporidiella fragaria
	382	Large-Small	Fungi	Ascomycota	Dothideomycetes	Pleosporales	Phaeosphaeriaceae	Phaeosphaeria	Phaeosphaeria sp.
	397	Large-Small	Fungi	Ascomycota	unclassified Ascomycota	unclassified Ascomycota	unclassified Ascomycota	unclassified Ascomycota	Ascomycota sp.
	399	Large-Small	Fungi	Basidiomycota	Microbotryomycetes	Sporidiobolales	Sporidiobolales family Incertae sedis	Rhodotorula	Rhodotorula sp. 3 23T
	15	Small	Bacteria	Proteobacteria	Betaproteobacteria	Burkholderiales	Comamonadaceae	uncultured	uncultured Curvibacter sp.
	26	Small	Bacteria	Firmicutes	Bacilli	Lactobacillales	Streptococcaceae	Streptococcus	uncultured bacterium
	27	Small	Bacteria	Proteobacteria	Alphaproteobacteria	Rhizobiales	Aurantimonadaceae	uncultured	uncultured bacterium
	45	Small	Bacteria	Proteobacteria	Alphaproteobacteria	Sphingomonadales	Sphingomonadaceae	Sphingomonas	uncultured bacterium
	74	Small	Bacteria	Proteobacteria	Betaproteobacteria	Burkholderiales	Oxalobacteraceae	Massilia	uncultured bacterium
	222	Small	Fungi	Ascomycota	unclassified Ascomycota	unclassified Ascomycota	unclassified Ascomycota	unclassified Ascomycota	Ascomycota sp.
	229	Small	Fungi	Basidiomycota	Tremellomycetes	Tremellales	Tremellales family Incertae sedis	Dioszegia	Dioszegia hungarica
	241	Small	Fungi	Basidiomycota	Tremellomycetes	Tremellales	Tremellales family Incertae sedis	Cryptococcus	Cryptococcus victoriae
	248	Small	Fungi	Basidiomycota	Tremellomycetes	Tremellales	Tremellales family Incertae sedis	Cryptococcus	Cryptococcus victoriae
	249	Small	Fungi	Ascomycota	Leotiomycetes	Helotiales	unclassified Helotiales	unclassified Helotiales	Helotiales sp.
	259	Small	Fungi	unclassified Fungi	unclassified Fungi	unclassified Fungi	unclassified Fungi	unclassified Fungi	Fungi sp.
	261	Small	Fungi	Basidiomycota	Tremellomycetes	Tremellales	Tremellales family Incertae sedis	Cryptococcus	Cryptococcus dimennae
	265	Small	Fungi	Basidiomycota	Tremellomycetes	unclassified Tremellomycetes	unclassified Tremellomycetes	unclassified Tremellomycetes	Tremellomycetes sp.
	275	Small	Fungi	Basidiomycota	Tremellomycetes	unclassified Tremellomycetes	unclassified Tremellomycetes	unclassified Tremellomycetes	Tremellomycetes sp.
	280	Small	Fungi	Basidiomycota	Tremellomycetes	Tremellales	Tremellales family Incertae sedis	Bullera	Bullera globospora
	303	Small	Fungi	Ascomycota	Dothideomycetes	Pleosporales	Pleosporaceae	Pleospora	Pleospora herbarum
	317	Small	Fungi	Ascomycota	Leotiomycetes	Helotiales	unclassified Helotiales	unclassified Helotiales	Helotiales sp.
	346	Small	Fungi	Ascomycota	Sordariomycetes	Xylariales	Xylariales family Incertae sedis	Monographella	Monographella nivalis
Aggression	1	Hawk	Bacteria	Proteobacteria	Alphaproteobacteria	Sphingomonadales	Sphingomonadaceae	Sphingomonas	Sphingomonas sp. TSBY-34
	2	Hawk	Bacteria	Proteobacteria	Gammaproteobacteria	Pseudomonadales	Pseudomonadaceae	Pseudomonas	uncultured bacterium
	3	Hawk	Bacteria	Proteobacteria	Betaproteobacteria	Burkholderiales	Oxalobacteraceae	Massilia	uncultured bacterium
	8	Hawk	Bacteria	Proteobacteria	Betaproteobacteria	Burkholderiales	Oxalobacteraceae	Janthinobacterium	uncultured bacterium
	9	Hawk	Bacteria	Proteobacteria	Betaproteobacteria	Burkholderiales	Oxalobacteraceae	Massilia	uncultured bacterium
	10	Hawk	Bacteria	Proteobacteria	Betaproteobacteria	Burkholderiales	Oxalobacteraceae	Massilia	uncultured bacterium
	17	Hawk	Bacteria	Proteobacteria	Betaproteobacteria	Burkholderiales	Oxalobacteraceae	Massilia	uncultured bacterium
	47	Hawk	Bacteria	Proteobacteria	Gammaproteobacteria	Pseudomonadales	Pseudomonadaceae	Pseudomonas	uncultured bacterium
	201	Hawk	Fungi	Basidiomycota	Tremellomycetes	Cystofilobasidiales	Cystofilobasidiaceae	Itersonilia	Itersonilia perplexans
	205	Hawk	Fungi	Ascomycota	Dothideomycetes	Capnodiales	Davidiellaceae	Davidiella	Davidiella tassiana
	206	Hawk	Fungi	Basidiomycota	Tremellomycetes	Tremellales	Tremellales family Incertae sedis	unclassified Tremellales	Tremellales sp.
	208	Hawk	Fungi	Ascomycota	Dothideomycetes	Pleosporales	unclassified Pleosporales	unclassified Pleosporales	Pleosporales sp.
	218	Hawk	Fungi	Basidiomycota	Tremellomycetes	Tremellales	Tremellales family Incertae sedis	Cryptococcus	Cryptococcus sp.
	220	Hawk	Fungi	Basidiomycota	Tremellomycetes	Tremellales	Tremellales family Incertae sedis	Dioszegia	Dioszegia fristingensis
	14	Hawk-Dove	Bacteria	Proteobacteria	Betaproteobacteria	Burkholderiales	Oxalobacteraceae	Massilia	uncultured bacterium
	243	Hawk-Dove	Fungi	Ascomycota	Leotiomycetes	Helotiales	Sclerotiniaceae	Botrytis	Botrytis caroliniana
	16	Dove	Bacteria	Proteobacteria	Betaproteobacteria	Burkholderiales	Comamonadaceae	uncultured	uncultured bacterium
	18	Dove	Bacteria	Proteobacteria	Alphaproteobacteria	Rhizobiales	Rhizobiaceae	Rhizobium	uncultured bacterium
	23	Dove	Bacteria	Proteobacteria	Betaproteobacteria	Burkholderiales	Oxalobacteraceae	Duganella	uncultured bacterium
	28	Dove	Bacteria	Proteobacteria	Betaproteobacteria	Burkholderiales	Comamonadaceae	Variovorax	uncultured Comamonadaceae bacterium
	30	Dove	Bacteria	Bacteroidetes	Flavobacteriia	Flavobacteriales	Flavobacteriaceae	Flavobacterium	uncultured bacterium
	32	Dove	Bacteria	Proteobacteria	Betaproteobacteria	Burkholderiales	Oxalobacteraceae	Janthinobacterium	Ambiguous taxa
	33	Dove	Bacteria	Proteobacteria	Alphaproteobacteria	Rhizobiales	Rhizobiaceae	Rhizobium	uncultured bacterium
	34	Dove	Bacteria	Proteobacteria	Alphaproteobacteria	Rhizobiales	Aurantimonadaceae	uncultured	uncultured bacterium
	38	Dove	Bacteria	Proteobacteria	Alphaproteobacteria	Caulobacterales	Caulobacteraceae	Brevundimonas	Brevundimonas sp. Rs21
	40	Dove	Bacteria	Proteobacteria	Alphaproteobacteria	Rhizobiales	Bradyrhizobiaceae	Tardiphaga	iron-reducing bacterium enrichment culture clone FeC 1 G4
	41	Dove	Bacteria	Proteobacteria	Betaproteobacteria	Burkholderiales	Comamonadaceae	Ambiguous taxa	Ambiguous taxa
	42	Dove	Bacteria	Proteobacteria	Alphaproteobacteria	Sphingomonadales	Sphingomonadaceae	Sphingomonas	uncultured organism
	44	Dove	Bacteria	Proteobacteria	Betaproteobacteria	Burkholderiales	Oxalobacteraceae	Massilia	uncultured Burkholderiales bacterium
	45	Dove	Bacteria	Proteobacteria	Alphaproteobacteria	Sphingomonadales	Sphingomonadaceae	Sphingomonas	uncultured bacterium
	46	Dove	Bacteria	Proteobacteria	Alphaproteobacteria	Rhizobiales	Rhizobiaceae	Rhizobium	uncultured bacterium
	48	Dove	Bacteria	Proteobacteria	Gammaproteobacteria	Pseudomonadales	Pseudomonadaceae	Pseudomonas	uncultured bacterium
	49	Dove	Bacteria	Proteobacteria	Alphaproteobacteria	Rhizobiales	Hyphomicrobiaceae	Devosia	Ambiguous taxa
	50	Dove	Bacteria	Bacteroidetes	Flavobacteriia	Flavobacteriales	Flavobacteriaceae	Flavobacterium	uncultured bacterium
	51	Dove	Bacteria	Proteobacteria	Gammaproteobacteria	Pseudomonadales	Pseudomonadaceae	Pseudomonas	Ambiguous taxa
	52	Dove	Bacteria	Proteobacteria	Betaproteobacteria	Burkholderiales	Oxalobacteraceae	Janthinobacterium	uncultured bacterium
	54	Dove	Bacteria	Proteobacteria	Betaproteobacteria	Burkholderiales	Comamonadaceae	Variovorax	uncultured bacterium
	55	Dove	Bacteria	Proteobacteria	Alphaproteobacteria	Caulobacterales	Caulobacteraceae	uncultured	uncultured bacterium
	56	Dove	Bacteria	Proteobacteria	Alphaproteobacteria	Caulobacterales	Caulobacteraceae	Brevundimonas	Brevundimonas sp. KK23
	57	Dove	Bacteria	Actinobacteria	Actinobacteria	Micrococcales	Microbacteriaceae	Ambiguous taxa	Ambiguous taxa
	58	Dove	Bacteria	Proteobacteria	Alphaproteobacteria	Rhizobiales	Methylobacteriaceae	Methylobacterium	uncultured bacterium
	59	Dove	Bacteria	Proteobacteria	Alphaproteobacteria	Sphingomonadales	Sphingomonadaceae	Sphingomonas	Sphingomonas sp. R3-14
	60	Dove	Bacteria	Proteobacteria	Alphaproteobacteria	Sphingomonadales	Sphingomonadaceae	Sphingomonas	uncultured bacterium
	61	Dove	Bacteria	Proteobacteria	Alphaproteobacteria	Sphingomonadales	Sphingomonadaceae	Sphingomonas	Sphingomonas sp. Ens32
	62	Dove	Bacteria	Bacteroidetes	Flavobacteriia	Flavobacteriales	Flavobacteriaceae	Flavobacterium	Ambiguous taxa
	63	Dove	Bacteria	Proteobacteria	Betaproteobacteria	Methylophilales	Methylophilaceae	Methylotenera	uncultured bacterium
	64	Dove	Bacteria	Proteobacteria	Alphaproteobacteria	Rhizobiales	Rhizobiaceae	Rhizobium	Ambiguous taxa
	65	Dove	Bacteria	Proteobacteria	Betaproteobacteria	Burkholderiales	Comamonadaceae	Albidiferax	Rhodoferax sp. Cra25
	66	Dove	Bacteria	Proteobacteria	Alphaproteobacteria	Rhizobiales	Methylobacteriaceae	Methylobacterium	uncultured bacterium
	67	Dove	Bacteria	Deinococcus-Thermus	Deinococci	Deinococcales	Deinococcaceae	Deinococcus	uncultured bacterium
	68	Dove	Bacteria	Proteobacteria	Alphaproteobacteria	Rhizobiales	Methylobacteriaceae	Methylobacterium	Ambiguous taxa
	69	Dove	Bacteria	Actinobacteria	Actinobacteria	Micrococcales	Microbacteriaceae	Cryobacterium	Ambiguous taxa
	70	Dove	Bacteria	Proteobacteria	Betaproteobacteria	Burkholderiales	Comamonadaceae	Xylophilus	uncultured bacterium
	71	Dove	Bacteria	Proteobacteria	Deltaproteobacteria	Myxococcales	Polyangiaceae	Byssovorax	uncultured bacterium
	72	Dove	Bacteria	Proteobacteria	Gammaproteobacteria	Pseudomonadales	Pseudomonadaceae	Pseudomonas	uncultured bacterium
	73	Dove	Bacteria	Actinobacteria	Actinobacteria	Micrococcales	Microbacteriaceae	Rathayibacter	uncultured bacterium
	74	Dove	Bacteria	Proteobacteria	Betaproteobacteria	Burkholderiales	Oxalobacteraceae	Massilia	uncultured bacterium
	75	Dove	Bacteria	Firmicutes	Bacilli	Bacillales	Bacillaceae	Bacillus	uncultured bacterium
	76	Dove	Bacteria	Actinobacteria	Actinobacteria	Corynebacteriales	Nocardiaceae	Nocardia	uncultured bacterium
	77	Dove	Bacteria	Proteobacteria	Alphaproteobacteria	Rhizobiales	Methylobacteriaceae	Methylobacterium	uncultured bacterium
	78	Dove	Bacteria	Proteobacteria	Alphaproteobacteria	Rhizobiales	Hyphomicrobiaceae	Devosia	uncultured bacterium
	79	Dove	Bacteria	Actinobacteria	Actinobacteria	Kineosporiales	Kineosporiaceae	Quadrisphaera	uncultured bacterium
	80	Dove	Bacteria	Proteobacteria	Alphaproteobacteria	Rhizobiales	Hyphomicrobiaceae	Devosia	Ambiguous taxa
	81	Dove	Bacteria	Proteobacteria	Betaproteobacteria	Burkholderiales	Comamonadaceae	Ambiguous taxa	Ambiguous taxa
	82	Dove	Bacteria	Actinobacteria	Actinobacteria	Frankiales	Geodermatophilaceae	Modestobacter	uncultured actinobacterium
	83	Dove	Bacteria	Proteobacteria	Alphaproteobacteria	Rhizobiales	Hyphomicrobiaceae	Devosia	uncultured bacterium
	84	Dove	Bacteria	Proteobacteria	Betaproteobacteria	Burkholderiales	Comamonadaceae	uncultured	uncultured bacterium
	85	Dove	Bacteria	Proteobacteria	Betaproteobacteria	Burkholderiales	Oxalobacteraceae	Massilia	Ambiguous taxa
	86	Dove	Bacteria	Actinobacteria	Actinobacteria	Micrococcales	Microbacteriaceae	Plantibacter	Ambiguous taxa
	87	Dove	Bacteria	Proteobacteria	Betaproteobacteria	Burkholderiales	Oxalobacteraceae	Massilia	uncultured bacterium
	88	Dove	Bacteria	Proteobacteria	Betaproteobacteria	Burkholderiales	Oxalobacteraceae	Ambiguous taxa	Ambiguous taxa
	89	Dove	Bacteria	Actinobacteria	Actinobacteria	Propionibacteriales	Nocardioidaceae	Marmoricola	uncultured bacterium
	90	Dove	Bacteria	Proteobacteria	Betaproteobacteria	Burkholderiales	Comamonadaceae	Rhizobacter	uncultured bacterium
	91	Dove	Bacteria	Actinobacteria	Actinobacteria	Kineosporiales	Kineosporiaceae	Quadrisphaera	uncultured bacterium
	92	Dove	Bacteria	Proteobacteria	Betaproteobacteria	Burkholderiales	Oxalobacteraceae	Massilia	uncultured bacterium
	93	Dove	Bacteria	Proteobacteria	Alphaproteobacteria	Sphingomonadales	Sphingomonadaceae	Sphingomonas	uncultured bacterium
	94	Dove	Bacteria	Proteobacteria	Betaproteobacteria	Burkholderiales	Oxalobacteraceae	Massilia	uncultured bacterium
	95	Dove	Bacteria	Proteobacteria	Betaproteobacteria	Burkholderiales	Oxalobacteraceae	Massilia	uncultured bacterium
	96	Dove	Bacteria	Proteobacteria	Alphaproteobacteria	Rhizobiales	Rhizobiaceae	Rhizobium	uncultured bacterium
	97	Dove	Bacteria	Proteobacteria	Betaproteobacteria	Methylophilales	Methylophilaceae	uncultured	uncultured bacterium
	98	Dove	Bacteria	Proteobacteria	Gammaproteobacteria	Enterobacteriales	Enterobacteriaceae	Escherichia-Shigella	uncultured bacterium
	99	Dove	Bacteria	Proteobacteria	Betaproteobacteria	Burkholderiales	Comamonadaceae	Aquabacterium	uncultured bacterium
	100	Dove	Bacteria	Proteobacteria	Alphaproteobacteria	Rhizobiales	Rhizobiaceae	Rhizobium	Ambiguous taxa
	101	Dove	Bacteria	Bacteroidetes	Flavobacteriia	Flavobacteriales	Flavobacteriaceae	Flavobacterium	uncultured bacterium
	102	Dove	Bacteria	Proteobacteria	Alphaproteobacteria	Rhizobiales	Hyphomicrobiaceae	Devosia	uncultured bacterium
	103	Dove	Bacteria	Bacteroidetes	Flavobacteriia	Flavobacteriales	Flavobacteriaceae	Flavobacterium	uncultured bacterium
	104	Dove	Bacteria	Proteobacteria	Alphaproteobacteria	Caulobacterales	Caulobacteraceae	Caulobacter	Ambiguous taxa
	105	Dove	Bacteria	Proteobacteria	Betaproteobacteria	Burkholderiales	Comamonadaceae	uncultured	Ambiguous taxa
	106	Dove	Bacteria	Proteobacteria	Alphaproteobacteria	Caulobacterales	Caulobacteraceae	Brevundimonas	uncultured bacterium
	107	Dove	Bacteria	Proteobacteria	Betaproteobacteria	Burkholderiales	Oxalobacteraceae	uncultured	uncultured bacterium
	108	Dove	Bacteria	Proteobacteria	Betaproteobacteria	Methylophilales	Methylophilaceae	Methylotenera	uncultured bacterium
	109	Dove	Bacteria	Proteobacteria	Alphaproteobacteria	Caulobacterales	Caulobacteraceae	Brevundimonas	Ambiguous taxa
	110	Dove	Bacteria	Proteobacteria	Alphaproteobacteria	Rhizobiales	Bradyrhizobiaceae	Rhodopseudomonas	Ambiguous taxa
	111	Dove	Bacteria	Proteobacteria	Alphaproteobacteria	Sphingomonadales	Sphingomonadaceae	Sphingomonas	Sphingomonas melonis
	112	Dove	Bacteria	Proteobacteria	Betaproteobacteria	Burkholderiales	Oxalobacteraceae	Massilia	uncultured bacterium
	113	Dove	Bacteria	Proteobacteria	Alphaproteobacteria	Rhizobiales	Bradyrhizobiaceae	Rhodopseudomonas	uncultured bacterium
	114	Dove	Bacteria	Proteobacteria	Alphaproteobacteria	Rhizobiales	Rhizobiaceae	Rhizobium	Rhizobium huautlense
	115	Dove	Bacteria	Proteobacteria	Betaproteobacteria	Burkholderiales	Oxalobacteraceae	Massilia	uncultured bacterium
	116	Dove	Bacteria	Actinobacteria	Actinobacteria	Propionibacteriales	Nocardioidaceae	Marmoricola	uncultured bacterium
	117	Dove	Bacteria	Proteobacteria	Betaproteobacteria	Burkholderiales	Oxalobacteraceae	Massilia	uncultured bacterium
	118	Dove	Bacteria	Proteobacteria	Alphaproteobacteria	Rhizobiales	Bradyrhizobiaceae	Bradyrhizobium	uncultured alpha proteobacterium
	119	Dove	Bacteria	Proteobacteria	Betaproteobacteria	Burkholderiales	Oxalobacteraceae	Massilia	uncultured bacterium
	120	Dove	Bacteria	Bacteroidetes	Flavobacteriia	Flavobacteriales	Flavobacteriaceae	Chryseobacterium	uncultured bacterium
	121	Dove	Bacteria	Actinobacteria	Actinobacteria	Propionibacteriales	Nocardioidaceae	Nocardioides	uncultured bacterium
	122	Dove	Bacteria	Proteobacteria	Alphaproteobacteria	Rhizobiales	Rhizobiaceae	Rhizobium	uncultured bacterium
	123	Dove	Bacteria	Proteobacteria	Alphaproteobacteria	Sphingomonadales	Sphingomonadaceae	Sphingomonas	uncultured bacterium
	124	Dove	Bacteria	Proteobacteria	Betaproteobacteria	Burkholderiales	Comamonadaceae	Variovorax	uncultured bacterium
	125	Dove	Bacteria	Proteobacteria	Alphaproteobacteria	Sphingomonadales	Sphingomonadaceae	Sphingomonas	Ambiguous taxa
	126	Dove	Bacteria	Actinobacteria	Actinobacteria	Kineosporiales	Kineosporiaceae	Quadrisphaera	uncultured bacterium
	127	Dove	Bacteria	Actinobacteria	Actinobacteria	Kineosporiales	Kineosporiaceae	Kineococcus	uncultured Kineococcus sp.
	128	Dove	Bacteria	Proteobacteria	Alphaproteobacteria	Rhizobiales	Hyphomicrobiaceae	Devosia	uncultured bacterium
	129	Dove	Bacteria	Proteobacteria	Alphaproteobacteria	Sphingomonadales	Sphingomonadaceae	Zymomonas	uncultured bacterium
	130	Dove	Bacteria	Actinobacteria	Actinobacteria	Propionibacteriales	Nocardioidaceae	Nocardioides	uncultured bacterium
	131	Dove	Bacteria	Proteobacteria	Alphaproteobacteria	Sphingomonadales	Sphingomonadaceae	Sphingomonas	Sphingomonas sp. TSBY-34
	132	Dove	Bacteria	Proteobacteria	Gammaproteobacteria	Xanthomonadales	Xanthomonadaceae	Stenotrophomonas	uncultured bacterium
	133	Dove	Bacteria	Proteobacteria	Alphaproteobacteria	Rhizobiales	Bradyrhizobiaceae	Rhodopseudomonas	uncultured bacterium
	134	Dove	Bacteria	Proteobacteria	Betaproteobacteria	Burkholderiales	Burkholderiaceae	Limnobacter	uncultured bacterium
	135	Dove	Bacteria	Proteobacteria	Betaproteobacteria	Burkholderiales	Comamonadaceae	Leptothrix	uncultured bacterium
	136	Dove	Bacteria	Proteobacteria	Betaproteobacteria	Burkholderiales	Oxalobacteraceae	uncultured	uncultured bacterium
	137	Dove	Bacteria	Actinobacteria	Actinobacteria	Propionibacteriales	Nocardioidaceae	Aeromicrobium	Ambiguous taxa
	138	Dove	Bacteria	Bacteroidetes	Flavobacteriia	Flavobacteriales	Flavobacteriaceae	Chryseobacterium	uncultured bacterium
	139	Dove	Bacteria	Actinobacteria	Actinobacteria	Propionibacteriales	Nocardioidaceae	Nocardioides	uncultured bacterium
	140	Dove	Bacteria	Proteobacteria	Alphaproteobacteria	Rhizobiales	Methylobacteriaceae	Methylobacterium	Ambiguous taxa
	141	Dove	Bacteria	Proteobacteria	Betaproteobacteria	Burkholderiales	Oxalobacteraceae	Massilia	Ambiguous taxa
	142	Dove	Bacteria	Proteobacteria	Alphaproteobacteria	Sphingomonadales	Sphingomonadaceae	Sphingomonas	uncultured alpha proteobacterium
	143	Dove	Bacteria	Proteobacteria	Betaproteobacteria	Burkholderiales	Comamonadaceae	uncultured	uncultured Leptothrix sp.
	144	Dove	Bacteria	Proteobacteria	Alphaproteobacteria	Rhizobiales	Bradyrhizobiaceae	Bosea	Ambiguous taxa
	145	Dove	Bacteria	Proteobacteria	Betaproteobacteria	Burkholderiales	Oxalobacteraceae	Massilia	uncultured bacterium
	146	Dove	Bacteria	Proteobacteria	Betaproteobacteria	Burkholderiales	Oxalobacteraceae	Massilia	uncultured beta proteobacterium
	147	Dove	Bacteria	Proteobacteria	Alphaproteobacteria	Rhizobiales	Methylobacteriaceae	Methylobacterium	uncultured bacterium
	148	Dove	No blast hit	NA	NA	NA	NA	NA	NA
	149	Dove	Bacteria	Proteobacteria	Alphaproteobacteria	Sphingomonadales	Sphingomonadaceae	Novosphingobium	Sphingomonas sp. SG-23i
	150	Dove	Bacteria	Proteobacteria	Betaproteobacteria	Burkholderiales	Comamonadaceae	Aquabacterium	uncultured Aquabacterium sp.
	151	Dove	Bacteria	Proteobacteria	Alphaproteobacteria	Rhizobiales	Methylobacteriaceae	Methylobacterium	Ambiguous taxa
	152	Dove	Bacteria	Proteobacteria	Gammaproteobacteria	Pseudomonadales	Pseudomonadaceae	Pseudomonas	Ambiguous taxa
	153	Dove	Bacteria	Proteobacteria	Betaproteobacteria	Burkholderiales	Oxalobacteraceae	Massilia	uncultured beta proteobacterium
	154	Dove	Bacteria	Proteobacteria	Gammaproteobacteria	Pseudomonadales	Pseudomonadaceae	Cellvibrio	uncultured Cellvibrio sp.
	155	Dove	Bacteria	Actinobacteria	Thermoleophilia	Solirubrobacterales	Patulibacteraceae	Patulibacter	Ambiguous taxa
	156	Dove	Bacteria	Proteobacteria	Alphaproteobacteria	Sphingomonadales	Sphingomonadaceae	Sphingomonas	uncultured Sphingomonas sp.
	157	Dove	Bacteria	Proteobacteria	Alphaproteobacteria	Rhizobiales	Bradyrhizobiaceae	Tardiphaga	glacier bacterium FXI3
	158	Dove	Bacteria	Proteobacteria	Alphaproteobacteria	Rhodospirillales	Acetobacteraceae	Roseomonas	uncultured bacterium
	159	Dove	Bacteria	Proteobacteria	Betaproteobacteria	Burkholderiales	Oxalobacteraceae	Massilia	uncultured bacterium
	160	Dove	Bacteria	Proteobacteria	Betaproteobacteria	Burkholderiales	Alcaligenaceae	Achromobacter	uncultured bacterium
	161	Dove	Bacteria	Proteobacteria	Betaproteobacteria	Burkholderiales	Comamonadaceae	Paucibacter	uncultured bacterium
	162	Dove	Bacteria	Proteobacteria	Betaproteobacteria	Burkholderiales	Oxalobacteraceae	Paucimonas	uncultured bacterium
	163	Dove	Bacteria	Proteobacteria	Alphaproteobacteria	Caulobacterales	Caulobacteraceae	Brevundimonas	uncultured bacterium
	164	Dove	Bacteria	Proteobacteria	Betaproteobacteria	Burkholderiales	Comamonadaceae	Xylophilus	uncultured bacterium
	165	Dove	Bacteria	Proteobacteria	Alphaproteobacteria	Rhodospirillales	Acetobacteraceae	Rhodovastum	uncultured bacterium
	166	Dove	Bacteria	Bacteroidetes	Flavobacteriia	Flavobacteriales	Flavobacteriaceae	Flavobacterium	uncultured Flavobacteriia bacterium
	167	Dove	Bacteria	Actinobacteria	Actinobacteria	Micrococcales	Microbacteriaceae	Frigoribacterium	Ambiguous taxa
	168	Dove	Bacteria	Proteobacteria	Alphaproteobacteria	Caulobacterales	Caulobacteraceae	Caulobacter	Ambiguous taxa
	169	Dove	Bacteria	Proteobacteria	Alphaproteobacteria	Rhizobiales	Methylobacteriaceae	Methylobacterium	Ambiguous taxa
	170	Dove	Bacteria	Actinobacteria	Actinobacteria	Propionibacteriales	Nocardioidaceae	Nocardioides	uncultured bacterium
	171	Dove	Bacteria	Proteobacteria	Betaproteobacteria	Burkholderiales	Alcaligenaceae	Achromobacter	uncultured bacterium
	172	Dove	Bacteria	Actinobacteria	Actinobacteria	Frankiales	Nakamurellaceae	Nakamurella	uncultured bacterium
	173	Dove	Bacteria	Proteobacteria	Betaproteobacteria	Burkholderiales	Oxalobacteraceae	Massilia	uncultured bacterium
	174	Dove	Bacteria	Bacteroidetes	Flavobacteriia	Flavobacteriales	Flavobacteriaceae	Flavobacterium	uncultured bacterium
	175	Dove	Bacteria	Proteobacteria	Alphaproteobacteria	Sphingomonadales	Sphingomonadaceae	Sphingomonas	Sphingomonas sp. TSBY-34
	176	Dove	Bacteria	Proteobacteria	Alphaproteobacteria	Rhizobiales	Hyphomicrobiaceae	Devosia	uncultured Devosia sp.
	177	Dove	Bacteria	Proteobacteria	Gammaproteobacteria	Pseudomonadales	Pseudomonadaceae	Pseudomonas	uncultured bacterium
	178	Dove	Bacteria	Proteobacteria	Betaproteobacteria	Burkholderiales	Oxalobacteraceae	Massilia	Ambiguous taxa
	179	Dove	Bacteria	Actinobacteria	Actinobacteria	Micrococcales	Microbacteriaceae	Amnibacterium	uncultured soil bacterium
	180	Dove	Bacteria	Actinobacteria	Actinobacteria	Micrococcales	Microbacteriaceae	Leifsonia	Ambiguous taxa
	181	Dove	Bacteria	Bacteroidetes	Flavobacteriia	Flavobacteriales	Flavobacteriaceae	Chryseobacterium	uncultured bacterium
	182	Dove	Bacteria	Actinobacteria	Actinobacteria	Micrococcales	Microbacteriaceae	Frondihabitans	uncultured bacterium
	183	Dove	Bacteria	Proteobacteria	Betaproteobacteria	Burkholderiales	Comamonadaceae	Variovorax	uncultured beta proteobacterium
	184	Dove	Bacteria	Proteobacteria	Alphaproteobacteria	Sphingomonadales	Sphingomonadaceae	Sphingomonas	Sphingomonas sp. HME8542
	185	Dove	Bacteria	Proteobacteria	Betaproteobacteria	Burkholderiales	Oxalobacteraceae	Massilia	uncultured bacterium
	186	Dove	Bacteria	Proteobacteria	Betaproteobacteria	Burkholderiales	Comamonadaceae	Polaromonas	uncultured Comamonas sp.
	187	Dove	Bacteria	Bacteroidetes	Flavobacteriia	Flavobacteriales	Flavobacteriaceae	Flavobacterium	uncultured organism
	188	Dove	Bacteria	Proteobacteria	Alphaproteobacteria	Rhizobiales	Bradyrhizobiaceae	Bosea	Ambiguous taxa
	189	Dove	Bacteria	Actinobacteria	Actinobacteria	Propionibacteriales	Nocardioidaceae	Nocardioides	Nocardioides sp. Sco-A25
	190	Dove	Bacteria	Proteobacteria	Betaproteobacteria	Burkholderiales	Oxalobacteraceae	uncultured	uncultured bacterium
	191	Dove	Bacteria	Proteobacteria	Betaproteobacteria	Burkholderiales	Oxalobacteraceae	Massilia	uncultured Massilia sp.
	192	Dove	Bacteria	Bacteroidetes	Flavobacteriia	Flavobacteriales	Flavobacteriaceae	Flavobacterium	uncultured bacterium
	193	Dove	Bacteria	Proteobacteria	Betaproteobacteria	Burkholderiales	Comamonadaceae	Aquincola	Ambiguous taxa
	194	Dove	Bacteria	Proteobacteria	Alphaproteobacteria	Rhizobiales	Rhizobiaceae	Rhizobium	Rhizobium genosp. R
	195	Dove	Bacteria	Proteobacteria	Betaproteobacteria	Burkholderiales	Comamonadaceae	Pelomonas	Ambiguous taxa
	196	Dove	Bacteria	Proteobacteria	Betaproteobacteria	Burkholderiales	Comamonadaceae	uncultured	uncultured bacterium
	197	Dove	Bacteria	Proteobacteria	Alphaproteobacteria	Rhizobiales	Rhizobiaceae	Shinella	uncultured Rhizobium sp.
	198	Dove	Bacteria	Proteobacteria	Betaproteobacteria	Burkholderiales	Oxalobacteraceae	Massilia	uncultured bacterium
	199	Dove	Bacteria	Proteobacteria	Betaproteobacteria	Burkholderiales	Oxalobacteraceae	Massilia	Ambiguous taxa
	200	Dove	Bacteria	Proteobacteria	Alphaproteobacteria	Sphingomonadales	Sphingomonadaceae	Sphingobium	Ambiguous taxa
	203	Dove	Fungi	Ascomycota	Leotiomycetes	Helotiales	unclassified Helotiales	unclassified Helotiales	Helotiales sp.
	204	Dove	Fungi	Ascomycota	unclassified Ascomycota	unclassified Ascomycota	unclassified Ascomycota	unclassified Ascomycota	Ascomycota sp.
	214	Dove	Fungi	Ascomycota	Leotiomycetes	Helotiales	Helotiales family Incertae sedis	Tetracladium	Tetracladium sp.
	215	Dove	Fungi	Basidiomycota	Microbotryomycetes	Leucosporidiales	Leucosporidiaceae	Leucosporidiella	Leucosporidiella creatinivora
	216	Dove	Fungi	Ascomycota	unclassified Ascomycota	unclassified Ascomycota	unclassified Ascomycota	unclassified Ascomycota	Ascomycota sp.
	222	Dove	Fungi	Ascomycota	unclassified Ascomycota	unclassified Ascomycota	unclassified Ascomycota	unclassified Ascomycota	Ascomycota sp.
	224	Dove	Fungi	Basidiomycota	Microbotryomycetes	Sporidiobolales	Sporidiobolales family Incertae sedis	Rhodotorula	Rhodotorula psychrophenolica
	227	Dove	Fungi	Ascomycota	Leotiomycetes	Helotiales	unclassified Helotiales	unclassified Helotiales	Helotiales sp.
	231	Dove	Fungi	Basidiomycota	Microbotryomycetes	Sporidiobolales	Sporidiobolales family Incertae sedis	Rhodotorula	Rhodotorula hordea
	232	Dove	Fungi	Ascomycota	unclassified Ascomycota	unclassified Ascomycota	unclassified Ascomycota	unclassified Ascomycota	Ascomycota sp.
	233	Dove	Fungi	Ascomycota	Leotiomycetes	Helotiales	Helotiales family Incertae sedis	Tetracladium	Tetracladium sp.
	234	Dove	Fungi	Basidiomycota	Microbotryomycetes	Sporidiobolales	Sporidiobolales family Incertae sedis	Rhodotorula	Rhodotorula psychrophenolica
	235	Dove	Fungi	Ascomycota	unclassified Ascomycota	unclassified Ascomycota	unclassified Ascomycota	unclassified Ascomycota	Ascomycota sp.
	237	Dove	Fungi	Basidiomycota	Microbotryomycetes	Leucosporidiales	Leucosporidiaceae	Leucosporidium	Leucosporidium sp. 8138 GP 2013
	238	Dove	Fungi	Ascomycota	Leotiomycetes	Helotiales	unclassified Helotiales	unclassified Helotiales	Helotiales sp.
	239	Dove	Fungi	Ascomycota	Leotiomycetes	Helotiales	unclassified Helotiales	unclassified Helotiales	Helotiales sp.
	240	Dove	Fungi	Ascomycota	Dothideomycetes	Venturiales	Venturiaceae	Venturia	Venturia sp.
	242	Dove	Fungi	Ascomycota	Dothideomycetes	Pleosporales	Leptosphaeriaceae	Leptosphaeria	Leptosphaeria sp.
	244	Dove	Fungi	Basidiomycota	Microbotryomycetes	Sporidiobolales	Sporidiobolales family Incertae sedis	Rhodotorula	Rhodotorula psychrophenolica
	245	Dove	Fungi	Basidiomycota	Microbotryomycetes	Leucosporidiales	Leucosporidiaceae	Leucosporidiella	Leucosporidiella fragaria
	246	Dove	Fungi	Ascomycota	Sordariomycetes	Hypocreales	Nectriaceae	Gibberella	Gibberella baccata
	247	Dove	Fungi	Ascomycota	Saccharomycetes	Saccharomycetales	Saccharomycetales family Incertae sedis	Debaryomyces	Debaryomyces prosopidis
	249	Dove	Fungi	Ascomycota	Leotiomycetes	Helotiales	unclassified Helotiales	unclassified Helotiales	Helotiales sp.
	250	Dove	Fungi	Basidiomycota	unclassified Basidiomycota	unclassified Basidiomycota	unclassified Basidiomycota	unclassified Basidiomycota	Basidiomycota sp.
	251	Dove	Fungi	Basidiomycota	Tremellomycetes	Cystofilobasidiales	unclassified Cystofilobasidiales	unclassified Cystofilobasidiales	Cystofilobasidiales sp.
	252	Dove	Fungi	Basidiomycota	Tremellomycetes	Cystofilobasidiales	unclassified Cystofilobasidiales	unclassified Cystofilobasidiales	Cystofilobasidiales sp.
	254	Dove	Fungi	Basidiomycota	Microbotryomycetes	Sporidiobolales	unclassified Sporidiobolales	unclassified Sporidiobolales	Sporidiobolales sp.
	255	Dove	Fungi	Basidiomycota	Tremellomycetes	Cystofilobasidiales	Cystofilobasidiaceae	Mrakia	Mrakia frigida
	256	Dove	Fungi	Ascomycota	unclassified Ascomycota	unclassified Ascomycota	unclassified Ascomycota	unclassified Ascomycota	Ascomycota sp.
	257	Dove	Fungi	Ascomycota	unclassified Ascomycota	unclassified Ascomycota	unclassified Ascomycota	unclassified Ascomycota	Ascomycota sp.
	258	Dove	Fungi	Basidiomycota	Microbotryomycetes	Sporidiobolales	Sporidiobolales family Incertae sedis	Rhodotorula	Rhodotorula hordea
	259	Dove	Fungi	unclassified Fungi	unclassified Fungi	unclassified Fungi	unclassified Fungi	unclassified Fungi	Fungi sp.
	260	Dove	Fungi	Basidiomycota	Microbotryomycetes	Leucosporidiales	Leucosporidiaceae	Leucosporidiella	Leucosporidiella creatinivora
	262	Dove	Fungi	Ascomycota	Ascomycota class Incertae sedis	Ascomycota order Incertae sedis	Ascomycota family Incertae sedis	Ypsilina	Ypsilina graminea
	263	Dove	Fungi	Ascomycota	Sordariomycetes	unclassified Sordariomycetes	unclassified Sordariomycetes	unclassified Sordariomycetes	Sordariomycetes sp.
	264	Dove	Fungi	Ascomycota	Leotiomycetes	Helotiales	unclassified Helotiales	unclassified Helotiales	Helotiales sp.
	266	Dove	Fungi	Basidiomycota	Microbotryomycetes	unclassified Microbotryomycetes	unclassified Microbotryomycetes	unclassified Microbotryomycetes	Microbotryomycetes sp.
	267	Dove	Fungi	Ascomycota	Dothideomycetes	Pleosporales	unclassified Pleosporales	unclassified Pleosporales	Pleosporales sp.
	269	Dove	Fungi	Basidiomycota	Agaricomycetes	Agaricales	Psathyrellaceae	Psathyrella	Psathyrella sp.
	270	Dove	Fungi	Basidiomycota	Tremellomycetes	Cystofilobasidiales	Cystofilobasidiaceae	Udeniomyces	Udeniomyces pannonicus
	271	Dove	Fungi	Ascomycota	Leotiomycetes	Helotiales	Helotiales family Incertae sedis	Tetracladium	Tetracladium maxilliforme
	272	Dove	Fungi	Ascomycota	Leotiomycetes	Helotiales	Helotiales family Incertae sedis	Tetracladium	Tetracladium sp.
	273	Dove	Fungi	Ascomycota	Dothideomycetes	Capnodiales	Davidiellaceae	Cladosporium	Cladosporium halotolerans
	274	Dove	Fungi	Ascomycota	unclassified Ascomycota	unclassified Ascomycota	unclassified Ascomycota	unclassified Ascomycota	Ascomycota sp.
	275	Dove	Fungi	Basidiomycota	Tremellomycetes	unclassified Tremellomycetes	unclassified Tremellomycetes	unclassified Tremellomycetes	Tremellomycetes sp.
	276	Dove	Fungi	Basidiomycota	Tremellomycetes	Tremellales	Tremellales family Incertae sedis	Dioszegia	Dioszegia butyracea
	277	Dove	Fungi	Ascomycota	Leotiomycetes	Helotiales	Helotiales family Incertae sedis	Tetracladium	Tetracladium sp.
	278	Dove	Fungi	Basidiomycota	Tremellomycetes	Tremellales	Tremellales family Incertae sedis	Cryptococcus	Cryptococcus sp.
	279	Dove	Fungi	Ascomycota	Dothideomycetes	unclassified Dothideomycetes	unclassified Dothideomycetes	unclassified Dothideomycetes	Dothideomycetes sp.
	281	Dove	Fungi	Basidiomycota	Tremellomycetes	unclassified Tremellomycetes	unclassified Tremellomycetes	unclassified Tremellomycetes	Tremellomycetes sp.
	282	Dove	Fungi	Ascomycota	Leotiomycetes	Helotiales	Helotiaceae	Hymenoscyphus	Hymenoscyphus tetracladius
	283	Dove	Fungi	Basidiomycota	Tremellomycetes	Cystofilobasidiales	Cystofilobasidiaceae	Mrakia	Mrakia psychrophilia
	284	Dove	Fungi	Ascomycota	Dothideomycetes	Pleosporales	Leptosphaeriaceae	Leptosphaeria	Leptosphaeria sp.
	285	Dove	Fungi	Basidiomycota	Tremellomycetes	Filobasidiales	unclassified Filobasidiales	unclassified Filobasidiales	Filobasidiales sp.
	286	Dove	Fungi	Basidiomycota	Microbotryomycetes	unclassified Microbotryomycetes	unclassified Microbotryomycetes	unclassified Microbotryomycetes	Microbotryomycetes sp.
	287	Dove	Fungi	Ascomycota	Dothideomycetes	Pleosporales	unclassified Pleosporales	unclassified Pleosporales	Pleosporales sp.
	288	Dove	Fungi	Ascomycota	unclassified Ascomycota	unclassified Ascomycota	unclassified Ascomycota	unclassified Ascomycota	Ascomycota sp.
	289	Dove	Fungi	Ascomycota	unclassified Ascomycota	unclassified Ascomycota	unclassified Ascomycota	unclassified Ascomycota	Ascomycota sp.
	290	Dove	Fungi	Basidiomycota	Tremellomycetes	Tremellales	Tremellales family Incertae sedis	Cryptococcus	Cryptococcus sp.
	291	Dove	Fungi	Ascomycota	Dothideomycetes	Pleosporales	unclassified Pleosporales	unclassified Pleosporales	Pleosporales sp.
	292	Dove	Fungi	Ascomycota	Leotiomycetes	Helotiales	Helotiales family Incertae sedis	Tetracladium	Tetracladium sp.
	293	Dove	Fungi	Ascomycota	Sordariomycetes	Xylariales	Xylariales family Incertae sedis	Microdochium	Microdochium phragmitis
	294	Dove	Fungi	unclassified Fungi	unclassified Fungi	unclassified Fungi	unclassified Fungi	unclassified Fungi	Fungi sp.
	295	Dove	Fungi	Basidiomycota	Tremellomycetes	Cystofilobasidiales	unclassified Cystofilobasidiales	unclassified Cystofilobasidiales	Cystofilobasidiales sp.
	296	Dove	Fungi	Basidiomycota	Tremellomycetes	Cystofilobasidiales	Cystofilobasidiaceae	Itersonilia	Itersonilia perplexans
	297	Dove	Fungi	Ascomycota	unclassified Ascomycota	unclassified Ascomycota	unclassified Ascomycota	unclassified Ascomycota	Ascomycota sp.
	298	Dove	Fungi	Ascomycota	Leotiomycetes	Helotiales	unclassified Helotiales	unclassified Helotiales	Helotiales sp.
	299	Dove	Fungi	Ascomycota	Leotiomycetes	Helotiales	Helotiales family Incertae sedis	Cadophora	Cadophora sp.
	300	Dove	Fungi	Basidiomycota	Tremellomycetes	Tremellales	Tremellales family Incertae sedis	Dioszegia	Dioszegia rishiriensis
	301	Dove	Fungi	Basidiomycota	Microbotryomycetes	Leucosporidiales	Leucosporidiaceae	Leucosporidium	Leucosporidium drummii
	302	Dove	Fungi	Basidiomycota	Tremellomycetes	Tremellales	Tremellales family Incertae sedis	Dioszegia	Dioszegia sp. TP Snow Y51
	303	Dove	Fungi	Ascomycota	Dothideomycetes	Pleosporales	Pleosporaceae	Pleospora	Pleospora herbarum
	304	Dove	Fungi	Ascomycota	Saccharomycetes	Saccharomycetales	Saccharomycetales family Incertae sedis	Candida	Candida metapsilosis
	305	Dove	Fungi	Ascomycota	unclassified Ascomycota	unclassified Ascomycota	unclassified Ascomycota	unclassified Ascomycota	Ascomycota sp.
	306	Dove	Fungi	Ascomycota	Leotiomycetes	Helotiales	Helotiaceae	Rhizoscyphus	Rhizoscyphus sp.
	307	Dove	Fungi	Ascomycota	Ascomycota class Incertae sedis	Ascomycota order Incertae sedis	Ascomycota family Incertae sedis	Chalara	Chalara sp.
	308	Dove	Fungi	Basidiomycota	Tremellomycetes	Tremellales	Tremellales family Incertae sedis	Cryptococcus	Cryptococcus terricola
	309	Dove	Fungi	Basidiomycota	Microbotryomycetes	Sporidiobolales	Sporidiobolales family Incertae sedis	Rhodotorula	Rhodotorula hordea
	310	Dove	Fungi	Basidiomycota	Agaricomycetes	Cantharellales	Clavulinaceae	Clavulina	Clavulina monodiminutiva
	311	Dove	Fungi	Basidiomycota	Tremellomycetes	Tremellales	unclassified Tremellales	unclassified Tremellales	Tremellales sp.
	312	Dove	Fungi	Ascomycota	Dothideomycetes	unclassified Dothideomycetes	unclassified Dothideomycetes	unclassified Dothideomycetes	Dothideomycetes sp.
	313	Dove	Fungi	Ascomycota	unclassified Ascomycota	unclassified Ascomycota	unclassified Ascomycota	unclassified Ascomycota	Ascomycota sp.
	314	Dove	Fungi	Ascomycota	Dothideomycetes	Pleosporales	unclassified Pleosporales	unclassified Pleosporales	Pleosporales sp.
	315	Dove	Fungi	Basidiomycota	Microbotryomycetes	Leucosporidiales	unclassified Leucosporidiales	unclassified Leucosporidiales	Leucosporidiales sp.
	317	Dove	Fungi	Ascomycota	Leotiomycetes	Helotiales	unclassified Helotiales	unclassified Helotiales	Helotiales sp.
	318	Dove	Fungi	unclassified Fungi	unclassified Fungi	unclassified Fungi	unclassified Fungi	unclassified Fungi	Fungi sp.
	319	Dove	Fungi	Basidiomycota	Agaricomycetes	Sebacinales	Sebacinaceae	unclassified Sebacinaceae	uncultured Sebacina
	320	Dove	Fungi	Ascomycota	Dothideomycetes	Pleosporales	Leptosphaeriaceae	Leptosphaeria	Leptosphaeria sp.
	322	Dove	Fungi	Ascomycota	Leotiomycetes	Helotiales	Helotiales family Incertae sedis	Helgardia	Helgardia sp.
	323	Dove	Fungi	Basidiomycota	Microbotryomycetes	Sporidiobolales	Sporidiobolales family Incertae sedis	Rhodotorula	Rhodotorula psychrophenolica
	324	Dove	Fungi	Basidiomycota	Microbotryomycetes	Microbotryales	unclassified Microbotryales	unclassified Microbotryales	Microbotryales sp.
	325	Dove	Fungi	Ascomycota	Dothideomycetes	unclassified Dothideomycetes	unclassified Dothideomycetes	unclassified Dothideomycetes	Dothideomycetes sp.
	326	Dove	Fungi	Ascomycota	Ascomycota class Incertae sedis	Ascomycota order Incertae sedis	Ascomycota family Incertae sedis	Ypsilina	Ypsilina graminea
	327	Dove	Fungi	Ascomycota	Dothideomycetes	unclassified Dothideomycetes	unclassified Dothideomycetes	unclassified Dothideomycetes	Dothideomycetes sp.
	329	Dove	Fungi	Ascomycota	Leotiomycetes	Helotiales	Helotiales family Incertae sedis	Tetracladium	Tetracladium sp.
	330	Dove	Fungi	Ascomycota	Dothideomycetes	Pleosporales	unclassified Pleosporales	unclassified Pleosporales	Pleosporales sp.
	332	Dove	Fungi	Basidiomycota	Agaricostilbomycetes	Agaricostilbales	Agaricostilbaceae	Bensingtonia	Bensingtonia yuccicola
	333	Dove	Fungi	Ascomycota	Leotiomycetes	Helotiales	Helotiales family Incertae sedis	Tetracladium	Tetracladium sp.
	334	Dove	Fungi	Ascomycota	Leotiomycetes	Helotiales	unclassified Helotiales	unclassified Helotiales	Helotiales sp.
	335	Dove	Fungi	Ascomycota	Leotiomycetes	Helotiales	unclassified Helotiales	unclassified Helotiales	Helotiales sp.
	336	Dove	Fungi	Ascomycota	unclassified Ascomycota	unclassified Ascomycota	unclassified Ascomycota	unclassified Ascomycota	Ascomycota sp.
	337	Dove	Fungi	Basidiomycota	Tremellomycetes	Cystofilobasidiales	Cystofilobasidiaceae	Cystofilobasidium	Cystofilobasidium infirmominiatum
	338	Dove	Fungi	Ascomycota	Leotiomycetes	Leotiales	Leotiaceae	Alatospora	Alatospora acuminata
	339	Dove	Fungi	Ascomycota	Leotiomycetes	Helotiales	Helotiales family Incertae sedis	Tetracladium	Tetracladium sp.
	340	Dove	Fungi	Ascomycota	Leotiomycetes	Helotiales	unclassified Helotiales	unclassified Helotiales	Helotiales sp.
	342	Dove	Fungi	Ascomycota	unclassified Ascomycota	unclassified Ascomycota	unclassified Ascomycota	unclassified Ascomycota	Ascomycota sp.
	343	Dove	Fungi	Ascomycota	Ascomycota class Incertae sedis	Ascomycota order Incertae sedis	Pseudeurotiaceae	unclassified Pseudeurotiaceae	Pseudeurotiaceae sp.
	344	Dove	Fungi	Basidiomycota	Tremellomycetes	Cystofilobasidiales	Cystofilobasidiaceae	Guehomyces	Guehomyces pullulans
	345	Dove	Fungi	Basidiomycota	Tremellomycetes	Cystofilobasidiales	Cystofilobasidiaceae	Udeniomyces	Udeniomyces pannonicus
	346	Dove	Fungi	Ascomycota	Sordariomycetes	Xylariales	Xylariales family Incertae sedis	Monographella	Monographella nivalis
	347	Dove	Fungi	Ascomycota	Taphrinomycetes	Taphrinales	Taphrinaceae	Lalaria	Lalaria carpini
	348	Dove	Fungi	Ascomycota	Dothideomycetes	Pleosporales	Pleosporales family Incertae sedis	Didymella	Didymella sp.
	349	Dove	Fungi	Zygomycota	Zygomycota class Incertae sedis	Mortierellales	Mortierellaceae	Mortierella	Mortierella sp. FSU 10537
	350	Dove	Fungi	Ascomycota	Taphrinomycetes	Taphrinales	Taphrinaceae	unclassified Taphrinaceae	Taphrinaceae sp.
	351	Dove	Fungi	Ascomycota	Leotiomycetes	Helotiales	unclassified Helotiales	unclassified Helotiales	Helotiales sp.
	352	Dove	Fungi	Ascomycota	Leotiomycetes	Helotiales	unclassified Helotiales	unclassified Helotiales	Helotiales sp.
	353	Dove	Fungi	Ascomycota	Leotiomycetes	Helotiales	Helotiales family Incertae sedis	Helgardia	Helgardia anguioides
	354	Dove	Fungi	Basidiomycota	Agaricomycetes	Agaricales	Typhulaceae	Typhula	Typhula incarnata
	355	Dove	Fungi	Ascomycota	Dothideomycetes	Pleosporales	unclassified Pleosporales	unclassified Pleosporales	Pleosporales sp.
	356	Dove	Fungi	Basidiomycota	Microbotryomycetes	Sporidiobolales	unclassified Sporidiobolales	unclassified Sporidiobolales	Sporidiobolales sp.
	357	Dove	Fungi	Ascomycota	Leotiomycetes	Helotiales	Helotiaceae	Hymenoscyphus	Hymenoscyphus caudatus
	358	Dove	Fungi	Ascomycota	unclassified Ascomycota	unclassified Ascomycota	unclassified Ascomycota	unclassified Ascomycota	Ascomycota sp.
	359	Dove	Fungi	Basidiomycota	Tremellomycetes	Tremellales	Tremellales family Incertae sedis	unclassified Tremellales	Tremellales sp.
	360	Dove	Fungi	Ascomycota	Dothideomycetes	Pleosporales	unclassified Pleosporales	unclassified Pleosporales	Pleosporales sp.
	361	Dove	Fungi	Chytridiomycota	Chytridiomycetes	Olpidiales	Olpidiaceae	Olpidium	Olpidium brassicae
	362	Dove	Fungi	Ascomycota	Leotiomycetes	Helotiales	Helotiaceae	Hymenoscyphus	Hymenoscyphus caudatus
	363	Dove	Fungi	Basidiomycota	Tremellomycetes	Tremellales	Tremellales family Incertae sedis	unclassified Tremellales	Tremellales sp.
	364	Dove	Fungi	Ascomycota	Leotiomycetes	Helotiales	Hyaloscyphaceae	Cistella	Cistella sp.
	365	Dove	Fungi	Ascomycota	Leotiomycetes	Helotiales	unclassified Helotiales	unclassified Helotiales	Helotiales sp.
	366	Dove	Fungi	Ascomycota	Leotiomycetes	Helotiales	Helotiaceae	Hymenoscyphus	Hymenoscyphus cf fructigenus 2247
	367	Dove	Fungi	Ascomycota	Leotiomycetes	Helotiales	Helotiales family Incertae sedis	Tetracladium	Tetracladium breve
	368	Dove	Fungi	Ascomycota	Saccharomycetes	Saccharomycetales	Saccharomycetales family Incertae sedis	Candida	Candida parapsilosis
	369	Dove	Fungi	Ascomycota	Sordariomycetes	Xylariales	Amphisphaeriaceae	unclassified Amphisphaeriaceae	Amphisphaeriaceae sp.
	370	Dove	Fungi	Basidiomycota	Microbotryomycetes	Sporidiobolales	Sporidiobolales family Incertae sedis	Rhodotorula	Rhodotorula hordea
	371	Dove	Fungi	Ascomycota	Leotiomycetes	Helotiales	Helotiales family Incertae sedis	Tetracladium	Tetracladium sp.
	372	Dove	Fungi	Ascomycota	Saccharomycetes	Saccharomycetales	Saccharomycetales family Incertae sedis	Candida	Candida metapsilosis
	373	Dove	Fungi	Basidiomycota	Microbotryomycetes	Leucosporidiales	Leucosporidiaceae	Leucosporidiella	Leucosporidiella fragaria
	374	Dove	Fungi	Ascomycota	Taphrinomycetes	Taphrinales	Taphrinaceae	Lalaria	Lalaria carpini
	376	Dove	Fungi	Ascomycota	Leotiomycetes	Helotiales	Helotiaceae	Hymenoscyphus	Hymenoscyphus caudatus
	378	Dove	Fungi	Ascomycota	Leotiomycetes	Helotiales	Helotiales family Incertae sedis	Tetracladium	Tetracladium marchalianum
	379	Dove	Fungi	Basidiomycota	Microbotryomycetes	Sporidiobolales	Sporidiobolales family Incertae sedis	Sporobolomyces	Sporobolomyces ruberrimus
	380	Dove	Fungi	Basidiomycota	Microbotryomycetes	Leucosporidiales	Leucosporidiaceae	Mastigobasidium	Mastigobasidium intermedium
	381	Dove	Fungi	Ascomycota	Dothideomycetes	Pleosporales	Pleosporales family Incertae sedis	Ascochyta	Ascochyta sp.
	382	Dove	Fungi	Ascomycota	Dothideomycetes	Pleosporales	Phaeosphaeriaceae	Phaeosphaeria	Phaeosphaeria sp.
	383	Dove	Fungi	Ascomycota	unclassified Ascomycota	unclassified Ascomycota	unclassified Ascomycota	unclassified Ascomycota	Ascomycota sp.
	384	Dove	Fungi	Ascomycota	Dothideomycetes	Pleosporales	unclassified Pleosporales	unclassified Pleosporales	Pleosporales sp.
	385	Dove	Fungi	Basidiomycota	Tremellomycetes	Tremellales	unclassified Tremellales	unclassified Tremellales	Tremellales sp.
	386	Dove	Fungi	Basidiomycota	Wallemiomycetes	Wallemiales	Wallemiaceae	Wallemia	Wallemia sebi
	388	Dove	Fungi	Ascomycota	Dothideomycetes	Pleosporales	unclassified Pleosporales	unclassified Pleosporales	Pleosporales sp.
	389	Dove	Fungi	Ascomycota	Leotiomycetes	Helotiales	Helotiales family Incertae sedis	Tetracladium	Tetracladium breve
	390	Dove	Fungi	Ascomycota	unclassified Ascomycota	unclassified Ascomycota	unclassified Ascomycota	unclassified Ascomycota	Ascomycota sp.
	391	Dove	Fungi	Ascomycota	Leotiomycetes	Helotiales	unclassified Helotiales	unclassified Helotiales	Helotiales sp.
	392	Dove	Fungi	Ascomycota	Leotiomycetes	Helotiales	Helotiaceae	Articulospora	Articulospora sp.
	393	Dove	Fungi	Basidiomycota	Tremellomycetes	Tremellales	Tremellales family Incertae sedis	Cryptococcus	Cryptococcus dimennae
	394	Dove	Fungi	Basidiomycota	Agaricomycetes	Cantharellales	Ceratobasidiaceae	unclassified Ceratobasidiaceae	Ceratobasidiaceae sp.
	395	Dove	Fungi	Ascomycota	Dothideomycetes	Pleosporales	Pleomassariaceae	Prosthemium	Prosthemium intermedium
	396	Dove	Fungi	Basidiomycota	Microbotryomycetes	Leucosporidiales	Leucosporidiaceae	Leucosporidium	Leucosporidium golubevii
	397	Dove	Fungi	Ascomycota	unclassified Ascomycota	unclassified Ascomycota	unclassified Ascomycota	unclassified Ascomycota	Ascomycota sp.
	398	Dove	Fungi	Ascomycota	Leotiomycetes	Helotiales	unclassified Helotiales	unclassified Helotiales	Helotiales sp.
	399	Dove	Fungi	Basidiomycota	Microbotryomycetes	Sporidiobolales	Sporidiobolales family Incertae sedis	Rhodotorula	Rhodotorula sp. 3 23T
	400	Dove	Fungi	Ascomycota	Dothideomycetes	Venturiales	Venturiaceae	Venturia	Venturia sp.
Altruism	1	Altruist	Bacteria	Proteobacteria	Alphaproteobacteria	Sphingomonadales	Sphingomonadaceae	Sphingomonas	Sphingomonas sp. TSBY-34
	2	Altruist	Bacteria	Proteobacteria	Gammaproteobacteria	Pseudomonadales	Pseudomonadaceae	Pseudomonas	uncultured bacterium
	3	Altruist	Bacteria	Proteobacteria	Betaproteobacteria	Burkholderiales	Oxalobacteraceae	Massilia	uncultured bacterium
	4	Altruist	Bacteria	Proteobacteria	Betaproteobacteria	Burkholderiales	Oxalobacteraceae	Ambiguous taxa	Ambiguous taxa
	6	Altruist	Bacteria	Proteobacteria	Betaproteobacteria	Burkholderiales	Oxalobacteraceae	Janthinobacterium	Ambiguous taxa
	7	Altruist	Bacteria	Proteobacteria	Alphaproteobacteria	Sphingomonadales	Sphingomonadaceae	Sphingomonas	uncultured bacterium
	8	Altruist	Bacteria	Proteobacteria	Betaproteobacteria	Burkholderiales	Oxalobacteraceae	Janthinobacterium	uncultured bacterium
	9	Altruist	Bacteria	Proteobacteria	Betaproteobacteria	Burkholderiales	Oxalobacteraceae	Massilia	uncultured bacterium
	10	Altruist	Bacteria	Proteobacteria	Betaproteobacteria	Burkholderiales	Oxalobacteraceae	Massilia	uncultured bacterium
	17	Altruist	Bacteria	Proteobacteria	Betaproteobacteria	Burkholderiales	Oxalobacteraceae	Massilia	uncultured bacterium
	22	Altruist	Bacteria	Proteobacteria	Gammaproteobacteria	Pseudomonadales	Pseudomonadaceae	Pseudomonas	Ambiguous taxa
	29	Altruist	Bacteria	Proteobacteria	Betaproteobacteria	Burkholderiales	Oxalobacteraceae	Massilia	uncultured bacterium
	31	Altruist	Bacteria	Proteobacteria	Betaproteobacteria	Burkholderiales	Oxalobacteraceae	Massilia	uncultured bacterium
	43	Altruist	Bacteria	Proteobacteria	Betaproteobacteria	Burkholderiales	Alcaligenaceae	Achromobacter	uncultured bacterium
	47	Altruist	Bacteria	Proteobacteria	Gammaproteobacteria	Pseudomonadales	Pseudomonadaceae	Pseudomonas	uncultured bacterium
	201	Altruist	Fungi	Basidiomycota	Tremellomycetes	Cystofilobasidiales	Cystofilobasidiaceae	Itersonilia	Itersonilia perplexans
	202	Altruist	Fungi	Ascomycota	Leotiomycetes	Helotiales	Helotiales family Incertae sedis	Tetracladium	Tetracladium maxilliforme
	205	Altruist	Fungi	Ascomycota	Dothideomycetes	Capnodiales	Davidiellaceae	Davidiella	Davidiella tassiana
	206	Altruist	Fungi	Basidiomycota	Tremellomycetes	Tremellales	Tremellales family Incertae sedis	unclassified Tremellales	Tremellales sp.
	208	Altruist	Fungi	Ascomycota	Dothideomycetes	Pleosporales	unclassified Pleosporales	unclassified Pleosporales	Pleosporales sp.
	209	Altruist	Fungi	Basidiomycota	Tremellomycetes	Tremellales	Tremellales family Incertae sedis	Cryptococcus	Cryptococcus victoriae
	210	Altruist	Fungi	Basidiomycota	Tremellomycetes	Cystofilobasidiales	Cystofilobasidiaceae	Udeniomyces	Udeniomyces pannonicus
	213	Altruist	Fungi	Ascomycota	Leotiomycetes	Helotiales	Helotiales family Incertae sedis	Tetracladium	Tetracladium sp.
	218	Altruist	Fungi	Basidiomycota	Tremellomycetes	Tremellales	Tremellales family Incertae sedis	Cryptococcus	Cryptococcus sp.
	219	Altruist	Fungi	Ascomycota	Dothideomycetes	Pleosporales	Pleosporales family Incertae sedis	Phoma	Phoma saxea
	220	Altruist	Fungi	Basidiomycota	Tremellomycetes	Tremellales	Tremellales family Incertae sedis	Dioszegia	Dioszegia fristingensis
	221	Altruist	Fungi	Basidiomycota	Tremellomycetes	unclassified Tremellomycetes	unclassified Tremellomycetes	unclassified Tremellomycetes	Tremellomycetes sp.
	226	Altruist	Fungi	Basidiomycota	Tremellomycetes	unclassified Tremellomycetes	unclassified Tremellomycetes	unclassified Tremellomycetes	Tremellomycetes sp.
	265	Altruist	Fungi	Basidiomycota	Tremellomycetes	unclassified Tremellomycetes	unclassified Tremellomycetes	unclassified Tremellomycetes	Tremellomycetes sp.
	14	Altruist-Egoist	Bacteria	Proteobacteria	Betaproteobacteria	Burkholderiales	Oxalobacteraceae	Massilia	uncultured bacterium
	23	Altruist-Egoist	Bacteria	Proteobacteria	Betaproteobacteria	Burkholderiales	Oxalobacteraceae	Duganella	uncultured bacterium
	203	Altruist-Egoist	Fungi	Ascomycota	Leotiomycetes	Helotiales	unclassified Helotiales	unclassified Helotiales	Helotiales sp.
	214	Altruist-Egoist	Fungi	Ascomycota	Leotiomycetes	Helotiales	Helotiales family Incertae sedis	Tetracladium	Tetracladium sp.
	215	Altruist-Egoist	Fungi	Basidiomycota	Microbotryomycetes	Leucosporidiales	Leucosporidiaceae	Leucosporidiella	Leucosporidiella creatinivora
	237	Altruist-Egoist	Fungi	Basidiomycota	Microbotryomycetes	Leucosporidiales	Leucosporidiaceae	Leucosporidium	Leucosporidium sp. 8138 GP 2013
	243	Altruist-Egoist	Fungi	Ascomycota	Leotiomycetes	Helotiales	Sclerotiniaceae	Botrytis	Botrytis caroliniana
	320	Altruist-Egoist	Fungi	Ascomycota	Dothideomycetes	Pleosporales	Leptosphaeriaceae	Leptosphaeria	Leptosphaeria sp.
	346	Altruist-Egoist	Fungi	Ascomycota	Sordariomycetes	Xylariales	Xylariales family Incertae sedis	Monographella	Monographella nivalis
	16	Egoist	Bacteria	Proteobacteria	Betaproteobacteria	Burkholderiales	Comamonadaceae	uncultured	uncultured bacterium
	18	Egoist	Bacteria	Proteobacteria	Alphaproteobacteria	Rhizobiales	Rhizobiaceae	Rhizobium	uncultured bacterium
	28	Egoist	Bacteria	Proteobacteria	Betaproteobacteria	Burkholderiales	Comamonadaceae	Variovorax	uncultured Comamonadaceae bacterium
	30	Egoist	Bacteria	Bacteroidetes	Flavobacteriia	Flavobacteriales	Flavobacteriaceae	Flavobacterium	uncultured bacterium
	32	Egoist	Bacteria	Proteobacteria	Betaproteobacteria	Burkholderiales	Oxalobacteraceae	Janthinobacterium	Ambiguous taxa
	33	Egoist	Bacteria	Proteobacteria	Alphaproteobacteria	Rhizobiales	Rhizobiaceae	Rhizobium	uncultured bacterium
	34	Egoist	Bacteria	Proteobacteria	Alphaproteobacteria	Rhizobiales	Aurantimonadaceae	uncultured	uncultured bacterium
	38	Egoist	Bacteria	Proteobacteria	Alphaproteobacteria	Caulobacterales	Caulobacteraceae	Brevundimonas	Brevundimonas sp. Rs21
	40	Egoist	Bacteria	Proteobacteria	Alphaproteobacteria	Rhizobiales	Bradyrhizobiaceae	Tardiphaga	iron-reducing bacterium enrichment culture clone FeC 1 G4
	41	Egoist	Bacteria	Proteobacteria	Betaproteobacteria	Burkholderiales	Comamonadaceae	Ambiguous taxa	Ambiguous taxa
	42	Egoist	Bacteria	Proteobacteria	Alphaproteobacteria	Sphingomonadales	Sphingomonadaceae	Sphingomonas	uncultured organism
	44	Egoist	Bacteria	Proteobacteria	Betaproteobacteria	Burkholderiales	Oxalobacteraceae	Massilia	uncultured Burkholderiales bacterium
	45	Egoist	Bacteria	Proteobacteria	Alphaproteobacteria	Sphingomonadales	Sphingomonadaceae	Sphingomonas	uncultured bacterium
	46	Egoist	Bacteria	Proteobacteria	Alphaproteobacteria	Rhizobiales	Rhizobiaceae	Rhizobium	uncultured bacterium
	48	Egoist	Bacteria	Proteobacteria	Gammaproteobacteria	Pseudomonadales	Pseudomonadaceae	Pseudomonas	uncultured bacterium
	49	Egoist	Bacteria	Proteobacteria	Alphaproteobacteria	Rhizobiales	Hyphomicrobiaceae	Devosia	Ambiguous taxa
	50	Egoist	Bacteria	Bacteroidetes	Flavobacteriia	Flavobacteriales	Flavobacteriaceae	Flavobacterium	uncultured bacterium
	51	Egoist	Bacteria	Proteobacteria	Gammaproteobacteria	Pseudomonadales	Pseudomonadaceae	Pseudomonas	Ambiguous taxa
	52	Egoist	Bacteria	Proteobacteria	Betaproteobacteria	Burkholderiales	Oxalobacteraceae	Janthinobacterium	uncultured bacterium
	54	Egoist	Bacteria	Proteobacteria	Betaproteobacteria	Burkholderiales	Comamonadaceae	Variovorax	uncultured bacterium
	55	Egoist	Bacteria	Proteobacteria	Alphaproteobacteria	Caulobacterales	Caulobacteraceae	uncultured	uncultured bacterium
	56	Egoist	Bacteria	Proteobacteria	Alphaproteobacteria	Caulobacterales	Caulobacteraceae	Brevundimonas	Brevundimonas sp. KK23
	57	Egoist	Bacteria	Actinobacteria	Actinobacteria	Micrococcales	Microbacteriaceae	Ambiguous taxa	Ambiguous taxa
	58	Egoist	Bacteria	Proteobacteria	Alphaproteobacteria	Rhizobiales	Methylobacteriaceae	Methylobacterium	uncultured bacterium
	59	Egoist	Bacteria	Proteobacteria	Alphaproteobacteria	Sphingomonadales	Sphingomonadaceae	Sphingomonas	Sphingomonas sp. R3-14
	60	Egoist	Bacteria	Proteobacteria	Alphaproteobacteria	Sphingomonadales	Sphingomonadaceae	Sphingomonas	uncultured bacterium
	61	Egoist	Bacteria	Proteobacteria	Alphaproteobacteria	Sphingomonadales	Sphingomonadaceae	Sphingomonas	Sphingomonas sp. Ens32
	62	Egoist	Bacteria	Bacteroidetes	Flavobacteriia	Flavobacteriales	Flavobacteriaceae	Flavobacterium	Ambiguous taxa
	63	Egoist	Bacteria	Proteobacteria	Betaproteobacteria	Methylophilales	Methylophilaceae	Methylotenera	uncultured bacterium
	64	Egoist	Bacteria	Proteobacteria	Alphaproteobacteria	Rhizobiales	Rhizobiaceae	Rhizobium	Ambiguous taxa
	65	Egoist	Bacteria	Proteobacteria	Betaproteobacteria	Burkholderiales	Comamonadaceae	Albidiferax	Rhodoferax sp. Cra25
	66	Egoist	Bacteria	Proteobacteria	Alphaproteobacteria	Rhizobiales	Methylobacteriaceae	Methylobacterium	uncultured bacterium
	67	Egoist	Bacteria	Deinococcus-Thermus	Deinococci	Deinococcales	Deinococcaceae	Deinococcus	uncultured bacterium
	68	Egoist	Bacteria	Proteobacteria	Alphaproteobacteria	Rhizobiales	Methylobacteriaceae	Methylobacterium	Ambiguous taxa
	69	Egoist	Bacteria	Actinobacteria	Actinobacteria	Micrococcales	Microbacteriaceae	Cryobacterium	Ambiguous taxa
	70	Egoist	Bacteria	Proteobacteria	Betaproteobacteria	Burkholderiales	Comamonadaceae	Xylophilus	uncultured bacterium
	71	Egoist	Bacteria	Proteobacteria	Deltaproteobacteria	Myxococcales	Polyangiaceae	Byssovorax	uncultured bacterium
	72	Egoist	Bacteria	Proteobacteria	Gammaproteobacteria	Pseudomonadales	Pseudomonadaceae	Pseudomonas	uncultured bacterium
	73	Egoist	Bacteria	Actinobacteria	Actinobacteria	Micrococcales	Microbacteriaceae	Rathayibacter	uncultured bacterium
	74	Egoist	Bacteria	Proteobacteria	Betaproteobacteria	Burkholderiales	Oxalobacteraceae	Massilia	uncultured bacterium
	75	Egoist	Bacteria	Firmicutes	Bacilli	Bacillales	Bacillaceae	Bacillus	uncultured bacterium
	76	Egoist	Bacteria	Actinobacteria	Actinobacteria	Corynebacteriales	Nocardiaceae	Nocardia	uncultured bacterium
	77	Egoist	Bacteria	Proteobacteria	Alphaproteobacteria	Rhizobiales	Methylobacteriaceae	Methylobacterium	uncultured bacterium
	78	Egoist	Bacteria	Proteobacteria	Alphaproteobacteria	Rhizobiales	Hyphomicrobiaceae	Devosia	uncultured bacterium
	79	Egoist	Bacteria	Actinobacteria	Actinobacteria	Kineosporiales	Kineosporiaceae	Quadrisphaera	uncultured bacterium
	80	Egoist	Bacteria	Proteobacteria	Alphaproteobacteria	Rhizobiales	Hyphomicrobiaceae	Devosia	Ambiguous taxa
	81	Egoist	Bacteria	Proteobacteria	Betaproteobacteria	Burkholderiales	Comamonadaceae	Ambiguous taxa	Ambiguous taxa
	82	Egoist	Bacteria	Actinobacteria	Actinobacteria	Frankiales	Geodermatophilaceae	Modestobacter	uncultured actinobacterium
	83	Egoist	Bacteria	Proteobacteria	Alphaproteobacteria	Rhizobiales	Hyphomicrobiaceae	Devosia	uncultured bacterium
	84	Egoist	Bacteria	Proteobacteria	Betaproteobacteria	Burkholderiales	Comamonadaceae	uncultured	uncultured bacterium
	85	Egoist	Bacteria	Proteobacteria	Betaproteobacteria	Burkholderiales	Oxalobacteraceae	Massilia	Ambiguous taxa
	86	Egoist	Bacteria	Actinobacteria	Actinobacteria	Micrococcales	Microbacteriaceae	Plantibacter	Ambiguous taxa
	87	Egoist	Bacteria	Proteobacteria	Betaproteobacteria	Burkholderiales	Oxalobacteraceae	Massilia	uncultured bacterium
	88	Egoist	Bacteria	Proteobacteria	Betaproteobacteria	Burkholderiales	Oxalobacteraceae	Ambiguous taxa	Ambiguous taxa
	89	Egoist	Bacteria	Actinobacteria	Actinobacteria	Propionibacteriales	Nocardioidaceae	Marmoricola	uncultured bacterium
	90	Egoist	Bacteria	Proteobacteria	Betaproteobacteria	Burkholderiales	Comamonadaceae	Rhizobacter	uncultured bacterium
	91	Egoist	Bacteria	Actinobacteria	Actinobacteria	Kineosporiales	Kineosporiaceae	Quadrisphaera	uncultured bacterium
	92	Egoist	Bacteria	Proteobacteria	Betaproteobacteria	Burkholderiales	Oxalobacteraceae	Massilia	uncultured bacterium
	93	Egoist	Bacteria	Proteobacteria	Alphaproteobacteria	Sphingomonadales	Sphingomonadaceae	Sphingomonas	uncultured bacterium
	94	Egoist	Bacteria	Proteobacteria	Betaproteobacteria	Burkholderiales	Oxalobacteraceae	Massilia	uncultured bacterium
	95	Egoist	Bacteria	Proteobacteria	Betaproteobacteria	Burkholderiales	Oxalobacteraceae	Massilia	uncultured bacterium
	96	Egoist	Bacteria	Proteobacteria	Alphaproteobacteria	Rhizobiales	Rhizobiaceae	Rhizobium	uncultured bacterium
	97	Egoist	Bacteria	Proteobacteria	Betaproteobacteria	Methylophilales	Methylophilaceae	uncultured	uncultured bacterium
	98	Egoist	Bacteria	Proteobacteria	Gammaproteobacteria	Enterobacteriales	Enterobacteriaceae	Escherichia-Shigella	uncultured bacterium
	99	Egoist	Bacteria	Proteobacteria	Betaproteobacteria	Burkholderiales	Comamonadaceae	Aquabacterium	uncultured bacterium
	100	Egoist	Bacteria	Proteobacteria	Alphaproteobacteria	Rhizobiales	Rhizobiaceae	Rhizobium	Ambiguous taxa
	101	Egoist	Bacteria	Bacteroidetes	Flavobacteriia	Flavobacteriales	Flavobacteriaceae	Flavobacterium	uncultured bacterium
	102	Egoist	Bacteria	Proteobacteria	Alphaproteobacteria	Rhizobiales	Hyphomicrobiaceae	Devosia	uncultured bacterium
	103	Egoist	Bacteria	Bacteroidetes	Flavobacteriia	Flavobacteriales	Flavobacteriaceae	Flavobacterium	uncultured bacterium
	104	Egoist	Bacteria	Proteobacteria	Alphaproteobacteria	Caulobacterales	Caulobacteraceae	Caulobacter	Ambiguous taxa
	105	Egoist	Bacteria	Proteobacteria	Betaproteobacteria	Burkholderiales	Comamonadaceae	uncultured	Ambiguous taxa
	106	Egoist	Bacteria	Proteobacteria	Alphaproteobacteria	Caulobacterales	Caulobacteraceae	Brevundimonas	uncultured bacterium
	107	Egoist	Bacteria	Proteobacteria	Betaproteobacteria	Burkholderiales	Oxalobacteraceae	uncultured	uncultured bacterium
	108	Egoist	Bacteria	Proteobacteria	Betaproteobacteria	Methylophilales	Methylophilaceae	Methylotenera	uncultured bacterium
	109	Egoist	Bacteria	Proteobacteria	Alphaproteobacteria	Caulobacterales	Caulobacteraceae	Brevundimonas	Ambiguous taxa
	110	Egoist	Bacteria	Proteobacteria	Alphaproteobacteria	Rhizobiales	Bradyrhizobiaceae	Rhodopseudomonas	Ambiguous taxa
	111	Egoist	Bacteria	Proteobacteria	Alphaproteobacteria	Sphingomonadales	Sphingomonadaceae	Sphingomonas	Sphingomonas melonis
	112	Egoist	Bacteria	Proteobacteria	Betaproteobacteria	Burkholderiales	Oxalobacteraceae	Massilia	uncultured bacterium
	113	Egoist	Bacteria	Proteobacteria	Alphaproteobacteria	Rhizobiales	Bradyrhizobiaceae	Rhodopseudomonas	uncultured bacterium
	114	Egoist	Bacteria	Proteobacteria	Alphaproteobacteria	Rhizobiales	Rhizobiaceae	Rhizobium	Rhizobium huautlense
	115	Egoist	Bacteria	Proteobacteria	Betaproteobacteria	Burkholderiales	Oxalobacteraceae	Massilia	uncultured bacterium
	116	Egoist	Bacteria	Actinobacteria	Actinobacteria	Propionibacteriales	Nocardioidaceae	Marmoricola	uncultured bacterium
	117	Egoist	Bacteria	Proteobacteria	Betaproteobacteria	Burkholderiales	Oxalobacteraceae	Massilia	uncultured bacterium
	118	Egoist	Bacteria	Proteobacteria	Alphaproteobacteria	Rhizobiales	Bradyrhizobiaceae	Bradyrhizobium	uncultured alpha proteobacterium
	119	Egoist	Bacteria	Proteobacteria	Betaproteobacteria	Burkholderiales	Oxalobacteraceae	Massilia	uncultured bacterium
	120	Egoist	Bacteria	Bacteroidetes	Flavobacteriia	Flavobacteriales	Flavobacteriaceae	Chryseobacterium	uncultured bacterium
	121	Egoist	Bacteria	Actinobacteria	Actinobacteria	Propionibacteriales	Nocardioidaceae	Nocardioides	uncultured bacterium
	122	Egoist	Bacteria	Proteobacteria	Alphaproteobacteria	Rhizobiales	Rhizobiaceae	Rhizobium	uncultured bacterium
	123	Egoist	Bacteria	Proteobacteria	Alphaproteobacteria	Sphingomonadales	Sphingomonadaceae	Sphingomonas	uncultured bacterium
	124	Egoist	Bacteria	Proteobacteria	Betaproteobacteria	Burkholderiales	Comamonadaceae	Variovorax	uncultured bacterium
	125	Egoist	Bacteria	Proteobacteria	Alphaproteobacteria	Sphingomonadales	Sphingomonadaceae	Sphingomonas	Ambiguous taxa
	126	Egoist	Bacteria	Actinobacteria	Actinobacteria	Kineosporiales	Kineosporiaceae	Quadrisphaera	uncultured bacterium
	127	Egoist	Bacteria	Actinobacteria	Actinobacteria	Kineosporiales	Kineosporiaceae	Kineococcus	uncultured Kineococcus sp.
	128	Egoist	Bacteria	Proteobacteria	Alphaproteobacteria	Rhizobiales	Hyphomicrobiaceae	Devosia	uncultured bacterium
	129	Egoist	Bacteria	Proteobacteria	Alphaproteobacteria	Sphingomonadales	Sphingomonadaceae	Zymomonas	uncultured bacterium
	130	Egoist	Bacteria	Actinobacteria	Actinobacteria	Propionibacteriales	Nocardioidaceae	Nocardioides	uncultured bacterium
	131	Egoist	Bacteria	Proteobacteria	Alphaproteobacteria	Sphingomonadales	Sphingomonadaceae	Sphingomonas	Sphingomonas sp. TSBY-34
	132	Egoist	Bacteria	Proteobacteria	Gammaproteobacteria	Xanthomonadales	Xanthomonadaceae	Stenotrophomonas	uncultured bacterium
	133	Egoist	Bacteria	Proteobacteria	Alphaproteobacteria	Rhizobiales	Bradyrhizobiaceae	Rhodopseudomonas	uncultured bacterium
	134	Egoist	Bacteria	Proteobacteria	Betaproteobacteria	Burkholderiales	Burkholderiaceae	Limnobacter	uncultured bacterium
	135	Egoist	Bacteria	Proteobacteria	Betaproteobacteria	Burkholderiales	Comamonadaceae	Leptothrix	uncultured bacterium
	136	Egoist	Bacteria	Proteobacteria	Betaproteobacteria	Burkholderiales	Oxalobacteraceae	uncultured	uncultured bacterium
	137	Egoist	Bacteria	Actinobacteria	Actinobacteria	Propionibacteriales	Nocardioidaceae	Aeromicrobium	Ambiguous taxa
	138	Egoist	Bacteria	Bacteroidetes	Flavobacteriia	Flavobacteriales	Flavobacteriaceae	Chryseobacterium	uncultured bacterium
	139	Egoist	Bacteria	Actinobacteria	Actinobacteria	Propionibacteriales	Nocardioidaceae	Nocardioides	uncultured bacterium
	140	Egoist	Bacteria	Proteobacteria	Alphaproteobacteria	Rhizobiales	Methylobacteriaceae	Methylobacterium	Ambiguous taxa
	141	Egoist	Bacteria	Proteobacteria	Betaproteobacteria	Burkholderiales	Oxalobacteraceae	Massilia	Ambiguous taxa
	142	Egoist	Bacteria	Proteobacteria	Alphaproteobacteria	Sphingomonadales	Sphingomonadaceae	Sphingomonas	uncultured alpha proteobacterium
	143	Egoist	Bacteria	Proteobacteria	Betaproteobacteria	Burkholderiales	Comamonadaceae	uncultured	uncultured Leptothrix sp.
	144	Egoist	Bacteria	Proteobacteria	Alphaproteobacteria	Rhizobiales	Bradyrhizobiaceae	Bosea	Ambiguous taxa
	145	Egoist	Bacteria	Proteobacteria	Betaproteobacteria	Burkholderiales	Oxalobacteraceae	Massilia	uncultured bacterium
	146	Egoist	Bacteria	Proteobacteria	Betaproteobacteria	Burkholderiales	Oxalobacteraceae	Massilia	uncultured beta proteobacterium
	147	Egoist	Bacteria	Proteobacteria	Alphaproteobacteria	Rhizobiales	Methylobacteriaceae	Methylobacterium	uncultured bacterium
	148	Egoist	No blast hit	NA	NA	NA	NA	NA	NA
	149	Egoist	Bacteria	Proteobacteria	Alphaproteobacteria	Sphingomonadales	Sphingomonadaceae	Novosphingobium	Sphingomonas sp. SG-23i
	150	Egoist	Bacteria	Proteobacteria	Betaproteobacteria	Burkholderiales	Comamonadaceae	Aquabacterium	uncultured Aquabacterium sp.
	151	Egoist	Bacteria	Proteobacteria	Alphaproteobacteria	Rhizobiales	Methylobacteriaceae	Methylobacterium	Ambiguous taxa
	152	Egoist	Bacteria	Proteobacteria	Gammaproteobacteria	Pseudomonadales	Pseudomonadaceae	Pseudomonas	Ambiguous taxa
	153	Egoist	Bacteria	Proteobacteria	Betaproteobacteria	Burkholderiales	Oxalobacteraceae	Massilia	uncultured beta proteobacterium
	154	Egoist	Bacteria	Proteobacteria	Gammaproteobacteria	Pseudomonadales	Pseudomonadaceae	Cellvibrio	uncultured Cellvibrio sp.
	155	Egoist	Bacteria	Actinobacteria	Thermoleophilia	Solirubrobacterales	Patulibacteraceae	Patulibacter	Ambiguous taxa
	156	Egoist	Bacteria	Proteobacteria	Alphaproteobacteria	Sphingomonadales	Sphingomonadaceae	Sphingomonas	uncultured Sphingomonas sp.
	157	Egoist	Bacteria	Proteobacteria	Alphaproteobacteria	Rhizobiales	Bradyrhizobiaceae	Tardiphaga	glacier bacterium FXI3
	158	Egoist	Bacteria	Proteobacteria	Alphaproteobacteria	Rhodospirillales	Acetobacteraceae	Roseomonas	uncultured bacterium
	159	Egoist	Bacteria	Proteobacteria	Betaproteobacteria	Burkholderiales	Oxalobacteraceae	Massilia	uncultured bacterium
	160	Egoist	Bacteria	Proteobacteria	Betaproteobacteria	Burkholderiales	Alcaligenaceae	Achromobacter	uncultured bacterium
	161	Egoist	Bacteria	Proteobacteria	Betaproteobacteria	Burkholderiales	Comamonadaceae	Paucibacter	uncultured bacterium
	162	Egoist	Bacteria	Proteobacteria	Betaproteobacteria	Burkholderiales	Oxalobacteraceae	Paucimonas	uncultured bacterium
	163	Egoist	Bacteria	Proteobacteria	Alphaproteobacteria	Caulobacterales	Caulobacteraceae	Brevundimonas	uncultured bacterium
	164	Egoist	Bacteria	Proteobacteria	Betaproteobacteria	Burkholderiales	Comamonadaceae	Xylophilus	uncultured bacterium
	165	Egoist	Bacteria	Proteobacteria	Alphaproteobacteria	Rhodospirillales	Acetobacteraceae	Rhodovastum	uncultured bacterium
	166	Egoist	Bacteria	Bacteroidetes	Flavobacteriia	Flavobacteriales	Flavobacteriaceae	Flavobacterium	uncultured Flavobacteriia bacterium
	167	Egoist	Bacteria	Actinobacteria	Actinobacteria	Micrococcales	Microbacteriaceae	Frigoribacterium	Ambiguous taxa
	168	Egoist	Bacteria	Proteobacteria	Alphaproteobacteria	Caulobacterales	Caulobacteraceae	Caulobacter	Ambiguous taxa
	169	Egoist	Bacteria	Proteobacteria	Alphaproteobacteria	Rhizobiales	Methylobacteriaceae	Methylobacterium	Ambiguous taxa
	170	Egoist	Bacteria	Actinobacteria	Actinobacteria	Propionibacteriales	Nocardioidaceae	Nocardioides	uncultured bacterium
	171	Egoist	Bacteria	Proteobacteria	Betaproteobacteria	Burkholderiales	Alcaligenaceae	Achromobacter	uncultured bacterium
	172	Egoist	Bacteria	Actinobacteria	Actinobacteria	Frankiales	Nakamurellaceae	Nakamurella	uncultured bacterium
	173	Egoist	Bacteria	Proteobacteria	Betaproteobacteria	Burkholderiales	Oxalobacteraceae	Massilia	uncultured bacterium
	174	Egoist	Bacteria	Bacteroidetes	Flavobacteriia	Flavobacteriales	Flavobacteriaceae	Flavobacterium	uncultured bacterium
	175	Egoist	Bacteria	Proteobacteria	Alphaproteobacteria	Sphingomonadales	Sphingomonadaceae	Sphingomonas	Sphingomonas sp. TSBY-34
	176	Egoist	Bacteria	Proteobacteria	Alphaproteobacteria	Rhizobiales	Hyphomicrobiaceae	Devosia	uncultured Devosia sp.
	177	Egoist	Bacteria	Proteobacteria	Gammaproteobacteria	Pseudomonadales	Pseudomonadaceae	Pseudomonas	uncultured bacterium
	178	Egoist	Bacteria	Proteobacteria	Betaproteobacteria	Burkholderiales	Oxalobacteraceae	Massilia	Ambiguous taxa
	179	Egoist	Bacteria	Actinobacteria	Actinobacteria	Micrococcales	Microbacteriaceae	Amnibacterium	uncultured soil bacterium
	180	Egoist	Bacteria	Actinobacteria	Actinobacteria	Micrococcales	Microbacteriaceae	Leifsonia	Ambiguous taxa
	181	Egoist	Bacteria	Bacteroidetes	Flavobacteriia	Flavobacteriales	Flavobacteriaceae	Chryseobacterium	uncultured bacterium
	182	Egoist	Bacteria	Actinobacteria	Actinobacteria	Micrococcales	Microbacteriaceae	Frondihabitans	uncultured bacterium
	183	Egoist	Bacteria	Proteobacteria	Betaproteobacteria	Burkholderiales	Comamonadaceae	Variovorax	uncultured beta proteobacterium
	184	Egoist	Bacteria	Proteobacteria	Alphaproteobacteria	Sphingomonadales	Sphingomonadaceae	Sphingomonas	Sphingomonas sp. HME8542
	185	Egoist	Bacteria	Proteobacteria	Betaproteobacteria	Burkholderiales	Oxalobacteraceae	Massilia	uncultured bacterium
	186	Egoist	Bacteria	Proteobacteria	Betaproteobacteria	Burkholderiales	Comamonadaceae	Polaromonas	uncultured Comamonas sp.
	187	Egoist	Bacteria	Bacteroidetes	Flavobacteriia	Flavobacteriales	Flavobacteriaceae	Flavobacterium	uncultured organism
	188	Egoist	Bacteria	Proteobacteria	Alphaproteobacteria	Rhizobiales	Bradyrhizobiaceae	Bosea	Ambiguous taxa
	189	Egoist	Bacteria	Actinobacteria	Actinobacteria	Propionibacteriales	Nocardioidaceae	Nocardioides	Nocardioides sp. Sco-A25
	190	Egoist	Bacteria	Proteobacteria	Betaproteobacteria	Burkholderiales	Oxalobacteraceae	uncultured	uncultured bacterium
	191	Egoist	Bacteria	Proteobacteria	Betaproteobacteria	Burkholderiales	Oxalobacteraceae	Massilia	uncultured Massilia sp.
	192	Egoist	Bacteria	Bacteroidetes	Flavobacteriia	Flavobacteriales	Flavobacteriaceae	Flavobacterium	uncultured bacterium
	193	Egoist	Bacteria	Proteobacteria	Betaproteobacteria	Burkholderiales	Comamonadaceae	Aquincola	Ambiguous taxa
	194	Egoist	Bacteria	Proteobacteria	Alphaproteobacteria	Rhizobiales	Rhizobiaceae	Rhizobium	Rhizobium genosp. R
	195	Egoist	Bacteria	Proteobacteria	Betaproteobacteria	Burkholderiales	Comamonadaceae	Pelomonas	Ambiguous taxa
	196	Egoist	Bacteria	Proteobacteria	Betaproteobacteria	Burkholderiales	Comamonadaceae	uncultured	uncultured bacterium
	197	Egoist	Bacteria	Proteobacteria	Alphaproteobacteria	Rhizobiales	Rhizobiaceae	Shinella	uncultured Rhizobium sp.
	198	Egoist	Bacteria	Proteobacteria	Betaproteobacteria	Burkholderiales	Oxalobacteraceae	Massilia	uncultured bacterium
	199	Egoist	Bacteria	Proteobacteria	Betaproteobacteria	Burkholderiales	Oxalobacteraceae	Massilia	Ambiguous taxa
	200	Egoist	Bacteria	Proteobacteria	Alphaproteobacteria	Sphingomonadales	Sphingomonadaceae	Sphingobium	Ambiguous taxa
	204	Egoist	Fungi	Ascomycota	unclassified Ascomycota	unclassified Ascomycota	unclassified Ascomycota	unclassified Ascomycota	Ascomycota sp.
	216	Egoist	Fungi	Ascomycota	unclassified Ascomycota	unclassified Ascomycota	unclassified Ascomycota	unclassified Ascomycota	Ascomycota sp.
	222	Egoist	Fungi	Ascomycota	unclassified Ascomycota	unclassified Ascomycota	unclassified Ascomycota	unclassified Ascomycota	Ascomycota sp.
	224	Egoist	Fungi	Basidiomycota	Microbotryomycetes	Sporidiobolales	Sporidiobolales family Incertae sedis	Rhodotorula	Rhodotorula psychrophenolica
	227	Egoist	Fungi	Ascomycota	Leotiomycetes	Helotiales	unclassified Helotiales	unclassified Helotiales	Helotiales sp.
	231	Egoist	Fungi	Basidiomycota	Microbotryomycetes	Sporidiobolales	Sporidiobolales family Incertae sedis	Rhodotorula	Rhodotorula hordea
	232	Egoist	Fungi	Ascomycota	unclassified Ascomycota	unclassified Ascomycota	unclassified Ascomycota	unclassified Ascomycota	Ascomycota sp.
	233	Egoist	Fungi	Ascomycota	Leotiomycetes	Helotiales	Helotiales family Incertae sedis	Tetracladium	Tetracladium sp.
	234	Egoist	Fungi	Basidiomycota	Microbotryomycetes	Sporidiobolales	Sporidiobolales family Incertae sedis	Rhodotorula	Rhodotorula psychrophenolica
	235	Egoist	Fungi	Ascomycota	unclassified Ascomycota	unclassified Ascomycota	unclassified Ascomycota	unclassified Ascomycota	Ascomycota sp.
	238	Egoist	Fungi	Ascomycota	Leotiomycetes	Helotiales	unclassified Helotiales	unclassified Helotiales	Helotiales sp.
	239	Egoist	Fungi	Ascomycota	Leotiomycetes	Helotiales	unclassified Helotiales	unclassified Helotiales	Helotiales sp.
	240	Egoist	Fungi	Ascomycota	Dothideomycetes	Venturiales	Venturiaceae	Venturia	Venturia sp.
	242	Egoist	Fungi	Ascomycota	Dothideomycetes	Pleosporales	Leptosphaeriaceae	Leptosphaeria	Leptosphaeria sp.
	244	Egoist	Fungi	Basidiomycota	Microbotryomycetes	Sporidiobolales	Sporidiobolales family Incertae sedis	Rhodotorula	Rhodotorula psychrophenolica
	245	Egoist	Fungi	Basidiomycota	Microbotryomycetes	Leucosporidiales	Leucosporidiaceae	Leucosporidiella	Leucosporidiella fragaria
	246	Egoist	Fungi	Ascomycota	Sordariomycetes	Hypocreales	Nectriaceae	Gibberella	Gibberella baccata
	247	Egoist	Fungi	Ascomycota	Saccharomycetes	Saccharomycetales	Saccharomycetales family Incertae sedis	Debaryomyces	Debaryomyces prosopidis
	249	Egoist	Fungi	Ascomycota	Leotiomycetes	Helotiales	unclassified Helotiales	unclassified Helotiales	Helotiales sp.
	250	Egoist	Fungi	Basidiomycota	unclassified Basidiomycota	unclassified Basidiomycota	unclassified Basidiomycota	unclassified Basidiomycota	Basidiomycota sp.
	251	Egoist	Fungi	Basidiomycota	Tremellomycetes	Cystofilobasidiales	unclassified Cystofilobasidiales	unclassified Cystofilobasidiales	Cystofilobasidiales sp.
	252	Egoist	Fungi	Basidiomycota	Tremellomycetes	Cystofilobasidiales	unclassified Cystofilobasidiales	unclassified Cystofilobasidiales	Cystofilobasidiales sp.
	254	Egoist	Fungi	Basidiomycota	Microbotryomycetes	Sporidiobolales	unclassified Sporidiobolales	unclassified Sporidiobolales	Sporidiobolales sp.
	255	Egoist	Fungi	Basidiomycota	Tremellomycetes	Cystofilobasidiales	Cystofilobasidiaceae	Mrakia	Mrakia frigida
	256	Egoist	Fungi	Ascomycota	unclassified Ascomycota	unclassified Ascomycota	unclassified Ascomycota	unclassified Ascomycota	Ascomycota sp.
	257	Egoist	Fungi	Ascomycota	unclassified Ascomycota	unclassified Ascomycota	unclassified Ascomycota	unclassified Ascomycota	Ascomycota sp.
	258	Egoist	Fungi	Basidiomycota	Microbotryomycetes	Sporidiobolales	Sporidiobolales family Incertae sedis	Rhodotorula	Rhodotorula hordea
	259	Egoist	Fungi	unclassified Fungi	unclassified Fungi	unclassified Fungi	unclassified Fungi	unclassified Fungi	Fungi sp.
	260	Egoist	Fungi	Basidiomycota	Microbotryomycetes	Leucosporidiales	Leucosporidiaceae	Leucosporidiella	Leucosporidiella creatinivora
	262	Egoist	Fungi	Ascomycota	Ascomycota class Incertae sedis	Ascomycota order Incertae sedis	Ascomycota family Incertae sedis	Ypsilina	Ypsilina graminea
	263	Egoist	Fungi	Ascomycota	Sordariomycetes	unclassified Sordariomycetes	unclassified Sordariomycetes	unclassified Sordariomycetes	Sordariomycetes sp.
	264	Egoist	Fungi	Ascomycota	Leotiomycetes	Helotiales	unclassified Helotiales	unclassified Helotiales	Helotiales sp.
	266	Egoist	Fungi	Basidiomycota	Microbotryomycetes	unclassified Microbotryomycetes	unclassified Microbotryomycetes	unclassified Microbotryomycetes	Microbotryomycetes sp.
	267	Egoist	Fungi	Ascomycota	Dothideomycetes	Pleosporales	unclassified Pleosporales	unclassified Pleosporales	Pleosporales sp.
	269	Egoist	Fungi	Basidiomycota	Agaricomycetes	Agaricales	Psathyrellaceae	Psathyrella	Psathyrella sp.
	270	Egoist	Fungi	Basidiomycota	Tremellomycetes	Cystofilobasidiales	Cystofilobasidiaceae	Udeniomyces	Udeniomyces pannonicus
	271	Egoist	Fungi	Ascomycota	Leotiomycetes	Helotiales	Helotiales family Incertae sedis	Tetracladium	Tetracladium maxilliforme
	272	Egoist	Fungi	Ascomycota	Leotiomycetes	Helotiales	Helotiales family Incertae sedis	Tetracladium	Tetracladium sp.
	273	Egoist	Fungi	Ascomycota	Dothideomycetes	Capnodiales	Davidiellaceae	Cladosporium	Cladosporium halotolerans
	274	Egoist	Fungi	Ascomycota	unclassified Ascomycota	unclassified Ascomycota	unclassified Ascomycota	unclassified Ascomycota	Ascomycota sp.
	275	Egoist	Fungi	Basidiomycota	Tremellomycetes	unclassified Tremellomycetes	unclassified Tremellomycetes	unclassified Tremellomycetes	Tremellomycetes sp.
	276	Egoist	Fungi	Basidiomycota	Tremellomycetes	Tremellales	Tremellales family Incertae sedis	Dioszegia	Dioszegia butyracea
	277	Egoist	Fungi	Ascomycota	Leotiomycetes	Helotiales	Helotiales family Incertae sedis	Tetracladium	Tetracladium sp.
	278	Egoist	Fungi	Basidiomycota	Tremellomycetes	Tremellales	Tremellales family Incertae sedis	Cryptococcus	Cryptococcus sp.
	279	Egoist	Fungi	Ascomycota	Dothideomycetes	unclassified Dothideomycetes	unclassified Dothideomycetes	unclassified Dothideomycetes	Dothideomycetes sp.
	281	Egoist	Fungi	Basidiomycota	Tremellomycetes	unclassified Tremellomycetes	unclassified Tremellomycetes	unclassified Tremellomycetes	Tremellomycetes sp.
	282	Egoist	Fungi	Ascomycota	Leotiomycetes	Helotiales	Helotiaceae	Hymenoscyphus	Hymenoscyphus tetracladius
	283	Egoist	Fungi	Basidiomycota	Tremellomycetes	Cystofilobasidiales	Cystofilobasidiaceae	Mrakia	Mrakia psychrophilia
	284	Egoist	Fungi	Ascomycota	Dothideomycetes	Pleosporales	Leptosphaeriaceae	Leptosphaeria	Leptosphaeria sp.
	285	Egoist	Fungi	Basidiomycota	Tremellomycetes	Filobasidiales	unclassified Filobasidiales	unclassified Filobasidiales	Filobasidiales sp.
	286	Egoist	Fungi	Basidiomycota	Microbotryomycetes	unclassified Microbotryomycetes	unclassified Microbotryomycetes	unclassified Microbotryomycetes	Microbotryomycetes sp.
	287	Egoist	Fungi	Ascomycota	Dothideomycetes	Pleosporales	unclassified Pleosporales	unclassified Pleosporales	Pleosporales sp.
	288	Egoist	Fungi	Ascomycota	unclassified Ascomycota	unclassified Ascomycota	unclassified Ascomycota	unclassified Ascomycota	Ascomycota sp.
	289	Egoist	Fungi	Ascomycota	unclassified Ascomycota	unclassified Ascomycota	unclassified Ascomycota	unclassified Ascomycota	Ascomycota sp.
	290	Egoist	Fungi	Basidiomycota	Tremellomycetes	Tremellales	Tremellales family Incertae sedis	Cryptococcus	Cryptococcus sp.
	291	Egoist	Fungi	Ascomycota	Dothideomycetes	Pleosporales	unclassified Pleosporales	unclassified Pleosporales	Pleosporales sp.
	292	Egoist	Fungi	Ascomycota	Leotiomycetes	Helotiales	Helotiales family Incertae sedis	Tetracladium	Tetracladium sp.
	293	Egoist	Fungi	Ascomycota	Sordariomycetes	Xylariales	Xylariales family Incertae sedis	Microdochium	Microdochium phragmitis
	294	Egoist	Fungi	unclassified Fungi	unclassified Fungi	unclassified Fungi	unclassified Fungi	unclassified Fungi	Fungi sp.
	295	Egoist	Fungi	Basidiomycota	Tremellomycetes	Cystofilobasidiales	unclassified Cystofilobasidiales	unclassified Cystofilobasidiales	Cystofilobasidiales sp.
	296	Egoist	Fungi	Basidiomycota	Tremellomycetes	Cystofilobasidiales	Cystofilobasidiaceae	Itersonilia	Itersonilia perplexans
	297	Egoist	Fungi	Ascomycota	unclassified Ascomycota	unclassified Ascomycota	unclassified Ascomycota	unclassified Ascomycota	Ascomycota sp.
	298	Egoist	Fungi	Ascomycota	Leotiomycetes	Helotiales	unclassified Helotiales	unclassified Helotiales	Helotiales sp.
	299	Egoist	Fungi	Ascomycota	Leotiomycetes	Helotiales	Helotiales family Incertae sedis	Cadophora	Cadophora sp.
	300	Egoist	Fungi	Basidiomycota	Tremellomycetes	Tremellales	Tremellales family Incertae sedis	Dioszegia	Dioszegia rishiriensis
	301	Egoist	Fungi	Basidiomycota	Microbotryomycetes	Leucosporidiales	Leucosporidiaceae	Leucosporidium	Leucosporidium drummii
	302	Egoist	Fungi	Basidiomycota	Tremellomycetes	Tremellales	Tremellales family Incertae sedis	Dioszegia	Dioszegia sp. TP Snow Y51
	303	Egoist	Fungi	Ascomycota	Dothideomycetes	Pleosporales	Pleosporaceae	Pleospora	Pleospora herbarum
	304	Egoist	Fungi	Ascomycota	Saccharomycetes	Saccharomycetales	Saccharomycetales family Incertae sedis	Candida	Candida metapsilosis
	305	Egoist	Fungi	Ascomycota	unclassified Ascomycota	unclassified Ascomycota	unclassified Ascomycota	unclassified Ascomycota	Ascomycota sp.
	306	Egoist	Fungi	Ascomycota	Leotiomycetes	Helotiales	Helotiaceae	Rhizoscyphus	Rhizoscyphus sp.
	307	Egoist	Fungi	Ascomycota	Ascomycota class Incertae sedis	Ascomycota order Incertae sedis	Ascomycota family Incertae sedis	Chalara	Chalara sp.
	308	Egoist	Fungi	Basidiomycota	Tremellomycetes	Tremellales	Tremellales family Incertae sedis	Cryptococcus	Cryptococcus terricola
	309	Egoist	Fungi	Basidiomycota	Microbotryomycetes	Sporidiobolales	Sporidiobolales family Incertae sedis	Rhodotorula	Rhodotorula hordea
	310	Egoist	Fungi	Basidiomycota	Agaricomycetes	Cantharellales	Clavulinaceae	Clavulina	Clavulina monodiminutiva
	311	Egoist	Fungi	Basidiomycota	Tremellomycetes	Tremellales	unclassified Tremellales	unclassified Tremellales	Tremellales sp.
	312	Egoist	Fungi	Ascomycota	Dothideomycetes	unclassified Dothideomycetes	unclassified Dothideomycetes	unclassified Dothideomycetes	Dothideomycetes sp.
	313	Egoist	Fungi	Ascomycota	unclassified Ascomycota	unclassified Ascomycota	unclassified Ascomycota	unclassified Ascomycota	Ascomycota sp.
	314	Egoist	Fungi	Ascomycota	Dothideomycetes	Pleosporales	unclassified Pleosporales	unclassified Pleosporales	Pleosporales sp.
	315	Egoist	Fungi	Basidiomycota	Microbotryomycetes	Leucosporidiales	unclassified Leucosporidiales	unclassified Leucosporidiales	Leucosporidiales sp.
	317	Egoist	Fungi	Ascomycota	Leotiomycetes	Helotiales	unclassified Helotiales	unclassified Helotiales	Helotiales sp.
	318	Egoist	Fungi	unclassified Fungi	unclassified Fungi	unclassified Fungi	unclassified Fungi	unclassified Fungi	Fungi sp.
	319	Egoist	Fungi	Basidiomycota	Agaricomycetes	Sebacinales	Sebacinaceae	unclassified Sebacinaceae	uncultured Sebacina
	322	Egoist	Fungi	Ascomycota	Leotiomycetes	Helotiales	Helotiales family Incertae sedis	Helgardia	Helgardia sp.
	323	Egoist	Fungi	Basidiomycota	Microbotryomycetes	Sporidiobolales	Sporidiobolales family Incertae sedis	Rhodotorula	Rhodotorula psychrophenolica
	324	Egoist	Fungi	Basidiomycota	Microbotryomycetes	Microbotryales	unclassified Microbotryales	unclassified Microbotryales	Microbotryales sp.
	325	Egoist	Fungi	Ascomycota	Dothideomycetes	unclassified Dothideomycetes	unclassified Dothideomycetes	unclassified Dothideomycetes	Dothideomycetes sp.
	326	Egoist	Fungi	Ascomycota	Ascomycota class Incertae sedis	Ascomycota order Incertae sedis	Ascomycota family Incertae sedis	Ypsilina	Ypsilina graminea
	327	Egoist	Fungi	Ascomycota	Dothideomycetes	unclassified Dothideomycetes	unclassified Dothideomycetes	unclassified Dothideomycetes	Dothideomycetes sp.
	329	Egoist	Fungi	Ascomycota	Leotiomycetes	Helotiales	Helotiales family Incertae sedis	Tetracladium	Tetracladium sp.
	330	Egoist	Fungi	Ascomycota	Dothideomycetes	Pleosporales	unclassified Pleosporales	unclassified Pleosporales	Pleosporales sp.
	332	Egoist	Fungi	Basidiomycota	Agaricostilbomycetes	Agaricostilbales	Agaricostilbaceae	Bensingtonia	Bensingtonia yuccicola
	333	Egoist	Fungi	Ascomycota	Leotiomycetes	Helotiales	Helotiales family Incertae sedis	Tetracladium	Tetracladium sp.
	334	Egoist	Fungi	Ascomycota	Leotiomycetes	Helotiales	unclassified Helotiales	unclassified Helotiales	Helotiales sp.
	335	Egoist	Fungi	Ascomycota	Leotiomycetes	Helotiales	unclassified Helotiales	unclassified Helotiales	Helotiales sp.
	336	Egoist	Fungi	Ascomycota	unclassified Ascomycota	unclassified Ascomycota	unclassified Ascomycota	unclassified Ascomycota	Ascomycota sp.
	337	Egoist	Fungi	Basidiomycota	Tremellomycetes	Cystofilobasidiales	Cystofilobasidiaceae	Cystofilobasidium	Cystofilobasidium infirmominiatum
	338	Egoist	Fungi	Ascomycota	Leotiomycetes	Leotiales	Leotiaceae	Alatospora	Alatospora acuminata
	339	Egoist	Fungi	Ascomycota	Leotiomycetes	Helotiales	Helotiales family Incertae sedis	Tetracladium	Tetracladium sp.
	340	Egoist	Fungi	Ascomycota	Leotiomycetes	Helotiales	unclassified Helotiales	unclassified Helotiales	Helotiales sp.
	342	Egoist	Fungi	Ascomycota	unclassified Ascomycota	unclassified Ascomycota	unclassified Ascomycota	unclassified Ascomycota	Ascomycota sp.
	343	Egoist	Fungi	Ascomycota	Ascomycota class Incertae sedis	Ascomycota order Incertae sedis	Pseudeurotiaceae	unclassified Pseudeurotiaceae	Pseudeurotiaceae sp.
	344	Egoist	Fungi	Basidiomycota	Tremellomycetes	Cystofilobasidiales	Cystofilobasidiaceae	Guehomyces	Guehomyces pullulans
	345	Egoist	Fungi	Basidiomycota	Tremellomycetes	Cystofilobasidiales	Cystofilobasidiaceae	Udeniomyces	Udeniomyces pannonicus
	347	Egoist	Fungi	Ascomycota	Taphrinomycetes	Taphrinales	Taphrinaceae	Lalaria	Lalaria carpini
	348	Egoist	Fungi	Ascomycota	Dothideomycetes	Pleosporales	Pleosporales family Incertae sedis	Didymella	Didymella sp.
	349	Egoist	Fungi	Zygomycota	Zygomycota class Incertae sedis	Mortierellales	Mortierellaceae	Mortierella	Mortierella sp. FSU 10537
	350	Egoist	Fungi	Ascomycota	Taphrinomycetes	Taphrinales	Taphrinaceae	unclassified Taphrinaceae	Taphrinaceae sp.
	351	Egoist	Fungi	Ascomycota	Leotiomycetes	Helotiales	unclassified Helotiales	unclassified Helotiales	Helotiales sp.
	352	Egoist	Fungi	Ascomycota	Leotiomycetes	Helotiales	unclassified Helotiales	unclassified Helotiales	Helotiales sp.
	353	Egoist	Fungi	Ascomycota	Leotiomycetes	Helotiales	Helotiales family Incertae sedis	Helgardia	Helgardia anguioides
	354	Egoist	Fungi	Basidiomycota	Agaricomycetes	Agaricales	Typhulaceae	Typhula	Typhula incarnata
	355	Egoist	Fungi	Ascomycota	Dothideomycetes	Pleosporales	unclassified Pleosporales	unclassified Pleosporales	Pleosporales sp.
	356	Egoist	Fungi	Basidiomycota	Microbotryomycetes	Sporidiobolales	unclassified Sporidiobolales	unclassified Sporidiobolales	Sporidiobolales sp.
	357	Egoist	Fungi	Ascomycota	Leotiomycetes	Helotiales	Helotiaceae	Hymenoscyphus	Hymenoscyphus caudatus
	358	Egoist	Fungi	Ascomycota	unclassified Ascomycota	unclassified Ascomycota	unclassified Ascomycota	unclassified Ascomycota	Ascomycota sp.
	359	Egoist	Fungi	Basidiomycota	Tremellomycetes	Tremellales	Tremellales family Incertae sedis	unclassified Tremellales	Tremellales sp.
	360	Egoist	Fungi	Ascomycota	Dothideomycetes	Pleosporales	unclassified Pleosporales	unclassified Pleosporales	Pleosporales sp.
	361	Egoist	Fungi	Chytridiomycota	Chytridiomycetes	Olpidiales	Olpidiaceae	Olpidium	Olpidium brassicae
	362	Egoist	Fungi	Ascomycota	Leotiomycetes	Helotiales	Helotiaceae	Hymenoscyphus	Hymenoscyphus caudatus
	363	Egoist	Fungi	Basidiomycota	Tremellomycetes	Tremellales	Tremellales family Incertae sedis	unclassified Tremellales	Tremellales sp.
	364	Egoist	Fungi	Ascomycota	Leotiomycetes	Helotiales	Hyaloscyphaceae	Cistella	Cistella sp.
	365	Egoist	Fungi	Ascomycota	Leotiomycetes	Helotiales	unclassified Helotiales	unclassified Helotiales	Helotiales sp.
	366	Egoist	Fungi	Ascomycota	Leotiomycetes	Helotiales	Helotiaceae	Hymenoscyphus	Hymenoscyphus cf fructigenus 2247
	367	Egoist	Fungi	Ascomycota	Leotiomycetes	Helotiales	Helotiales family Incertae sedis	Tetracladium	Tetracladium breve
	368	Egoist	Fungi	Ascomycota	Saccharomycetes	Saccharomycetales	Saccharomycetales family Incertae sedis	Candida	Candida parapsilosis
	369	Egoist	Fungi	Ascomycota	Sordariomycetes	Xylariales	Amphisphaeriaceae	unclassified Amphisphaeriaceae	Amphisphaeriaceae sp.
	370	Egoist	Fungi	Basidiomycota	Microbotryomycetes	Sporidiobolales	Sporidiobolales family Incertae sedis	Rhodotorula	Rhodotorula hordea
	371	Egoist	Fungi	Ascomycota	Leotiomycetes	Helotiales	Helotiales family Incertae sedis	Tetracladium	Tetracladium sp.
	372	Egoist	Fungi	Ascomycota	Saccharomycetes	Saccharomycetales	Saccharomycetales family Incertae sedis	Candida	Candida metapsilosis
	373	Egoist	Fungi	Basidiomycota	Microbotryomycetes	Leucosporidiales	Leucosporidiaceae	Leucosporidiella	Leucosporidiella fragaria
	374	Egoist	Fungi	Ascomycota	Taphrinomycetes	Taphrinales	Taphrinaceae	Lalaria	Lalaria carpini
	376	Egoist	Fungi	Ascomycota	Leotiomycetes	Helotiales	Helotiaceae	Hymenoscyphus	Hymenoscyphus caudatus
	378	Egoist	Fungi	Ascomycota	Leotiomycetes	Helotiales	Helotiales family Incertae sedis	Tetracladium	Tetracladium marchalianum
	379	Egoist	Fungi	Basidiomycota	Microbotryomycetes	Sporidiobolales	Sporidiobolales family Incertae sedis	Sporobolomyces	Sporobolomyces ruberrimus
	380	Egoist	Fungi	Basidiomycota	Microbotryomycetes	Leucosporidiales	Leucosporidiaceae	Mastigobasidium	Mastigobasidium intermedium
	381	Egoist	Fungi	Ascomycota	Dothideomycetes	Pleosporales	Pleosporales family Incertae sedis	Ascochyta	Ascochyta sp.
	382	Egoist	Fungi	Ascomycota	Dothideomycetes	Pleosporales	Phaeosphaeriaceae	Phaeosphaeria	Phaeosphaeria sp.
	383	Egoist	Fungi	Ascomycota	unclassified Ascomycota	unclassified Ascomycota	unclassified Ascomycota	unclassified Ascomycota	Ascomycota sp.
	384	Egoist	Fungi	Ascomycota	Dothideomycetes	Pleosporales	unclassified Pleosporales	unclassified Pleosporales	Pleosporales sp.
	385	Egoist	Fungi	Basidiomycota	Tremellomycetes	Tremellales	unclassified Tremellales	unclassified Tremellales	Tremellales sp.
	386	Egoist	Fungi	Basidiomycota	Wallemiomycetes	Wallemiales	Wallemiaceae	Wallemia	Wallemia sebi
	388	Egoist	Fungi	Ascomycota	Dothideomycetes	Pleosporales	unclassified Pleosporales	unclassified Pleosporales	Pleosporales sp.
	389	Egoist	Fungi	Ascomycota	Leotiomycetes	Helotiales	Helotiales family Incertae sedis	Tetracladium	Tetracladium breve
	390	Egoist	Fungi	Ascomycota	unclassified Ascomycota	unclassified Ascomycota	unclassified Ascomycota	unclassified Ascomycota	Ascomycota sp.
	391	Egoist	Fungi	Ascomycota	Leotiomycetes	Helotiales	unclassified Helotiales	unclassified Helotiales	Helotiales sp.
	392	Egoist	Fungi	Ascomycota	Leotiomycetes	Helotiales	Helotiaceae	Articulospora	Articulospora sp.
	393	Egoist	Fungi	Basidiomycota	Tremellomycetes	Tremellales	Tremellales family Incertae sedis	Cryptococcus	Cryptococcus dimennae
	394	Egoist	Fungi	Basidiomycota	Agaricomycetes	Cantharellales	Ceratobasidiaceae	unclassified Ceratobasidiaceae	Ceratobasidiaceae sp.
	395	Egoist	Fungi	Ascomycota	Dothideomycetes	Pleosporales	Pleomassariaceae	Prosthemium	Prosthemium intermedium
	396	Egoist	Fungi	Basidiomycota	Microbotryomycetes	Leucosporidiales	Leucosporidiaceae	Leucosporidium	Leucosporidium golubevii
	397	Egoist	Fungi	Ascomycota	unclassified Ascomycota	unclassified Ascomycota	unclassified Ascomycota	unclassified Ascomycota	Ascomycota sp.
	398	Egoist	Fungi	Ascomycota	Leotiomycetes	Helotiales	unclassified Helotiales	unclassified Helotiales	Helotiales sp.
	399	Egoist	Fungi	Basidiomycota	Microbotryomycetes	Sporidiobolales	Sporidiobolales family Incertae sedis	Rhodotorula	Rhodotorula sp. 3 23T
	400	Egoist	Fungi	Ascomycota	Dothideomycetes	Venturiales	Venturiaceae	Venturia	Venturia sp.

## Sheet: SR_2013
Supplemental Table 2 Social networks of leaf microbiome
Network	OTU	Roles	Kingdom	Phylum	Class	Order	Family	Genus	Species
Mutualism	5	Primary	Bacteria	Proteobacteria	Betaproteobacteria	Burkholderiales	Comamonadaceae	Variovorax	uncultured bacterium
	10	Primary	Bacteria	Proteobacteria	Betaproteobacteria	Burkholderiales	Oxalobacteraceae	Massilia	uncultured bacterium
	11	Primary	Bacteria	Proteobacteria	Alphaproteobacteria	Rhizobiales	Aurantimonadaceae	uncultured	Ambiguous taxa
	26	Primary	Bacteria	Firmicutes	Bacilli	Lactobacillales	Streptococcaceae	Streptococcus	uncultured bacterium
	201	Primary	Fungi	Basidiomycota	Tremellomycetes	Cystofilobasidiales	Cystofilobasidiaceae	Itersonilia	Itersonilia perplexans
	205	Primary	Fungi	Ascomycota	Dothideomycetes	Capnodiales	Davidiellaceae	Davidiella	Davidiella tassiana
	207	Primary	Fungi	Ascomycota	Leotiomycetes	Helotiales	Helotiales family Incertae sedis	Tetracladium	Tetracladium sp.
	208	Primary	Fungi	Ascomycota	Dothideomycetes	Pleosporales	unclassified Pleosporales	unclassified Pleosporales	Pleosporales sp.
	209	Primary	Fungi	Basidiomycota	Tremellomycetes	Tremellales	Tremellales family Incertae sedis	Cryptococcus	Cryptococcus victoriae
	1	Secondary	Bacteria	Proteobacteria	Alphaproteobacteria	Sphingomonadales	Sphingomonadaceae	Sphingomonas	Sphingomonas sp. TSBY-34
	2	Secondary	Bacteria	Proteobacteria	Gammaproteobacteria	Pseudomonadales	Pseudomonadaceae	Pseudomonas	uncultured bacterium
	3	Secondary	Bacteria	Proteobacteria	Betaproteobacteria	Burkholderiales	Oxalobacteraceae	Massilia	uncultured bacterium
	4	Secondary	Bacteria	Proteobacteria	Betaproteobacteria	Burkholderiales	Oxalobacteraceae	Ambiguous taxa	Ambiguous taxa
	6	Secondary	Bacteria	Proteobacteria	Betaproteobacteria	Burkholderiales	Oxalobacteraceae	Janthinobacterium	Ambiguous taxa
	7	Secondary	Bacteria	Proteobacteria	Alphaproteobacteria	Sphingomonadales	Sphingomonadaceae	Sphingomonas	uncultured bacterium
	8	Secondary	Bacteria	Proteobacteria	Betaproteobacteria	Burkholderiales	Oxalobacteraceae	Janthinobacterium	uncultured bacterium
	9	Secondary	Bacteria	Proteobacteria	Betaproteobacteria	Burkholderiales	Oxalobacteraceae	Massilia	uncultured bacterium
	13	Secondary	Bacteria	Proteobacteria	Betaproteobacteria	Burkholderiales	Comamonadaceae	Limnohabitans	uncultured bacterium
	15	Secondary	Bacteria	Proteobacteria	Betaproteobacteria	Burkholderiales	Comamonadaceae	uncultured	uncultured Curvibacter sp.
	16	Secondary	Bacteria	Proteobacteria	Betaproteobacteria	Burkholderiales	Comamonadaceae	uncultured	uncultured bacterium
	17	Secondary	Bacteria	Proteobacteria	Betaproteobacteria	Burkholderiales	Oxalobacteraceae	Massilia	uncultured bacterium
	19	Secondary	Bacteria	Proteobacteria	Gammaproteobacteria	Pseudomonadales	Pseudomonadaceae	Pseudomonas	uncultured bacterium
	20	Secondary	Bacteria	Proteobacteria	Alphaproteobacteria	Sphingomonadales	Sphingomonadaceae	Sphingomonas	Sphingomonas aurantiaca
	21	Secondary	Bacteria	Proteobacteria	Alphaproteobacteria	Rhizobiales	Rhizobiaceae	Rhizobium	uncultured bacterium
	27	Secondary	Bacteria	Proteobacteria	Alphaproteobacteria	Rhizobiales	Aurantimonadaceae	uncultured	uncultured bacterium
	29	Secondary	Bacteria	Proteobacteria	Betaproteobacteria	Burkholderiales	Oxalobacteraceae	Massilia	uncultured bacterium
	36	Secondary	Bacteria	Proteobacteria	Alphaproteobacteria	Sphingomonadales	Sphingomonadaceae	Sphingomonas	uncultured bacterium
	37	Secondary	Bacteria	Proteobacteria	Betaproteobacteria	Burkholderiales	Oxalobacteraceae	Massilia	uncultured Massilia sp.
	39	Secondary	Bacteria	Proteobacteria	Alphaproteobacteria	Rhizobiales	Methylobacteriaceae	Methylobacterium	uncultured bacterium
	43	Secondary	Bacteria	Proteobacteria	Betaproteobacteria	Burkholderiales	Alcaligenaceae	Achromobacter	uncultured bacterium
	48	Secondary	Bacteria	Proteobacteria	Gammaproteobacteria	Pseudomonadales	Pseudomonadaceae	Pseudomonas	uncultured bacterium
	74	Secondary	Bacteria	Proteobacteria	Betaproteobacteria	Burkholderiales	Oxalobacteraceae	Massilia	uncultured bacterium
	202	Secondary	Fungi	Ascomycota	Leotiomycetes	Helotiales	Helotiales family Incertae sedis	Tetracladium	Tetracladium maxilliforme
	204	Secondary	Fungi	Ascomycota	unclassified Ascomycota	unclassified Ascomycota	unclassified Ascomycota	unclassified Ascomycota	Ascomycota sp.
	206	Secondary	Fungi	Basidiomycota	Tremellomycetes	Tremellales	Tremellales family Incertae sedis	unclassified Tremellales	Tremellales sp.
	210	Secondary	Fungi	Basidiomycota	Tremellomycetes	Cystofilobasidiales	Cystofilobasidiaceae	Udeniomyces	Udeniomyces pannonicus
	211	Secondary	Fungi	Basidiomycota	Microbotryomycetes	Leucosporidiales	Leucosporidiaceae	Leucosporidium	Leucosporidium golubevii
	212	Secondary	Fungi	Ascomycota	Leotiomycetes	Helotiales	Helotiales family Incertae sedis	Tetracladium	Tetracladium sp.
	213	Secondary	Fungi	Ascomycota	Leotiomycetes	Helotiales	Helotiales family Incertae sedis	Tetracladium	Tetracladium sp.
	215	Secondary	Fungi	Basidiomycota	Microbotryomycetes	Leucosporidiales	Leucosporidiaceae	Leucosporidiella	Leucosporidiella creatinivora
	216	Secondary	Fungi	Ascomycota	unclassified Ascomycota	unclassified Ascomycota	unclassified Ascomycota	unclassified Ascomycota	Ascomycota sp.
	218	Secondary	Fungi	Basidiomycota	Tremellomycetes	Tremellales	Tremellales family Incertae sedis	Cryptococcus	Cryptococcus sp.
	221	Secondary	Fungi	Basidiomycota	Tremellomycetes	unclassified Tremellomycetes	unclassified Tremellomycetes	unclassified Tremellomycetes	Tremellomycetes sp.
	229	Secondary	Fungi	Basidiomycota	Tremellomycetes	Tremellales	Tremellales family Incertae sedis	Dioszegia	Dioszegia hungarica
	230	Secondary	Fungi	unclassified Fungi	unclassified Fungi	unclassified Fungi	unclassified Fungi	unclassified Fungi	Fungi sp.
	237	Secondary	Fungi	Basidiomycota	Microbotryomycetes	Leucosporidiales	Leucosporidiaceae	Leucosporidium	Leucosporidium sp. 8138 GP 2013
	239	Secondary	Fungi	Ascomycota	Leotiomycetes	Helotiales	unclassified Helotiales	unclassified Helotiales	Helotiales sp.
	260	Secondary	Fungi	Basidiomycota	Microbotryomycetes	Leucosporidiales	Leucosporidiaceae	Leucosporidiella	Leucosporidiella creatinivora
	330	Secondary	Fungi	Ascomycota	Dothideomycetes	Pleosporales	unclassified Pleosporales	unclassified Pleosporales	Pleosporales sp.
	12	Tertiary	Bacteria	Proteobacteria	Alphaproteobacteria	Sphingomonadales	Sphingomonadaceae	Sphingomonas	uncultured bacterium
	22	Tertiary	Bacteria	Proteobacteria	Gammaproteobacteria	Pseudomonadales	Pseudomonadaceae	Pseudomonas	Ambiguous taxa
	25	Tertiary	Bacteria	Proteobacteria	Betaproteobacteria	Burkholderiales	Comamonadaceae	uncultured	uncultured bacterium
	33	Tertiary	Bacteria	Proteobacteria	Alphaproteobacteria	Rhizobiales	Rhizobiaceae	Rhizobium	uncultured bacterium
	34	Tertiary	Bacteria	Proteobacteria	Alphaproteobacteria	Rhizobiales	Aurantimonadaceae	uncultured	uncultured bacterium
	47	Tertiary	Bacteria	Proteobacteria	Gammaproteobacteria	Pseudomonadales	Pseudomonadaceae	Pseudomonas	uncultured bacterium
	219	Tertiary	Fungi	Ascomycota	Dothideomycetes	Pleosporales	Pleosporales family Incertae sedis	Phoma	Phoma saxea
	220	Tertiary	Fungi	Basidiomycota	Tremellomycetes	Tremellales	Tremellales family Incertae sedis	Dioszegia	Dioszegia fristingensis
	223	Tertiary	Fungi	Basidiomycota	Tremellomycetes	Tremellales	Tremellales family Incertae sedis	Cryptococcus	Cryptococcus chernovii
	225	Tertiary	Fungi	Ascomycota	unclassified Ascomycota	unclassified Ascomycota	unclassified Ascomycota	unclassified Ascomycota	Ascomycota sp.
	228	Tertiary	Fungi	unclassified Fungi	unclassified Fungi	unclassified Fungi	unclassified Fungi	unclassified Fungi	Fungi sp.
	249	Tertiary	Fungi	Ascomycota	Leotiomycetes	Helotiales	unclassified Helotiales	unclassified Helotiales	Helotiales sp.
	279	Tertiary	Fungi	Ascomycota	Dothideomycetes	unclassified Dothideomycetes	unclassified Dothideomycetes	unclassified Dothideomycetes	Dothideomycetes sp.
	31	Follower	Bacteria	Proteobacteria	Betaproteobacteria	Burkholderiales	Oxalobacteraceae	Massilia	uncultured bacterium
	261	Follower	Fungi	Basidiomycota	Tremellomycetes	Tremellales	Tremellales family Incertae sedis	Cryptococcus	Cryptococcus dimennae
	285	Follower	Fungi	Basidiomycota	Tremellomycetes	Filobasidiales	unclassified Filobasidiales	unclassified Filobasidiales	Filobasidiales sp.
Antagonism	1	Large	Bacteria	Proteobacteria	Alphaproteobacteria	Sphingomonadales	Sphingomonadaceae	Sphingomonas	Sphingomonas sp. TSBY-34
	202	Large	Fungi	Ascomycota	Leotiomycetes	Helotiales	Helotiales family Incertae sedis	Tetracladium	Tetracladium maxilliforme
	208	Large	Fungi	Ascomycota	Dothideomycetes	Pleosporales	unclassified Pleosporales	unclassified Pleosporales	Pleosporales sp.
	217	Large	Fungi	Basidiomycota	Tremellomycetes	unclassified Tremellomycetes	unclassified Tremellomycetes	unclassified Tremellomycetes	Tremellomycetes sp.
	2	Large-Small	Bacteria	Proteobacteria	Gammaproteobacteria	Pseudomonadales	Pseudomonadaceae	Pseudomonas	uncultured bacterium
	3	Large-Small	Bacteria	Proteobacteria	Betaproteobacteria	Burkholderiales	Oxalobacteraceae	Massilia	uncultured bacterium
	4	Large-Small	Bacteria	Proteobacteria	Betaproteobacteria	Burkholderiales	Oxalobacteraceae	Ambiguous taxa	Ambiguous taxa
	5	Large-Small	Bacteria	Proteobacteria	Betaproteobacteria	Burkholderiales	Comamonadaceae	Variovorax	uncultured bacterium
	6	Large-Small	Bacteria	Proteobacteria	Betaproteobacteria	Burkholderiales	Oxalobacteraceae	Janthinobacterium	Ambiguous taxa
	7	Large-Small	Bacteria	Proteobacteria	Alphaproteobacteria	Sphingomonadales	Sphingomonadaceae	Sphingomonas	uncultured bacterium
	8	Large-Small	Bacteria	Proteobacteria	Betaproteobacteria	Burkholderiales	Oxalobacteraceae	Janthinobacterium	uncultured bacterium
	9	Large-Small	Bacteria	Proteobacteria	Betaproteobacteria	Burkholderiales	Oxalobacteraceae	Massilia	uncultured bacterium
	10	Large-Small	Bacteria	Proteobacteria	Betaproteobacteria	Burkholderiales	Oxalobacteraceae	Massilia	uncultured bacterium
	11	Large-Small	Bacteria	Proteobacteria	Alphaproteobacteria	Rhizobiales	Aurantimonadaceae	uncultured	Ambiguous taxa
	12	Large-Small	Bacteria	Proteobacteria	Alphaproteobacteria	Sphingomonadales	Sphingomonadaceae	Sphingomonas	uncultured bacterium
	13	Large-Small	Bacteria	Proteobacteria	Betaproteobacteria	Burkholderiales	Comamonadaceae	Limnohabitans	uncultured bacterium
	15	Large-Small	Bacteria	Proteobacteria	Betaproteobacteria	Burkholderiales	Comamonadaceae	uncultured	uncultured Curvibacter sp.
	17	Large-Small	Bacteria	Proteobacteria	Betaproteobacteria	Burkholderiales	Oxalobacteraceae	Massilia	uncultured bacterium
	20	Large-Small	Bacteria	Proteobacteria	Alphaproteobacteria	Sphingomonadales	Sphingomonadaceae	Sphingomonas	Sphingomonas aurantiaca
	21	Large-Small	Bacteria	Proteobacteria	Alphaproteobacteria	Rhizobiales	Rhizobiaceae	Rhizobium	uncultured bacterium
	25	Large-Small	Bacteria	Proteobacteria	Betaproteobacteria	Burkholderiales	Comamonadaceae	uncultured	uncultured bacterium
	26	Large-Small	Bacteria	Firmicutes	Bacilli	Lactobacillales	Streptococcaceae	Streptococcus	uncultured bacterium
	29	Large-Small	Bacteria	Proteobacteria	Betaproteobacteria	Burkholderiales	Oxalobacteraceae	Massilia	uncultured bacterium
	36	Large-Small	Bacteria	Proteobacteria	Alphaproteobacteria	Sphingomonadales	Sphingomonadaceae	Sphingomonas	uncultured bacterium
	37	Large-Small	Bacteria	Proteobacteria	Betaproteobacteria	Burkholderiales	Oxalobacteraceae	Massilia	uncultured Massilia sp.
	39	Large-Small	Bacteria	Proteobacteria	Alphaproteobacteria	Rhizobiales	Methylobacteriaceae	Methylobacterium	uncultured bacterium
	46	Large-Small	Bacteria	Proteobacteria	Alphaproteobacteria	Rhizobiales	Rhizobiaceae	Rhizobium	uncultured bacterium
	201	Large-Small	Fungi	Basidiomycota	Tremellomycetes	Cystofilobasidiales	Cystofilobasidiaceae	Itersonilia	Itersonilia perplexans
	204	Large-Small	Fungi	Ascomycota	unclassified Ascomycota	unclassified Ascomycota	unclassified Ascomycota	unclassified Ascomycota	Ascomycota sp.
	205	Large-Small	Fungi	Ascomycota	Dothideomycetes	Capnodiales	Davidiellaceae	Davidiella	Davidiella tassiana
	206	Large-Small	Fungi	Basidiomycota	Tremellomycetes	Tremellales	Tremellales family Incertae sedis	unclassified Tremellales	Tremellales sp.
	207	Large-Small	Fungi	Ascomycota	Leotiomycetes	Helotiales	Helotiales family Incertae sedis	Tetracladium	Tetracladium sp.
	209	Large-Small	Fungi	Basidiomycota	Tremellomycetes	Tremellales	Tremellales family Incertae sedis	Cryptococcus	Cryptococcus victoriae
	210	Large-Small	Fungi	Basidiomycota	Tremellomycetes	Cystofilobasidiales	Cystofilobasidiaceae	Udeniomyces	Udeniomyces pannonicus
	211	Large-Small	Fungi	Basidiomycota	Microbotryomycetes	Leucosporidiales	Leucosporidiaceae	Leucosporidium	Leucosporidium golubevii
	212	Large-Small	Fungi	Ascomycota	Leotiomycetes	Helotiales	Helotiales family Incertae sedis	Tetracladium	Tetracladium sp.
	213	Large-Small	Fungi	Ascomycota	Leotiomycetes	Helotiales	Helotiales family Incertae sedis	Tetracladium	Tetracladium sp.
	215	Large-Small	Fungi	Basidiomycota	Microbotryomycetes	Leucosporidiales	Leucosporidiaceae	Leucosporidiella	Leucosporidiella creatinivora
	218	Large-Small	Fungi	Basidiomycota	Tremellomycetes	Tremellales	Tremellales family Incertae sedis	Cryptococcus	Cryptococcus sp.
	219	Large-Small	Fungi	Ascomycota	Dothideomycetes	Pleosporales	Pleosporales family Incertae sedis	Phoma	Phoma saxea
	223	Large-Small	Fungi	Basidiomycota	Tremellomycetes	Tremellales	Tremellales family Incertae sedis	Cryptococcus	Cryptococcus chernovii
	225	Large-Small	Fungi	Ascomycota	unclassified Ascomycota	unclassified Ascomycota	unclassified Ascomycota	unclassified Ascomycota	Ascomycota sp.
	228	Large-Small	Fungi	unclassified Fungi	unclassified Fungi	unclassified Fungi	unclassified Fungi	unclassified Fungi	Fungi sp.
	230	Large-Small	Fungi	unclassified Fungi	unclassified Fungi	unclassified Fungi	unclassified Fungi	unclassified Fungi	Fungi sp.
	237	Large-Small	Fungi	Basidiomycota	Microbotryomycetes	Leucosporidiales	Leucosporidiaceae	Leucosporidium	Leucosporidium sp. 8138 GP 2013
	239	Large-Small	Fungi	Ascomycota	Leotiomycetes	Helotiales	unclassified Helotiales	unclassified Helotiales	Helotiales sp.
	241	Large-Small	Fungi	Basidiomycota	Tremellomycetes	Tremellales	Tremellales family Incertae sedis	Cryptococcus	Cryptococcus victoriae
	261	Large-Small	Fungi	Basidiomycota	Tremellomycetes	Tremellales	Tremellales family Incertae sedis	Cryptococcus	Cryptococcus dimennae
	14	Small	Bacteria	Proteobacteria	Betaproteobacteria	Burkholderiales	Oxalobacteraceae	Massilia	uncultured bacterium
	16	Small	Bacteria	Proteobacteria	Betaproteobacteria	Burkholderiales	Comamonadaceae	uncultured	uncultured bacterium
	18	Small	Bacteria	Proteobacteria	Alphaproteobacteria	Rhizobiales	Rhizobiaceae	Rhizobium	uncultured bacterium
	19	Small	Bacteria	Proteobacteria	Gammaproteobacteria	Pseudomonadales	Pseudomonadaceae	Pseudomonas	uncultured bacterium
	22	Small	Bacteria	Proteobacteria	Gammaproteobacteria	Pseudomonadales	Pseudomonadaceae	Pseudomonas	Ambiguous taxa
	27	Small	Bacteria	Proteobacteria	Alphaproteobacteria	Rhizobiales	Aurantimonadaceae	uncultured	uncultured bacterium
	31	Small	Bacteria	Proteobacteria	Betaproteobacteria	Burkholderiales	Oxalobacteraceae	Massilia	uncultured bacterium
	33	Small	Bacteria	Proteobacteria	Alphaproteobacteria	Rhizobiales	Rhizobiaceae	Rhizobium	uncultured bacterium
	34	Small	Bacteria	Proteobacteria	Alphaproteobacteria	Rhizobiales	Aurantimonadaceae	uncultured	uncultured bacterium
	38	Small	Bacteria	Proteobacteria	Alphaproteobacteria	Caulobacterales	Caulobacteraceae	Brevundimonas	Brevundimonas sp. Rs21
	42	Small	Bacteria	Proteobacteria	Alphaproteobacteria	Sphingomonadales	Sphingomonadaceae	Sphingomonas	uncultured organism
	43	Small	Bacteria	Proteobacteria	Betaproteobacteria	Burkholderiales	Alcaligenaceae	Achromobacter	uncultured bacterium
	47	Small	Bacteria	Proteobacteria	Gammaproteobacteria	Pseudomonadales	Pseudomonadaceae	Pseudomonas	uncultured bacterium
	49	Small	Bacteria	Proteobacteria	Alphaproteobacteria	Rhizobiales	Hyphomicrobiaceae	Devosia	Ambiguous taxa
	79	Small	Bacteria	Actinobacteria	Actinobacteria	Kineosporiales	Kineosporiaceae	Quadrisphaera	uncultured bacterium
	98	Small	Bacteria	Proteobacteria	Gammaproteobacteria	Enterobacteriales	Enterobacteriaceae	Escherichia-Shigella	uncultured bacterium
	216	Small	Fungi	Ascomycota	unclassified Ascomycota	unclassified Ascomycota	unclassified Ascomycota	unclassified Ascomycota	Ascomycota sp.
	220	Small	Fungi	Basidiomycota	Tremellomycetes	Tremellales	Tremellales family Incertae sedis	Dioszegia	Dioszegia fristingensis
	221	Small	Fungi	Basidiomycota	Tremellomycetes	unclassified Tremellomycetes	unclassified Tremellomycetes	unclassified Tremellomycetes	Tremellomycetes sp.
	229	Small	Fungi	Basidiomycota	Tremellomycetes	Tremellales	Tremellales family Incertae sedis	Dioszegia	Dioszegia hungarica
	249	Small	Fungi	Ascomycota	Leotiomycetes	Helotiales	unclassified Helotiales	unclassified Helotiales	Helotiales sp.
	255	Small	Fungi	Basidiomycota	Tremellomycetes	Cystofilobasidiales	Cystofilobasidiaceae	Mrakia	Mrakia frigida
	260	Small	Fungi	Basidiomycota	Microbotryomycetes	Leucosporidiales	Leucosporidiaceae	Leucosporidiella	Leucosporidiella creatinivora
	279	Small	Fungi	Ascomycota	Dothideomycetes	unclassified Dothideomycetes	unclassified Dothideomycetes	unclassified Dothideomycetes	Dothideomycetes sp.
	285	Small	Fungi	Basidiomycota	Tremellomycetes	Filobasidiales	unclassified Filobasidiales	unclassified Filobasidiales	Filobasidiales sp.
	301	Small	Fungi	Basidiomycota	Microbotryomycetes	Leucosporidiales	Leucosporidiaceae	Leucosporidium	Leucosporidium drummii
	320	Small	Fungi	Ascomycota	Dothideomycetes	Pleosporales	Leptosphaeriaceae	Leptosphaeria	Leptosphaeria sp.
Aggression	1	Hawk	Bacteria	Proteobacteria	Alphaproteobacteria	Sphingomonadales	Sphingomonadaceae	Sphingomonas	Sphingomonas sp. TSBY-34
	2	Hawk	Bacteria	Proteobacteria	Gammaproteobacteria	Pseudomonadales	Pseudomonadaceae	Pseudomonas	uncultured bacterium
	3	Hawk	Bacteria	Proteobacteria	Betaproteobacteria	Burkholderiales	Oxalobacteraceae	Massilia	uncultured bacterium
	8	Hawk	Bacteria	Proteobacteria	Betaproteobacteria	Burkholderiales	Oxalobacteraceae	Janthinobacterium	uncultured bacterium
	29	Hawk	Bacteria	Proteobacteria	Betaproteobacteria	Burkholderiales	Oxalobacteraceae	Massilia	uncultured bacterium
	59	Hawk	Bacteria	Proteobacteria	Alphaproteobacteria	Sphingomonadales	Sphingomonadaceae	Sphingomonas	Sphingomonas sp. R3-14
	201	Hawk	Fungi	Basidiomycota	Tremellomycetes	Cystofilobasidiales	Cystofilobasidiaceae	Itersonilia	Itersonilia perplexans
	202	Hawk	Fungi	Ascomycota	Leotiomycetes	Helotiales	Helotiales family Incertae sedis	Tetracladium	Tetracladium maxilliforme
	205	Hawk	Fungi	Ascomycota	Dothideomycetes	Capnodiales	Davidiellaceae	Davidiella	Davidiella tassiana
	206	Hawk	Fungi	Basidiomycota	Tremellomycetes	Tremellales	Tremellales family Incertae sedis	unclassified Tremellales	Tremellales sp.
	207	Hawk	Fungi	Ascomycota	Leotiomycetes	Helotiales	Helotiales family Incertae sedis	Tetracladium	Tetracladium sp.
	208	Hawk	Fungi	Ascomycota	Dothideomycetes	Pleosporales	unclassified Pleosporales	unclassified Pleosporales	Pleosporales sp.
	209	Hawk	Fungi	Basidiomycota	Tremellomycetes	Tremellales	Tremellales family Incertae sedis	Cryptococcus	Cryptococcus victoriae
	213	Hawk	Fungi	Ascomycota	Leotiomycetes	Helotiales	Helotiales family Incertae sedis	Tetracladium	Tetracladium sp.
	215	Hawk	Fungi	Basidiomycota	Microbotryomycetes	Leucosporidiales	Leucosporidiaceae	Leucosporidiella	Leucosporidiella creatinivora
	212	Hawk-Dove	Fungi	Ascomycota	Leotiomycetes	Helotiales	Helotiales family Incertae sedis	Tetracladium	Tetracladium sp.
	236	Hawk-Dove	Fungi	Basidiomycota	Tremellomycetes	unclassified Tremellomycetes	unclassified Tremellomycetes	unclassified Tremellomycetes	Tremellomycetes sp.
	243	Hawk-Dove	Fungi	Ascomycota	Leotiomycetes	Helotiales	Sclerotiniaceae	Botrytis	Botrytis caroliniana
	14	Dove	Bacteria	Proteobacteria	Betaproteobacteria	Burkholderiales	Oxalobacteraceae	Massilia	uncultured bacterium
	18	Dove	Bacteria	Proteobacteria	Alphaproteobacteria	Rhizobiales	Rhizobiaceae	Rhizobium	uncultured bacterium
	22	Dove	Bacteria	Proteobacteria	Gammaproteobacteria	Pseudomonadales	Pseudomonadaceae	Pseudomonas	Ambiguous taxa
	23	Dove	Bacteria	Proteobacteria	Betaproteobacteria	Burkholderiales	Oxalobacteraceae	Duganella	uncultured bacterium
	28	Dove	Bacteria	Proteobacteria	Betaproteobacteria	Burkholderiales	Comamonadaceae	Variovorax	uncultured Comamonadaceae bacterium
	30	Dove	Bacteria	Bacteroidetes	Flavobacteriia	Flavobacteriales	Flavobacteriaceae	Flavobacterium	uncultured bacterium
	31	Dove	Bacteria	Proteobacteria	Betaproteobacteria	Burkholderiales	Oxalobacteraceae	Massilia	uncultured bacterium
	32	Dove	Bacteria	Proteobacteria	Betaproteobacteria	Burkholderiales	Oxalobacteraceae	Janthinobacterium	Ambiguous taxa
	41	Dove	Bacteria	Proteobacteria	Betaproteobacteria	Burkholderiales	Comamonadaceae	Ambiguous taxa	Ambiguous taxa
	43	Dove	Bacteria	Proteobacteria	Betaproteobacteria	Burkholderiales	Alcaligenaceae	Achromobacter	uncultured bacterium
	44	Dove	Bacteria	Proteobacteria	Betaproteobacteria	Burkholderiales	Oxalobacteraceae	Massilia	uncultured Burkholderiales bacterium
	45	Dove	Bacteria	Proteobacteria	Alphaproteobacteria	Sphingomonadales	Sphingomonadaceae	Sphingomonas	uncultured bacterium
	48	Dove	Bacteria	Proteobacteria	Gammaproteobacteria	Pseudomonadales	Pseudomonadaceae	Pseudomonas	uncultured bacterium
	49	Dove	Bacteria	Proteobacteria	Alphaproteobacteria	Rhizobiales	Hyphomicrobiaceae	Devosia	Ambiguous taxa
	50	Dove	Bacteria	Bacteroidetes	Flavobacteriia	Flavobacteriales	Flavobacteriaceae	Flavobacterium	uncultured bacterium
	51	Dove	Bacteria	Proteobacteria	Gammaproteobacteria	Pseudomonadales	Pseudomonadaceae	Pseudomonas	Ambiguous taxa
	52	Dove	Bacteria	Proteobacteria	Betaproteobacteria	Burkholderiales	Oxalobacteraceae	Janthinobacterium	uncultured bacterium
	54	Dove	Bacteria	Proteobacteria	Betaproteobacteria	Burkholderiales	Comamonadaceae	Variovorax	uncultured bacterium
	55	Dove	Bacteria	Proteobacteria	Alphaproteobacteria	Caulobacterales	Caulobacteraceae	uncultured	uncultured bacterium
	56	Dove	Bacteria	Proteobacteria	Alphaproteobacteria	Caulobacterales	Caulobacteraceae	Brevundimonas	Brevundimonas sp. KK23
	57	Dove	Bacteria	Actinobacteria	Actinobacteria	Micrococcales	Microbacteriaceae	Ambiguous taxa	Ambiguous taxa
	60	Dove	Bacteria	Proteobacteria	Alphaproteobacteria	Sphingomonadales	Sphingomonadaceae	Sphingomonas	uncultured bacterium
	61	Dove	Bacteria	Proteobacteria	Alphaproteobacteria	Sphingomonadales	Sphingomonadaceae	Sphingomonas	Sphingomonas sp. Ens32
	62	Dove	Bacteria	Bacteroidetes	Flavobacteriia	Flavobacteriales	Flavobacteriaceae	Flavobacterium	Ambiguous taxa
	63	Dove	Bacteria	Proteobacteria	Betaproteobacteria	Methylophilales	Methylophilaceae	Methylotenera	uncultured bacterium
	64	Dove	Bacteria	Proteobacteria	Alphaproteobacteria	Rhizobiales	Rhizobiaceae	Rhizobium	Ambiguous taxa
	65	Dove	Bacteria	Proteobacteria	Betaproteobacteria	Burkholderiales	Comamonadaceae	Albidiferax	Rhodoferax sp. Cra25
	66	Dove	Bacteria	Proteobacteria	Alphaproteobacteria	Rhizobiales	Methylobacteriaceae	Methylobacterium	uncultured bacterium
	67	Dove	Bacteria	Deinococcus-Thermus	Deinococci	Deinococcales	Deinococcaceae	Deinococcus	uncultured bacterium
	69	Dove	Bacteria	Actinobacteria	Actinobacteria	Micrococcales	Microbacteriaceae	Cryobacterium	Ambiguous taxa
	70	Dove	Bacteria	Proteobacteria	Betaproteobacteria	Burkholderiales	Comamonadaceae	Xylophilus	uncultured bacterium
	71	Dove	Bacteria	Proteobacteria	Deltaproteobacteria	Myxococcales	Polyangiaceae	Byssovorax	uncultured bacterium
	72	Dove	Bacteria	Proteobacteria	Gammaproteobacteria	Pseudomonadales	Pseudomonadaceae	Pseudomonas	uncultured bacterium
	73	Dove	Bacteria	Actinobacteria	Actinobacteria	Micrococcales	Microbacteriaceae	Rathayibacter	uncultured bacterium
	74	Dove	Bacteria	Proteobacteria	Betaproteobacteria	Burkholderiales	Oxalobacteraceae	Massilia	uncultured bacterium
	75	Dove	Bacteria	Firmicutes	Bacilli	Bacillales	Bacillaceae	Bacillus	uncultured bacterium
	77	Dove	Bacteria	Proteobacteria	Alphaproteobacteria	Rhizobiales	Methylobacteriaceae	Methylobacterium	uncultured bacterium
	78	Dove	Bacteria	Proteobacteria	Alphaproteobacteria	Rhizobiales	Hyphomicrobiaceae	Devosia	uncultured bacterium
	79	Dove	Bacteria	Actinobacteria	Actinobacteria	Kineosporiales	Kineosporiaceae	Quadrisphaera	uncultured bacterium
	80	Dove	Bacteria	Proteobacteria	Alphaproteobacteria	Rhizobiales	Hyphomicrobiaceae	Devosia	Ambiguous taxa
	81	Dove	Bacteria	Proteobacteria	Betaproteobacteria	Burkholderiales	Comamonadaceae	Ambiguous taxa	Ambiguous taxa
	82	Dove	Bacteria	Actinobacteria	Actinobacteria	Frankiales	Geodermatophilaceae	Modestobacter	uncultured actinobacterium
	83	Dove	Bacteria	Proteobacteria	Alphaproteobacteria	Rhizobiales	Hyphomicrobiaceae	Devosia	uncultured bacterium
	85	Dove	Bacteria	Proteobacteria	Betaproteobacteria	Burkholderiales	Oxalobacteraceae	Massilia	Ambiguous taxa
	86	Dove	Bacteria	Actinobacteria	Actinobacteria	Micrococcales	Microbacteriaceae	Plantibacter	Ambiguous taxa
	87	Dove	Bacteria	Proteobacteria	Betaproteobacteria	Burkholderiales	Oxalobacteraceae	Massilia	uncultured bacterium
	88	Dove	Bacteria	Proteobacteria	Betaproteobacteria	Burkholderiales	Oxalobacteraceae	Ambiguous taxa	Ambiguous taxa
	89	Dove	Bacteria	Actinobacteria	Actinobacteria	Propionibacteriales	Nocardioidaceae	Marmoricola	uncultured bacterium
	90	Dove	Bacteria	Proteobacteria	Betaproteobacteria	Burkholderiales	Comamonadaceae	Rhizobacter	uncultured bacterium
	91	Dove	Bacteria	Actinobacteria	Actinobacteria	Kineosporiales	Kineosporiaceae	Quadrisphaera	uncultured bacterium
	92	Dove	Bacteria	Proteobacteria	Betaproteobacteria	Burkholderiales	Oxalobacteraceae	Massilia	uncultured bacterium
	93	Dove	Bacteria	Proteobacteria	Alphaproteobacteria	Sphingomonadales	Sphingomonadaceae	Sphingomonas	uncultured bacterium
	94	Dove	Bacteria	Proteobacteria	Betaproteobacteria	Burkholderiales	Oxalobacteraceae	Massilia	uncultured bacterium
	95	Dove	Bacteria	Proteobacteria	Betaproteobacteria	Burkholderiales	Oxalobacteraceae	Massilia	uncultured bacterium
	96	Dove	Bacteria	Proteobacteria	Alphaproteobacteria	Rhizobiales	Rhizobiaceae	Rhizobium	uncultured bacterium
	97	Dove	Bacteria	Proteobacteria	Betaproteobacteria	Methylophilales	Methylophilaceae	uncultured	uncultured bacterium
	98	Dove	Bacteria	Proteobacteria	Gammaproteobacteria	Enterobacteriales	Enterobacteriaceae	Escherichia-Shigella	uncultured bacterium
	99	Dove	Bacteria	Proteobacteria	Betaproteobacteria	Burkholderiales	Comamonadaceae	Aquabacterium	uncultured bacterium
	100	Dove	Bacteria	Proteobacteria	Alphaproteobacteria	Rhizobiales	Rhizobiaceae	Rhizobium	Ambiguous taxa
	101	Dove	Bacteria	Bacteroidetes	Flavobacteriia	Flavobacteriales	Flavobacteriaceae	Flavobacterium	uncultured bacterium
	102	Dove	Bacteria	Proteobacteria	Alphaproteobacteria	Rhizobiales	Hyphomicrobiaceae	Devosia	uncultured bacterium
	103	Dove	Bacteria	Bacteroidetes	Flavobacteriia	Flavobacteriales	Flavobacteriaceae	Flavobacterium	uncultured bacterium
	104	Dove	Bacteria	Proteobacteria	Alphaproteobacteria	Caulobacterales	Caulobacteraceae	Caulobacter	Ambiguous taxa
	105	Dove	Bacteria	Proteobacteria	Betaproteobacteria	Burkholderiales	Comamonadaceae	uncultured	Ambiguous taxa
	106	Dove	Bacteria	Proteobacteria	Alphaproteobacteria	Caulobacterales	Caulobacteraceae	Brevundimonas	uncultured bacterium
	108	Dove	Bacteria	Proteobacteria	Betaproteobacteria	Methylophilales	Methylophilaceae	Methylotenera	uncultured bacterium
	109	Dove	Bacteria	Proteobacteria	Alphaproteobacteria	Caulobacterales	Caulobacteraceae	Brevundimonas	Ambiguous taxa
	110	Dove	Bacteria	Proteobacteria	Alphaproteobacteria	Rhizobiales	Bradyrhizobiaceae	Rhodopseudomonas	Ambiguous taxa
	111	Dove	Bacteria	Proteobacteria	Alphaproteobacteria	Sphingomonadales	Sphingomonadaceae	Sphingomonas	Sphingomonas melonis
	112	Dove	Bacteria	Proteobacteria	Betaproteobacteria	Burkholderiales	Oxalobacteraceae	Massilia	uncultured bacterium
	113	Dove	Bacteria	Proteobacteria	Alphaproteobacteria	Rhizobiales	Bradyrhizobiaceae	Rhodopseudomonas	uncultured bacterium
	114	Dove	Bacteria	Proteobacteria	Alphaproteobacteria	Rhizobiales	Rhizobiaceae	Rhizobium	Rhizobium huautlense
	115	Dove	Bacteria	Proteobacteria	Betaproteobacteria	Burkholderiales	Oxalobacteraceae	Massilia	uncultured bacterium
	116	Dove	Bacteria	Actinobacteria	Actinobacteria	Propionibacteriales	Nocardioidaceae	Marmoricola	uncultured bacterium
	117	Dove	Bacteria	Proteobacteria	Betaproteobacteria	Burkholderiales	Oxalobacteraceae	Massilia	uncultured bacterium
	118	Dove	Bacteria	Proteobacteria	Alphaproteobacteria	Rhizobiales	Bradyrhizobiaceae	Bradyrhizobium	uncultured alpha proteobacterium
	119	Dove	Bacteria	Proteobacteria	Betaproteobacteria	Burkholderiales	Oxalobacteraceae	Massilia	uncultured bacterium
	120	Dove	Bacteria	Bacteroidetes	Flavobacteriia	Flavobacteriales	Flavobacteriaceae	Chryseobacterium	uncultured bacterium
	121	Dove	Bacteria	Actinobacteria	Actinobacteria	Propionibacteriales	Nocardioidaceae	Nocardioides	uncultured bacterium
	122	Dove	Bacteria	Proteobacteria	Alphaproteobacteria	Rhizobiales	Rhizobiaceae	Rhizobium	uncultured bacterium
	123	Dove	Bacteria	Proteobacteria	Alphaproteobacteria	Sphingomonadales	Sphingomonadaceae	Sphingomonas	uncultured bacterium
	124	Dove	Bacteria	Proteobacteria	Betaproteobacteria	Burkholderiales	Comamonadaceae	Variovorax	uncultured bacterium
	125	Dove	Bacteria	Proteobacteria	Alphaproteobacteria	Sphingomonadales	Sphingomonadaceae	Sphingomonas	Ambiguous taxa
	126	Dove	Bacteria	Actinobacteria	Actinobacteria	Kineosporiales	Kineosporiaceae	Quadrisphaera	uncultured bacterium
	127	Dove	Bacteria	Actinobacteria	Actinobacteria	Kineosporiales	Kineosporiaceae	Kineococcus	uncultured Kineococcus sp.
	128	Dove	Bacteria	Proteobacteria	Alphaproteobacteria	Rhizobiales	Hyphomicrobiaceae	Devosia	uncultured bacterium
	129	Dove	Bacteria	Proteobacteria	Alphaproteobacteria	Sphingomonadales	Sphingomonadaceae	Zymomonas	uncultured bacterium
	130	Dove	Bacteria	Actinobacteria	Actinobacteria	Propionibacteriales	Nocardioidaceae	Nocardioides	uncultured bacterium
	131	Dove	Bacteria	Proteobacteria	Alphaproteobacteria	Sphingomonadales	Sphingomonadaceae	Sphingomonas	Sphingomonas sp. TSBY-34
	132	Dove	Bacteria	Proteobacteria	Gammaproteobacteria	Xanthomonadales	Xanthomonadaceae	Stenotrophomonas	uncultured bacterium
	133	Dove	Bacteria	Proteobacteria	Alphaproteobacteria	Rhizobiales	Bradyrhizobiaceae	Rhodopseudomonas	uncultured bacterium
	134	Dove	Bacteria	Proteobacteria	Betaproteobacteria	Burkholderiales	Burkholderiaceae	Limnobacter	uncultured bacterium
	135	Dove	Bacteria	Proteobacteria	Betaproteobacteria	Burkholderiales	Comamonadaceae	Leptothrix	uncultured bacterium
	136	Dove	Bacteria	Proteobacteria	Betaproteobacteria	Burkholderiales	Oxalobacteraceae	uncultured	uncultured bacterium
	137	Dove	Bacteria	Actinobacteria	Actinobacteria	Propionibacteriales	Nocardioidaceae	Aeromicrobium	Ambiguous taxa
	138	Dove	Bacteria	Bacteroidetes	Flavobacteriia	Flavobacteriales	Flavobacteriaceae	Chryseobacterium	uncultured bacterium
	139	Dove	Bacteria	Actinobacteria	Actinobacteria	Propionibacteriales	Nocardioidaceae	Nocardioides	uncultured bacterium
	140	Dove	Bacteria	Proteobacteria	Alphaproteobacteria	Rhizobiales	Methylobacteriaceae	Methylobacterium	Ambiguous taxa
	141	Dove	Bacteria	Proteobacteria	Betaproteobacteria	Burkholderiales	Oxalobacteraceae	Massilia	Ambiguous taxa
	142	Dove	Bacteria	Proteobacteria	Alphaproteobacteria	Sphingomonadales	Sphingomonadaceae	Sphingomonas	uncultured alpha proteobacterium
	143	Dove	Bacteria	Proteobacteria	Betaproteobacteria	Burkholderiales	Comamonadaceae	uncultured	uncultured Leptothrix sp.
	144	Dove	Bacteria	Proteobacteria	Alphaproteobacteria	Rhizobiales	Bradyrhizobiaceae	Bosea	Ambiguous taxa
	145	Dove	Bacteria	Proteobacteria	Betaproteobacteria	Burkholderiales	Oxalobacteraceae	Massilia	uncultured bacterium
	146	Dove	Bacteria	Proteobacteria	Betaproteobacteria	Burkholderiales	Oxalobacteraceae	Massilia	uncultured beta proteobacterium
	147	Dove	Bacteria	Proteobacteria	Alphaproteobacteria	Rhizobiales	Methylobacteriaceae	Methylobacterium	uncultured bacterium
	148	Dove	No blast hit	NA	NA	NA	NA	NA	NA
	149	Dove	Bacteria	Proteobacteria	Alphaproteobacteria	Sphingomonadales	Sphingomonadaceae	Novosphingobium	Sphingomonas sp. SG-23i
	150	Dove	Bacteria	Proteobacteria	Betaproteobacteria	Burkholderiales	Comamonadaceae	Aquabacterium	uncultured Aquabacterium sp.
	151	Dove	Bacteria	Proteobacteria	Alphaproteobacteria	Rhizobiales	Methylobacteriaceae	Methylobacterium	Ambiguous taxa
	152	Dove	Bacteria	Proteobacteria	Gammaproteobacteria	Pseudomonadales	Pseudomonadaceae	Pseudomonas	Ambiguous taxa
	153	Dove	Bacteria	Proteobacteria	Betaproteobacteria	Burkholderiales	Oxalobacteraceae	Massilia	uncultured beta proteobacterium
	154	Dove	Bacteria	Proteobacteria	Gammaproteobacteria	Pseudomonadales	Pseudomonadaceae	Cellvibrio	uncultured Cellvibrio sp.
	155	Dove	Bacteria	Actinobacteria	Thermoleophilia	Solirubrobacterales	Patulibacteraceae	Patulibacter	Ambiguous taxa
	156	Dove	Bacteria	Proteobacteria	Alphaproteobacteria	Sphingomonadales	Sphingomonadaceae	Sphingomonas	uncultured Sphingomonas sp.
	157	Dove	Bacteria	Proteobacteria	Alphaproteobacteria	Rhizobiales	Bradyrhizobiaceae	Tardiphaga	glacier bacterium FXI3
	158	Dove	Bacteria	Proteobacteria	Alphaproteobacteria	Rhodospirillales	Acetobacteraceae	Roseomonas	uncultured bacterium
	159	Dove	Bacteria	Proteobacteria	Betaproteobacteria	Burkholderiales	Oxalobacteraceae	Massilia	uncultured bacterium
	160	Dove	Bacteria	Proteobacteria	Betaproteobacteria	Burkholderiales	Alcaligenaceae	Achromobacter	uncultured bacterium
	161	Dove	Bacteria	Proteobacteria	Betaproteobacteria	Burkholderiales	Comamonadaceae	Paucibacter	uncultured bacterium
	162	Dove	Bacteria	Proteobacteria	Betaproteobacteria	Burkholderiales	Oxalobacteraceae	Paucimonas	uncultured bacterium
	163	Dove	Bacteria	Proteobacteria	Alphaproteobacteria	Caulobacterales	Caulobacteraceae	Brevundimonas	uncultured bacterium
	164	Dove	Bacteria	Proteobacteria	Betaproteobacteria	Burkholderiales	Comamonadaceae	Xylophilus	uncultured bacterium
	165	Dove	Bacteria	Proteobacteria	Alphaproteobacteria	Rhodospirillales	Acetobacteraceae	Rhodovastum	uncultured bacterium
	166	Dove	Bacteria	Bacteroidetes	Flavobacteriia	Flavobacteriales	Flavobacteriaceae	Flavobacterium	uncultured Flavobacteriia bacterium
	167	Dove	Bacteria	Actinobacteria	Actinobacteria	Micrococcales	Microbacteriaceae	Frigoribacterium	Ambiguous taxa
	168	Dove	Bacteria	Proteobacteria	Alphaproteobacteria	Caulobacterales	Caulobacteraceae	Caulobacter	Ambiguous taxa
	169	Dove	Bacteria	Proteobacteria	Alphaproteobacteria	Rhizobiales	Methylobacteriaceae	Methylobacterium	Ambiguous taxa
	170	Dove	Bacteria	Actinobacteria	Actinobacteria	Propionibacteriales	Nocardioidaceae	Nocardioides	uncultured bacterium
	171	Dove	Bacteria	Proteobacteria	Betaproteobacteria	Burkholderiales	Alcaligenaceae	Achromobacter	uncultured bacterium
	172	Dove	Bacteria	Actinobacteria	Actinobacteria	Frankiales	Nakamurellaceae	Nakamurella	uncultured bacterium
	173	Dove	Bacteria	Proteobacteria	Betaproteobacteria	Burkholderiales	Oxalobacteraceae	Massilia	uncultured bacterium
	174	Dove	Bacteria	Bacteroidetes	Flavobacteriia	Flavobacteriales	Flavobacteriaceae	Flavobacterium	uncultured bacterium
	175	Dove	Bacteria	Proteobacteria	Alphaproteobacteria	Sphingomonadales	Sphingomonadaceae	Sphingomonas	Sphingomonas sp. TSBY-34
	176	Dove	Bacteria	Proteobacteria	Alphaproteobacteria	Rhizobiales	Hyphomicrobiaceae	Devosia	uncultured Devosia sp.
	177	Dove	Bacteria	Proteobacteria	Gammaproteobacteria	Pseudomonadales	Pseudomonadaceae	Pseudomonas	uncultured bacterium
	178	Dove	Bacteria	Proteobacteria	Betaproteobacteria	Burkholderiales	Oxalobacteraceae	Massilia	Ambiguous taxa
	179	Dove	Bacteria	Actinobacteria	Actinobacteria	Micrococcales	Microbacteriaceae	Amnibacterium	uncultured soil bacterium
	180	Dove	Bacteria	Actinobacteria	Actinobacteria	Micrococcales	Microbacteriaceae	Leifsonia	Ambiguous taxa
	181	Dove	Bacteria	Bacteroidetes	Flavobacteriia	Flavobacteriales	Flavobacteriaceae	Chryseobacterium	uncultured bacterium
	182	Dove	Bacteria	Actinobacteria	Actinobacteria	Micrococcales	Microbacteriaceae	Frondihabitans	uncultured bacterium
	183	Dove	Bacteria	Proteobacteria	Betaproteobacteria	Burkholderiales	Comamonadaceae	Variovorax	uncultured beta proteobacterium
	184	Dove	Bacteria	Proteobacteria	Alphaproteobacteria	Sphingomonadales	Sphingomonadaceae	Sphingomonas	Sphingomonas sp. HME8542
	185	Dove	Bacteria	Proteobacteria	Betaproteobacteria	Burkholderiales	Oxalobacteraceae	Massilia	uncultured bacterium
	186	Dove	Bacteria	Proteobacteria	Betaproteobacteria	Burkholderiales	Comamonadaceae	Polaromonas	uncultured Comamonas sp.
	187	Dove	Bacteria	Bacteroidetes	Flavobacteriia	Flavobacteriales	Flavobacteriaceae	Flavobacterium	uncultured organism
	188	Dove	Bacteria	Proteobacteria	Alphaproteobacteria	Rhizobiales	Bradyrhizobiaceae	Bosea	Ambiguous taxa
	189	Dove	Bacteria	Actinobacteria	Actinobacteria	Propionibacteriales	Nocardioidaceae	Nocardioides	Nocardioides sp. Sco-A25
	190	Dove	Bacteria	Proteobacteria	Betaproteobacteria	Burkholderiales	Oxalobacteraceae	uncultured	uncultured bacterium
	191	Dove	Bacteria	Proteobacteria	Betaproteobacteria	Burkholderiales	Oxalobacteraceae	Massilia	uncultured Massilia sp.
	192	Dove	Bacteria	Bacteroidetes	Flavobacteriia	Flavobacteriales	Flavobacteriaceae	Flavobacterium	uncultured bacterium
	193	Dove	Bacteria	Proteobacteria	Betaproteobacteria	Burkholderiales	Comamonadaceae	Aquincola	Ambiguous taxa
	194	Dove	Bacteria	Proteobacteria	Alphaproteobacteria	Rhizobiales	Rhizobiaceae	Rhizobium	Rhizobium genosp. R
	195	Dove	Bacteria	Proteobacteria	Betaproteobacteria	Burkholderiales	Comamonadaceae	Pelomonas	Ambiguous taxa
	196	Dove	Bacteria	Proteobacteria	Betaproteobacteria	Burkholderiales	Comamonadaceae	uncultured	uncultured bacterium
	197	Dove	Bacteria	Proteobacteria	Alphaproteobacteria	Rhizobiales	Rhizobiaceae	Shinella	uncultured Rhizobium sp.
	198	Dove	Bacteria	Proteobacteria	Betaproteobacteria	Burkholderiales	Oxalobacteraceae	Massilia	uncultured bacterium
	199	Dove	Bacteria	Proteobacteria	Betaproteobacteria	Burkholderiales	Oxalobacteraceae	Massilia	Ambiguous taxa
	200	Dove	Bacteria	Proteobacteria	Alphaproteobacteria	Sphingomonadales	Sphingomonadaceae	Sphingobium	Ambiguous taxa
	203	Dove	Fungi	Ascomycota	Leotiomycetes	Helotiales	unclassified Helotiales	unclassified Helotiales	Helotiales sp.
	204	Dove	Fungi	Ascomycota	unclassified Ascomycota	unclassified Ascomycota	unclassified Ascomycota	unclassified Ascomycota	Ascomycota sp.
	214	Dove	Fungi	Ascomycota	Leotiomycetes	Helotiales	Helotiales family Incertae sedis	Tetracladium	Tetracladium sp.
	216	Dove	Fungi	Ascomycota	unclassified Ascomycota	unclassified Ascomycota	unclassified Ascomycota	unclassified Ascomycota	Ascomycota sp.
	217	Dove	Fungi	Basidiomycota	Tremellomycetes	unclassified Tremellomycetes	unclassified Tremellomycetes	unclassified Tremellomycetes	Tremellomycetes sp.
	221	Dove	Fungi	Basidiomycota	Tremellomycetes	unclassified Tremellomycetes	unclassified Tremellomycetes	unclassified Tremellomycetes	Tremellomycetes sp.
	222	Dove	Fungi	Ascomycota	unclassified Ascomycota	unclassified Ascomycota	unclassified Ascomycota	unclassified Ascomycota	Ascomycota sp.
	224	Dove	Fungi	Basidiomycota	Microbotryomycetes	Sporidiobolales	Sporidiobolales family Incertae sedis	Rhodotorula	Rhodotorula psychrophenolica
	227	Dove	Fungi	Ascomycota	Leotiomycetes	Helotiales	unclassified Helotiales	unclassified Helotiales	Helotiales sp.
	231	Dove	Fungi	Basidiomycota	Microbotryomycetes	Sporidiobolales	Sporidiobolales family Incertae sedis	Rhodotorula	Rhodotorula hordea
	232	Dove	Fungi	Ascomycota	unclassified Ascomycota	unclassified Ascomycota	unclassified Ascomycota	unclassified Ascomycota	Ascomycota sp.
	233	Dove	Fungi	Ascomycota	Leotiomycetes	Helotiales	Helotiales family Incertae sedis	Tetracladium	Tetracladium sp.
	234	Dove	Fungi	Basidiomycota	Microbotryomycetes	Sporidiobolales	Sporidiobolales family Incertae sedis	Rhodotorula	Rhodotorula psychrophenolica
	235	Dove	Fungi	Ascomycota	unclassified Ascomycota	unclassified Ascomycota	unclassified Ascomycota	unclassified Ascomycota	Ascomycota sp.
	237	Dove	Fungi	Basidiomycota	Microbotryomycetes	Leucosporidiales	Leucosporidiaceae	Leucosporidium	Leucosporidium sp. 8138 GP 2013
	238	Dove	Fungi	Ascomycota	Leotiomycetes	Helotiales	unclassified Helotiales	unclassified Helotiales	Helotiales sp.
	239	Dove	Fungi	Ascomycota	Leotiomycetes	Helotiales	unclassified Helotiales	unclassified Helotiales	Helotiales sp.
	240	Dove	Fungi	Ascomycota	Dothideomycetes	Venturiales	Venturiaceae	Venturia	Venturia sp.
	242	Dove	Fungi	Ascomycota	Dothideomycetes	Pleosporales	Leptosphaeriaceae	Leptosphaeria	Leptosphaeria sp.
	244	Dove	Fungi	Basidiomycota	Microbotryomycetes	Sporidiobolales	Sporidiobolales family Incertae sedis	Rhodotorula	Rhodotorula psychrophenolica
	245	Dove	Fungi	Basidiomycota	Microbotryomycetes	Leucosporidiales	Leucosporidiaceae	Leucosporidiella	Leucosporidiella fragaria
	246	Dove	Fungi	Ascomycota	Sordariomycetes	Hypocreales	Nectriaceae	Gibberella	Gibberella baccata
	247	Dove	Fungi	Ascomycota	Saccharomycetes	Saccharomycetales	Saccharomycetales family Incertae sedis	Debaryomyces	Debaryomyces prosopidis
	248	Dove	Fungi	Basidiomycota	Tremellomycetes	Tremellales	Tremellales family Incertae sedis	Cryptococcus	Cryptococcus victoriae
	249	Dove	Fungi	Ascomycota	Leotiomycetes	Helotiales	unclassified Helotiales	unclassified Helotiales	Helotiales sp.
	250	Dove	Fungi	Basidiomycota	unclassified Basidiomycota	unclassified Basidiomycota	unclassified Basidiomycota	unclassified Basidiomycota	Basidiomycota sp.
	251	Dove	Fungi	Basidiomycota	Tremellomycetes	Cystofilobasidiales	unclassified Cystofilobasidiales	unclassified Cystofilobasidiales	Cystofilobasidiales sp.
	252	Dove	Fungi	Basidiomycota	Tremellomycetes	Cystofilobasidiales	unclassified Cystofilobasidiales	unclassified Cystofilobasidiales	Cystofilobasidiales sp.
	253	Dove	Fungi	Ascomycota	Dothideomycetes	Pleosporales	Pleosporaceae	Alternaria	Alternaria sp.
	255	Dove	Fungi	Basidiomycota	Tremellomycetes	Cystofilobasidiales	Cystofilobasidiaceae	Mrakia	Mrakia frigida
	256	Dove	Fungi	Ascomycota	unclassified Ascomycota	unclassified Ascomycota	unclassified Ascomycota	unclassified Ascomycota	Ascomycota sp.
	257	Dove	Fungi	Ascomycota	unclassified Ascomycota	unclassified Ascomycota	unclassified Ascomycota	unclassified Ascomycota	Ascomycota sp.
	258	Dove	Fungi	Basidiomycota	Microbotryomycetes	Sporidiobolales	Sporidiobolales family Incertae sedis	Rhodotorula	Rhodotorula hordea
	259	Dove	Fungi	unclassified Fungi	unclassified Fungi	unclassified Fungi	unclassified Fungi	unclassified Fungi	Fungi sp.
	261	Dove	Fungi	Basidiomycota	Tremellomycetes	Tremellales	Tremellales family Incertae sedis	Cryptococcus	Cryptococcus dimennae
	262	Dove	Fungi	Ascomycota	Ascomycota class Incertae sedis	Ascomycota order Incertae sedis	Ascomycota family Incertae sedis	Ypsilina	Ypsilina graminea
	263	Dove	Fungi	Ascomycota	Sordariomycetes	unclassified Sordariomycetes	unclassified Sordariomycetes	unclassified Sordariomycetes	Sordariomycetes sp.
	264	Dove	Fungi	Ascomycota	Leotiomycetes	Helotiales	unclassified Helotiales	unclassified Helotiales	Helotiales sp.
	265	Dove	Fungi	Basidiomycota	Tremellomycetes	unclassified Tremellomycetes	unclassified Tremellomycetes	unclassified Tremellomycetes	Tremellomycetes sp.
	266	Dove	Fungi	Basidiomycota	Microbotryomycetes	unclassified Microbotryomycetes	unclassified Microbotryomycetes	unclassified Microbotryomycetes	Microbotryomycetes sp.
	267	Dove	Fungi	Ascomycota	Dothideomycetes	Pleosporales	unclassified Pleosporales	unclassified Pleosporales	Pleosporales sp.
	268	Dove	Fungi	Basidiomycota	Tremellomycetes	Cystofilobasidiales	Cystofilobasidiaceae	Udeniomyces	Udeniomyces pannonicus
	269	Dove	Fungi	Basidiomycota	Agaricomycetes	Agaricales	Psathyrellaceae	Psathyrella	Psathyrella sp.
	270	Dove	Fungi	Basidiomycota	Tremellomycetes	Cystofilobasidiales	Cystofilobasidiaceae	Udeniomyces	Udeniomyces pannonicus
	271	Dove	Fungi	Ascomycota	Leotiomycetes	Helotiales	Helotiales family Incertae sedis	Tetracladium	Tetracladium maxilliforme
	272	Dove	Fungi	Ascomycota	Leotiomycetes	Helotiales	Helotiales family Incertae sedis	Tetracladium	Tetracladium sp.
	273	Dove	Fungi	Ascomycota	Dothideomycetes	Capnodiales	Davidiellaceae	Cladosporium	Cladosporium halotolerans
	274	Dove	Fungi	Ascomycota	unclassified Ascomycota	unclassified Ascomycota	unclassified Ascomycota	unclassified Ascomycota	Ascomycota sp.
	275	Dove	Fungi	Basidiomycota	Tremellomycetes	unclassified Tremellomycetes	unclassified Tremellomycetes	unclassified Tremellomycetes	Tremellomycetes sp.
	276	Dove	Fungi	Basidiomycota	Tremellomycetes	Tremellales	Tremellales family Incertae sedis	Dioszegia	Dioszegia butyracea
	277	Dove	Fungi	Ascomycota	Leotiomycetes	Helotiales	Helotiales family Incertae sedis	Tetracladium	Tetracladium sp.
	278	Dove	Fungi	Basidiomycota	Tremellomycetes	Tremellales	Tremellales family Incertae sedis	Cryptococcus	Cryptococcus sp.
	279	Dove	Fungi	Ascomycota	Dothideomycetes	unclassified Dothideomycetes	unclassified Dothideomycetes	unclassified Dothideomycetes	Dothideomycetes sp.
	280	Dove	Fungi	Basidiomycota	Tremellomycetes	Tremellales	Tremellales family Incertae sedis	Bullera	Bullera globospora
	281	Dove	Fungi	Basidiomycota	Tremellomycetes	unclassified Tremellomycetes	unclassified Tremellomycetes	unclassified Tremellomycetes	Tremellomycetes sp.
	282	Dove	Fungi	Ascomycota	Leotiomycetes	Helotiales	Helotiaceae	Hymenoscyphus	Hymenoscyphus tetracladius
	284	Dove	Fungi	Ascomycota	Dothideomycetes	Pleosporales	Leptosphaeriaceae	Leptosphaeria	Leptosphaeria sp.
	285	Dove	Fungi	Basidiomycota	Tremellomycetes	Filobasidiales	unclassified Filobasidiales	unclassified Filobasidiales	Filobasidiales sp.
	286	Dove	Fungi	Basidiomycota	Microbotryomycetes	unclassified Microbotryomycetes	unclassified Microbotryomycetes	unclassified Microbotryomycetes	Microbotryomycetes sp.
	287	Dove	Fungi	Ascomycota	Dothideomycetes	Pleosporales	unclassified Pleosporales	unclassified Pleosporales	Pleosporales sp.
	288	Dove	Fungi	Ascomycota	unclassified Ascomycota	unclassified Ascomycota	unclassified Ascomycota	unclassified Ascomycota	Ascomycota sp.
	289	Dove	Fungi	Ascomycota	unclassified Ascomycota	unclassified Ascomycota	unclassified Ascomycota	unclassified Ascomycota	Ascomycota sp.
	290	Dove	Fungi	Basidiomycota	Tremellomycetes	Tremellales	Tremellales family Incertae sedis	Cryptococcus	Cryptococcus sp.
	291	Dove	Fungi	Ascomycota	Dothideomycetes	Pleosporales	unclassified Pleosporales	unclassified Pleosporales	Pleosporales sp.
	292	Dove	Fungi	Ascomycota	Leotiomycetes	Helotiales	Helotiales family Incertae sedis	Tetracladium	Tetracladium sp.
	293	Dove	Fungi	Ascomycota	Sordariomycetes	Xylariales	Xylariales family Incertae sedis	Microdochium	Microdochium phragmitis
	294	Dove	Fungi	unclassified Fungi	unclassified Fungi	unclassified Fungi	unclassified Fungi	unclassified Fungi	Fungi sp.
	295	Dove	Fungi	Basidiomycota	Tremellomycetes	Cystofilobasidiales	unclassified Cystofilobasidiales	unclassified Cystofilobasidiales	Cystofilobasidiales sp.
	296	Dove	Fungi	Basidiomycota	Tremellomycetes	Cystofilobasidiales	Cystofilobasidiaceae	Itersonilia	Itersonilia perplexans
	297	Dove	Fungi	Ascomycota	unclassified Ascomycota	unclassified Ascomycota	unclassified Ascomycota	unclassified Ascomycota	Ascomycota sp.
	298	Dove	Fungi	Ascomycota	Leotiomycetes	Helotiales	unclassified Helotiales	unclassified Helotiales	Helotiales sp.
	299	Dove	Fungi	Ascomycota	Leotiomycetes	Helotiales	Helotiales family Incertae sedis	Cadophora	Cadophora sp.
	300	Dove	Fungi	Basidiomycota	Tremellomycetes	Tremellales	Tremellales family Incertae sedis	Dioszegia	Dioszegia rishiriensis
	301	Dove	Fungi	Basidiomycota	Microbotryomycetes	Leucosporidiales	Leucosporidiaceae	Leucosporidium	Leucosporidium drummii
	302	Dove	Fungi	Basidiomycota	Tremellomycetes	Tremellales	Tremellales family Incertae sedis	Dioszegia	Dioszegia sp. TP Snow Y51
	303	Dove	Fungi	Ascomycota	Dothideomycetes	Pleosporales	Pleosporaceae	Pleospora	Pleospora herbarum
	304	Dove	Fungi	Ascomycota	Saccharomycetes	Saccharomycetales	Saccharomycetales family Incertae sedis	Candida	Candida metapsilosis
	305	Dove	Fungi	Ascomycota	unclassified Ascomycota	unclassified Ascomycota	unclassified Ascomycota	unclassified Ascomycota	Ascomycota sp.
	306	Dove	Fungi	Ascomycota	Leotiomycetes	Helotiales	Helotiaceae	Rhizoscyphus	Rhizoscyphus sp.
	307	Dove	Fungi	Ascomycota	Ascomycota class Incertae sedis	Ascomycota order Incertae sedis	Ascomycota family Incertae sedis	Chalara	Chalara sp.
	308	Dove	Fungi	Basidiomycota	Tremellomycetes	Tremellales	Tremellales family Incertae sedis	Cryptococcus	Cryptococcus terricola
	309	Dove	Fungi	Basidiomycota	Microbotryomycetes	Sporidiobolales	Sporidiobolales family Incertae sedis	Rhodotorula	Rhodotorula hordea
	310	Dove	Fungi	Basidiomycota	Agaricomycetes	Cantharellales	Clavulinaceae	Clavulina	Clavulina monodiminutiva
	311	Dove	Fungi	Basidiomycota	Tremellomycetes	Tremellales	unclassified Tremellales	unclassified Tremellales	Tremellales sp.
	312	Dove	Fungi	Ascomycota	Dothideomycetes	unclassified Dothideomycetes	unclassified Dothideomycetes	unclassified Dothideomycetes	Dothideomycetes sp.
	313	Dove	Fungi	Ascomycota	unclassified Ascomycota	unclassified Ascomycota	unclassified Ascomycota	unclassified Ascomycota	Ascomycota sp.
	314	Dove	Fungi	Ascomycota	Dothideomycetes	Pleosporales	unclassified Pleosporales	unclassified Pleosporales	Pleosporales sp.
	315	Dove	Fungi	Basidiomycota	Microbotryomycetes	Leucosporidiales	unclassified Leucosporidiales	unclassified Leucosporidiales	Leucosporidiales sp.
	316	Dove	No blast hit	NA	NA	NA	NA	NA	NA
	317	Dove	Fungi	Ascomycota	Leotiomycetes	Helotiales	unclassified Helotiales	unclassified Helotiales	Helotiales sp.
	318	Dove	Fungi	unclassified Fungi	unclassified Fungi	unclassified Fungi	unclassified Fungi	unclassified Fungi	Fungi sp.
	319	Dove	Fungi	Basidiomycota	Agaricomycetes	Sebacinales	Sebacinaceae	unclassified Sebacinaceae	uncultured Sebacina
	320	Dove	Fungi	Ascomycota	Dothideomycetes	Pleosporales	Leptosphaeriaceae	Leptosphaeria	Leptosphaeria sp.
	321	Dove	Fungi	Basidiomycota	unclassified Basidiomycota	unclassified Basidiomycota	unclassified Basidiomycota	unclassified Basidiomycota	Basidiomycota sp.
	322	Dove	Fungi	Ascomycota	Leotiomycetes	Helotiales	Helotiales family Incertae sedis	Helgardia	Helgardia sp.
	323	Dove	Fungi	Basidiomycota	Microbotryomycetes	Sporidiobolales	Sporidiobolales family Incertae sedis	Rhodotorula	Rhodotorula psychrophenolica
	324	Dove	Fungi	Basidiomycota	Microbotryomycetes	Microbotryales	unclassified Microbotryales	unclassified Microbotryales	Microbotryales sp.
	325	Dove	Fungi	Ascomycota	Dothideomycetes	unclassified Dothideomycetes	unclassified Dothideomycetes	unclassified Dothideomycetes	Dothideomycetes sp.
	326	Dove	Fungi	Ascomycota	Ascomycota class Incertae sedis	Ascomycota order Incertae sedis	Ascomycota family Incertae sedis	Ypsilina	Ypsilina graminea
	327	Dove	Fungi	Ascomycota	Dothideomycetes	unclassified Dothideomycetes	unclassified Dothideomycetes	unclassified Dothideomycetes	Dothideomycetes sp.
	328	Dove	Fungi	Basidiomycota	Agaricomycetes	Agaricales	Typhulaceae	Typhula	Typhula maritima
	329	Dove	Fungi	Ascomycota	Leotiomycetes	Helotiales	Helotiales family Incertae sedis	Tetracladium	Tetracladium sp.
	330	Dove	Fungi	Ascomycota	Dothideomycetes	Pleosporales	unclassified Pleosporales	unclassified Pleosporales	Pleosporales sp.
	331	Dove	Fungi	Ascomycota	Dothideomycetes	Pleosporales	Leptosphaeriaceae	unclassified Leptosphaeriaceae	Leptosphaeriaceae sp.
	332	Dove	Fungi	Basidiomycota	Agaricostilbomycetes	Agaricostilbales	Agaricostilbaceae	Bensingtonia	Bensingtonia yuccicola
	333	Dove	Fungi	Ascomycota	Leotiomycetes	Helotiales	Helotiales family Incertae sedis	Tetracladium	Tetracladium sp.
	334	Dove	Fungi	Ascomycota	Leotiomycetes	Helotiales	unclassified Helotiales	unclassified Helotiales	Helotiales sp.
	335	Dove	Fungi	Ascomycota	Leotiomycetes	Helotiales	unclassified Helotiales	unclassified Helotiales	Helotiales sp.
	336	Dove	Fungi	Ascomycota	unclassified Ascomycota	unclassified Ascomycota	unclassified Ascomycota	unclassified Ascomycota	Ascomycota sp.
	337	Dove	Fungi	Basidiomycota	Tremellomycetes	Cystofilobasidiales	Cystofilobasidiaceae	Cystofilobasidium	Cystofilobasidium infirmominiatum
	338	Dove	Fungi	Ascomycota	Leotiomycetes	Leotiales	Leotiaceae	Alatospora	Alatospora acuminata
	339	Dove	Fungi	Ascomycota	Leotiomycetes	Helotiales	Helotiales family Incertae sedis	Tetracladium	Tetracladium sp.
	340	Dove	Fungi	Ascomycota	Leotiomycetes	Helotiales	unclassified Helotiales	unclassified Helotiales	Helotiales sp.
	341	Dove	Fungi	Ascomycota	Leotiomycetes	Helotiales	Helotiales family Incertae sedis	Tetracladium	Tetracladium sp.
	342	Dove	Fungi	Ascomycota	unclassified Ascomycota	unclassified Ascomycota	unclassified Ascomycota	unclassified Ascomycota	Ascomycota sp.
	343	Dove	Fungi	Ascomycota	Ascomycota class Incertae sedis	Ascomycota order Incertae sedis	Pseudeurotiaceae	unclassified Pseudeurotiaceae	Pseudeurotiaceae sp.
	344	Dove	Fungi	Basidiomycota	Tremellomycetes	Cystofilobasidiales	Cystofilobasidiaceae	Guehomyces	Guehomyces pullulans
	345	Dove	Fungi	Basidiomycota	Tremellomycetes	Cystofilobasidiales	Cystofilobasidiaceae	Udeniomyces	Udeniomyces pannonicus
	346	Dove	Fungi	Ascomycota	Sordariomycetes	Xylariales	Xylariales family Incertae sedis	Monographella	Monographella nivalis
	347	Dove	Fungi	Ascomycota	Taphrinomycetes	Taphrinales	Taphrinaceae	Lalaria	Lalaria carpini
	348	Dove	Fungi	Ascomycota	Dothideomycetes	Pleosporales	Pleosporales family Incertae sedis	Didymella	Didymella sp.
	349	Dove	Fungi	Zygomycota	Zygomycota class Incertae sedis	Mortierellales	Mortierellaceae	Mortierella	Mortierella sp. FSU 10537
	350	Dove	Fungi	Ascomycota	Taphrinomycetes	Taphrinales	Taphrinaceae	unclassified Taphrinaceae	Taphrinaceae sp.
	351	Dove	Fungi	Ascomycota	Leotiomycetes	Helotiales	unclassified Helotiales	unclassified Helotiales	Helotiales sp.
	352	Dove	Fungi	Ascomycota	Leotiomycetes	Helotiales	unclassified Helotiales	unclassified Helotiales	Helotiales sp.
	353	Dove	Fungi	Ascomycota	Leotiomycetes	Helotiales	Helotiales family Incertae sedis	Helgardia	Helgardia anguioides
	354	Dove	Fungi	Basidiomycota	Agaricomycetes	Agaricales	Typhulaceae	Typhula	Typhula incarnata
	355	Dove	Fungi	Ascomycota	Dothideomycetes	Pleosporales	unclassified Pleosporales	unclassified Pleosporales	Pleosporales sp.
	356	Dove	Fungi	Basidiomycota	Microbotryomycetes	Sporidiobolales	unclassified Sporidiobolales	unclassified Sporidiobolales	Sporidiobolales sp.
	357	Dove	Fungi	Ascomycota	Leotiomycetes	Helotiales	Helotiaceae	Hymenoscyphus	Hymenoscyphus caudatus
	358	Dove	Fungi	Ascomycota	unclassified Ascomycota	unclassified Ascomycota	unclassified Ascomycota	unclassified Ascomycota	Ascomycota sp.
	359	Dove	Fungi	Basidiomycota	Tremellomycetes	Tremellales	Tremellales family Incertae sedis	unclassified Tremellales	Tremellales sp.
	360	Dove	Fungi	Ascomycota	Dothideomycetes	Pleosporales	unclassified Pleosporales	unclassified Pleosporales	Pleosporales sp.
	361	Dove	Fungi	Chytridiomycota	Chytridiomycetes	Olpidiales	Olpidiaceae	Olpidium	Olpidium brassicae
	362	Dove	Fungi	Ascomycota	Leotiomycetes	Helotiales	Helotiaceae	Hymenoscyphus	Hymenoscyphus caudatus
	363	Dove	Fungi	Basidiomycota	Tremellomycetes	Tremellales	Tremellales family Incertae sedis	unclassified Tremellales	Tremellales sp.
	364	Dove	Fungi	Ascomycota	Leotiomycetes	Helotiales	Hyaloscyphaceae	Cistella	Cistella sp.
	365	Dove	Fungi	Ascomycota	Leotiomycetes	Helotiales	unclassified Helotiales	unclassified Helotiales	Helotiales sp.
	366	Dove	Fungi	Ascomycota	Leotiomycetes	Helotiales	Helotiaceae	Hymenoscyphus	Hymenoscyphus cf fructigenus 2247
	367	Dove	Fungi	Ascomycota	Leotiomycetes	Helotiales	Helotiales family Incertae sedis	Tetracladium	Tetracladium breve
	368	Dove	Fungi	Ascomycota	Saccharomycetes	Saccharomycetales	Saccharomycetales family Incertae sedis	Candida	Candida parapsilosis
	369	Dove	Fungi	Ascomycota	Sordariomycetes	Xylariales	Amphisphaeriaceae	unclassified Amphisphaeriaceae	Amphisphaeriaceae sp.
	370	Dove	Fungi	Basidiomycota	Microbotryomycetes	Sporidiobolales	Sporidiobolales family Incertae sedis	Rhodotorula	Rhodotorula hordea
	371	Dove	Fungi	Ascomycota	Leotiomycetes	Helotiales	Helotiales family Incertae sedis	Tetracladium	Tetracladium sp.
	372	Dove	Fungi	Ascomycota	Saccharomycetes	Saccharomycetales	Saccharomycetales family Incertae sedis	Candida	Candida metapsilosis
	373	Dove	Fungi	Basidiomycota	Microbotryomycetes	Leucosporidiales	Leucosporidiaceae	Leucosporidiella	Leucosporidiella fragaria
	374	Dove	Fungi	Ascomycota	Taphrinomycetes	Taphrinales	Taphrinaceae	Lalaria	Lalaria carpini
	375	Dove	Fungi	Basidiomycota	Microbotryomycetes	Sporidiobolales	Sporidiobolales family Incertae sedis	Rhodotorula	Rhodotorula psychrophenolica
	376	Dove	Fungi	Ascomycota	Leotiomycetes	Helotiales	Helotiaceae	Hymenoscyphus	Hymenoscyphus caudatus
	377	Dove	Fungi	Ascomycota	Leotiomycetes	Helotiales	Helotiaceae	Crocicreas	Crocicreas sp.
	378	Dove	Fungi	Ascomycota	Leotiomycetes	Helotiales	Helotiales family Incertae sedis	Tetracladium	Tetracladium marchalianum
	379	Dove	Fungi	Basidiomycota	Microbotryomycetes	Sporidiobolales	Sporidiobolales family Incertae sedis	Sporobolomyces	Sporobolomyces ruberrimus
	380	Dove	Fungi	Basidiomycota	Microbotryomycetes	Leucosporidiales	Leucosporidiaceae	Mastigobasidium	Mastigobasidium intermedium
	381	Dove	Fungi	Ascomycota	Dothideomycetes	Pleosporales	Pleosporales family Incertae sedis	Ascochyta	Ascochyta sp.
	382	Dove	Fungi	Ascomycota	Dothideomycetes	Pleosporales	Phaeosphaeriaceae	Phaeosphaeria	Phaeosphaeria sp.
	383	Dove	Fungi	Ascomycota	unclassified Ascomycota	unclassified Ascomycota	unclassified Ascomycota	unclassified Ascomycota	Ascomycota sp.
	384	Dove	Fungi	Ascomycota	Dothideomycetes	Pleosporales	unclassified Pleosporales	unclassified Pleosporales	Pleosporales sp.
	385	Dove	Fungi	Basidiomycota	Tremellomycetes	Tremellales	unclassified Tremellales	unclassified Tremellales	Tremellales sp.
	386	Dove	Fungi	Basidiomycota	Wallemiomycetes	Wallemiales	Wallemiaceae	Wallemia	Wallemia sebi
	387	Dove	Fungi	Ascomycota	Leotiomycetes	Helotiales	unclassified Helotiales	unclassified Helotiales	Helotiales sp.
	388	Dove	Fungi	Ascomycota	Dothideomycetes	Pleosporales	unclassified Pleosporales	unclassified Pleosporales	Pleosporales sp.
	389	Dove	Fungi	Ascomycota	Leotiomycetes	Helotiales	Helotiales family Incertae sedis	Tetracladium	Tetracladium breve
	390	Dove	Fungi	Ascomycota	unclassified Ascomycota	unclassified Ascomycota	unclassified Ascomycota	unclassified Ascomycota	Ascomycota sp.
	391	Dove	Fungi	Ascomycota	Leotiomycetes	Helotiales	unclassified Helotiales	unclassified Helotiales	Helotiales sp.
	392	Dove	Fungi	Ascomycota	Leotiomycetes	Helotiales	Helotiaceae	Articulospora	Articulospora sp.
	393	Dove	Fungi	Basidiomycota	Tremellomycetes	Tremellales	Tremellales family Incertae sedis	Cryptococcus	Cryptococcus dimennae
	394	Dove	Fungi	Basidiomycota	Agaricomycetes	Cantharellales	Ceratobasidiaceae	unclassified Ceratobasidiaceae	Ceratobasidiaceae sp.
	395	Dove	Fungi	Ascomycota	Dothideomycetes	Pleosporales	Pleomassariaceae	Prosthemium	Prosthemium intermedium
	396	Dove	Fungi	Basidiomycota	Microbotryomycetes	Leucosporidiales	Leucosporidiaceae	Leucosporidium	Leucosporidium golubevii
	397	Dove	Fungi	Ascomycota	unclassified Ascomycota	unclassified Ascomycota	unclassified Ascomycota	unclassified Ascomycota	Ascomycota sp.
	398	Dove	Fungi	Ascomycota	Leotiomycetes	Helotiales	unclassified Helotiales	unclassified Helotiales	Helotiales sp.
	399	Dove	Fungi	Basidiomycota	Microbotryomycetes	Sporidiobolales	Sporidiobolales family Incertae sedis	Rhodotorula	Rhodotorula sp. 3 23T
	400	Dove	Fungi	Ascomycota	Dothideomycetes	Venturiales	Venturiaceae	Venturia	Venturia sp.
Altruism	1	Altruist	Bacteria	Proteobacteria	Alphaproteobacteria	Sphingomonadales	Sphingomonadaceae	Sphingomonas	Sphingomonas sp. TSBY-34
	2	Altruist	Bacteria	Proteobacteria	Gammaproteobacteria	Pseudomonadales	Pseudomonadaceae	Pseudomonas	uncultured bacterium
	3	Altruist	Bacteria	Proteobacteria	Betaproteobacteria	Burkholderiales	Oxalobacteraceae	Massilia	uncultured bacterium
	4	Altruist	Bacteria	Proteobacteria	Betaproteobacteria	Burkholderiales	Oxalobacteraceae	Ambiguous taxa	Ambiguous taxa
	6	Altruist	Bacteria	Proteobacteria	Betaproteobacteria	Burkholderiales	Oxalobacteraceae	Janthinobacterium	Ambiguous taxa
	8	Altruist	Bacteria	Proteobacteria	Betaproteobacteria	Burkholderiales	Oxalobacteraceae	Janthinobacterium	uncultured bacterium
	9	Altruist	Bacteria	Proteobacteria	Betaproteobacteria	Burkholderiales	Oxalobacteraceae	Massilia	uncultured bacterium
	10	Altruist	Bacteria	Proteobacteria	Betaproteobacteria	Burkholderiales	Oxalobacteraceae	Massilia	uncultured bacterium
	29	Altruist	Bacteria	Proteobacteria	Betaproteobacteria	Burkholderiales	Oxalobacteraceae	Massilia	uncultured bacterium
	59	Altruist	Bacteria	Proteobacteria	Alphaproteobacteria	Sphingomonadales	Sphingomonadaceae	Sphingomonas	Sphingomonas sp. R3-14
	201	Altruist	Fungi	Basidiomycota	Tremellomycetes	Cystofilobasidiales	Cystofilobasidiaceae	Itersonilia	Itersonilia perplexans
	202	Altruist	Fungi	Ascomycota	Leotiomycetes	Helotiales	Helotiales family Incertae sedis	Tetracladium	Tetracladium maxilliforme
	205	Altruist	Fungi	Ascomycota	Dothideomycetes	Capnodiales	Davidiellaceae	Davidiella	Davidiella tassiana
	206	Altruist	Fungi	Basidiomycota	Tremellomycetes	Tremellales	Tremellales family Incertae sedis	unclassified Tremellales	Tremellales sp.
	207	Altruist	Fungi	Ascomycota	Leotiomycetes	Helotiales	Helotiales family Incertae sedis	Tetracladium	Tetracladium sp.
	208	Altruist	Fungi	Ascomycota	Dothideomycetes	Pleosporales	unclassified Pleosporales	unclassified Pleosporales	Pleosporales sp.
	209	Altruist	Fungi	Basidiomycota	Tremellomycetes	Tremellales	Tremellales family Incertae sedis	Cryptococcus	Cryptococcus victoriae
	210	Altruist	Fungi	Basidiomycota	Tremellomycetes	Cystofilobasidiales	Cystofilobasidiaceae	Udeniomyces	Udeniomyces pannonicus
	211	Altruist	Fungi	Basidiomycota	Microbotryomycetes	Leucosporidiales	Leucosporidiaceae	Leucosporidium	Leucosporidium golubevii
	213	Altruist	Fungi	Ascomycota	Leotiomycetes	Helotiales	Helotiales family Incertae sedis	Tetracladium	Tetracladium sp.
	215	Altruist	Fungi	Basidiomycota	Microbotryomycetes	Leucosporidiales	Leucosporidiaceae	Leucosporidiella	Leucosporidiella creatinivora
	219	Altruist	Fungi	Ascomycota	Dothideomycetes	Pleosporales	Pleosporales family Incertae sedis	Phoma	Phoma saxea
	228	Altruist	Fungi	unclassified Fungi	unclassified Fungi	unclassified Fungi	unclassified Fungi	unclassified Fungi	Fungi sp.
	44	Altruist-Egoist	Bacteria	Proteobacteria	Betaproteobacteria	Burkholderiales	Oxalobacteraceae	Massilia	uncultured Burkholderiales bacterium
	203	Altruist-Egoist	Fungi	Ascomycota	Leotiomycetes	Helotiales	unclassified Helotiales	unclassified Helotiales	Helotiales sp.
	204	Altruist-Egoist	Fungi	Ascomycota	unclassified Ascomycota	unclassified Ascomycota	unclassified Ascomycota	unclassified Ascomycota	Ascomycota sp.
	212	Altruist-Egoist	Fungi	Ascomycota	Leotiomycetes	Helotiales	Helotiales family Incertae sedis	Tetracladium	Tetracladium sp.
	216	Altruist-Egoist	Fungi	Ascomycota	unclassified Ascomycota	unclassified Ascomycota	unclassified Ascomycota	unclassified Ascomycota	Ascomycota sp.
	223	Altruist-Egoist	Fungi	Basidiomycota	Tremellomycetes	Tremellales	Tremellales family Incertae sedis	Cryptococcus	Cryptococcus chernovii
	236	Altruist-Egoist	Fungi	Basidiomycota	Tremellomycetes	unclassified Tremellomycetes	unclassified Tremellomycetes	unclassified Tremellomycetes	Tremellomycetes sp.
	237	Altruist-Egoist	Fungi	Basidiomycota	Microbotryomycetes	Leucosporidiales	Leucosporidiaceae	Leucosporidium	Leucosporidium sp. 8138 GP 2013
	239	Altruist-Egoist	Fungi	Ascomycota	Leotiomycetes	Helotiales	unclassified Helotiales	unclassified Helotiales	Helotiales sp.
	243	Altruist-Egoist	Fungi	Ascomycota	Leotiomycetes	Helotiales	Sclerotiniaceae	Botrytis	Botrytis caroliniana
	248	Altruist-Egoist	Fungi	Basidiomycota	Tremellomycetes	Tremellales	Tremellales family Incertae sedis	Cryptococcus	Cryptococcus victoriae
	14	Egoist	Bacteria	Proteobacteria	Betaproteobacteria	Burkholderiales	Oxalobacteraceae	Massilia	uncultured bacterium
	18	Egoist	Bacteria	Proteobacteria	Alphaproteobacteria	Rhizobiales	Rhizobiaceae	Rhizobium	uncultured bacterium
	22	Egoist	Bacteria	Proteobacteria	Gammaproteobacteria	Pseudomonadales	Pseudomonadaceae	Pseudomonas	Ambiguous taxa
	23	Egoist	Bacteria	Proteobacteria	Betaproteobacteria	Burkholderiales	Oxalobacteraceae	Duganella	uncultured bacterium
	28	Egoist	Bacteria	Proteobacteria	Betaproteobacteria	Burkholderiales	Comamonadaceae	Variovorax	uncultured Comamonadaceae bacterium
	30	Egoist	Bacteria	Bacteroidetes	Flavobacteriia	Flavobacteriales	Flavobacteriaceae	Flavobacterium	uncultured bacterium
	31	Egoist	Bacteria	Proteobacteria	Betaproteobacteria	Burkholderiales	Oxalobacteraceae	Massilia	uncultured bacterium
	32	Egoist	Bacteria	Proteobacteria	Betaproteobacteria	Burkholderiales	Oxalobacteraceae	Janthinobacterium	Ambiguous taxa
	41	Egoist	Bacteria	Proteobacteria	Betaproteobacteria	Burkholderiales	Comamonadaceae	Ambiguous taxa	Ambiguous taxa
	43	Egoist	Bacteria	Proteobacteria	Betaproteobacteria	Burkholderiales	Alcaligenaceae	Achromobacter	uncultured bacterium
	45	Egoist	Bacteria	Proteobacteria	Alphaproteobacteria	Sphingomonadales	Sphingomonadaceae	Sphingomonas	uncultured bacterium
	48	Egoist	Bacteria	Proteobacteria	Gammaproteobacteria	Pseudomonadales	Pseudomonadaceae	Pseudomonas	uncultured bacterium
	49	Egoist	Bacteria	Proteobacteria	Alphaproteobacteria	Rhizobiales	Hyphomicrobiaceae	Devosia	Ambiguous taxa
	50	Egoist	Bacteria	Bacteroidetes	Flavobacteriia	Flavobacteriales	Flavobacteriaceae	Flavobacterium	uncultured bacterium
	51	Egoist	Bacteria	Proteobacteria	Gammaproteobacteria	Pseudomonadales	Pseudomonadaceae	Pseudomonas	Ambiguous taxa
	52	Egoist	Bacteria	Proteobacteria	Betaproteobacteria	Burkholderiales	Oxalobacteraceae	Janthinobacterium	uncultured bacterium
	54	Egoist	Bacteria	Proteobacteria	Betaproteobacteria	Burkholderiales	Comamonadaceae	Variovorax	uncultured bacterium
	55	Egoist	Bacteria	Proteobacteria	Alphaproteobacteria	Caulobacterales	Caulobacteraceae	uncultured	uncultured bacterium
	56	Egoist	Bacteria	Proteobacteria	Alphaproteobacteria	Caulobacterales	Caulobacteraceae	Brevundimonas	Brevundimonas sp. KK23
	57	Egoist	Bacteria	Actinobacteria	Actinobacteria	Micrococcales	Microbacteriaceae	Ambiguous taxa	Ambiguous taxa
	60	Egoist	Bacteria	Proteobacteria	Alphaproteobacteria	Sphingomonadales	Sphingomonadaceae	Sphingomonas	uncultured bacterium
	61	Egoist	Bacteria	Proteobacteria	Alphaproteobacteria	Sphingomonadales	Sphingomonadaceae	Sphingomonas	Sphingomonas sp. Ens32
	62	Egoist	Bacteria	Bacteroidetes	Flavobacteriia	Flavobacteriales	Flavobacteriaceae	Flavobacterium	Ambiguous taxa
	63	Egoist	Bacteria	Proteobacteria	Betaproteobacteria	Methylophilales	Methylophilaceae	Methylotenera	uncultured bacterium
	64	Egoist	Bacteria	Proteobacteria	Alphaproteobacteria	Rhizobiales	Rhizobiaceae	Rhizobium	Ambiguous taxa
	65	Egoist	Bacteria	Proteobacteria	Betaproteobacteria	Burkholderiales	Comamonadaceae	Albidiferax	Rhodoferax sp. Cra25
	66	Egoist	Bacteria	Proteobacteria	Alphaproteobacteria	Rhizobiales	Methylobacteriaceae	Methylobacterium	uncultured bacterium
	67	Egoist	Bacteria	Deinococcus-Thermus	Deinococci	Deinococcales	Deinococcaceae	Deinococcus	uncultured bacterium
	69	Egoist	Bacteria	Actinobacteria	Actinobacteria	Micrococcales	Microbacteriaceae	Cryobacterium	Ambiguous taxa
	70	Egoist	Bacteria	Proteobacteria	Betaproteobacteria	Burkholderiales	Comamonadaceae	Xylophilus	uncultured bacterium
	71	Egoist	Bacteria	Proteobacteria	Deltaproteobacteria	Myxococcales	Polyangiaceae	Byssovorax	uncultured bacterium
	72	Egoist	Bacteria	Proteobacteria	Gammaproteobacteria	Pseudomonadales	Pseudomonadaceae	Pseudomonas	uncultured bacterium
	73	Egoist	Bacteria	Actinobacteria	Actinobacteria	Micrococcales	Microbacteriaceae	Rathayibacter	uncultured bacterium
	74	Egoist	Bacteria	Proteobacteria	Betaproteobacteria	Burkholderiales	Oxalobacteraceae	Massilia	uncultured bacterium
	75	Egoist	Bacteria	Firmicutes	Bacilli	Bacillales	Bacillaceae	Bacillus	uncultured bacterium
	77	Egoist	Bacteria	Proteobacteria	Alphaproteobacteria	Rhizobiales	Methylobacteriaceae	Methylobacterium	uncultured bacterium
	78	Egoist	Bacteria	Proteobacteria	Alphaproteobacteria	Rhizobiales	Hyphomicrobiaceae	Devosia	uncultured bacterium
	79	Egoist	Bacteria	Actinobacteria	Actinobacteria	Kineosporiales	Kineosporiaceae	Quadrisphaera	uncultured bacterium
	80	Egoist	Bacteria	Proteobacteria	Alphaproteobacteria	Rhizobiales	Hyphomicrobiaceae	Devosia	Ambiguous taxa
	81	Egoist	Bacteria	Proteobacteria	Betaproteobacteria	Burkholderiales	Comamonadaceae	Ambiguous taxa	Ambiguous taxa
	82	Egoist	Bacteria	Actinobacteria	Actinobacteria	Frankiales	Geodermatophilaceae	Modestobacter	uncultured actinobacterium
	83	Egoist	Bacteria	Proteobacteria	Alphaproteobacteria	Rhizobiales	Hyphomicrobiaceae	Devosia	uncultured bacterium
	85	Egoist	Bacteria	Proteobacteria	Betaproteobacteria	Burkholderiales	Oxalobacteraceae	Massilia	Ambiguous taxa
	86	Egoist	Bacteria	Actinobacteria	Actinobacteria	Micrococcales	Microbacteriaceae	Plantibacter	Ambiguous taxa
	87	Egoist	Bacteria	Proteobacteria	Betaproteobacteria	Burkholderiales	Oxalobacteraceae	Massilia	uncultured bacterium
	88	Egoist	Bacteria	Proteobacteria	Betaproteobacteria	Burkholderiales	Oxalobacteraceae	Ambiguous taxa	Ambiguous taxa
	89	Egoist	Bacteria	Actinobacteria	Actinobacteria	Propionibacteriales	Nocardioidaceae	Marmoricola	uncultured bacterium
	90	Egoist	Bacteria	Proteobacteria	Betaproteobacteria	Burkholderiales	Comamonadaceae	Rhizobacter	uncultured bacterium
	91	Egoist	Bacteria	Actinobacteria	Actinobacteria	Kineosporiales	Kineosporiaceae	Quadrisphaera	uncultured bacterium
	92	Egoist	Bacteria	Proteobacteria	Betaproteobacteria	Burkholderiales	Oxalobacteraceae	Massilia	uncultured bacterium
	93	Egoist	Bacteria	Proteobacteria	Alphaproteobacteria	Sphingomonadales	Sphingomonadaceae	Sphingomonas	uncultured bacterium
	94	Egoist	Bacteria	Proteobacteria	Betaproteobacteria	Burkholderiales	Oxalobacteraceae	Massilia	uncultured bacterium
	95	Egoist	Bacteria	Proteobacteria	Betaproteobacteria	Burkholderiales	Oxalobacteraceae	Massilia	uncultured bacterium
	96	Egoist	Bacteria	Proteobacteria	Alphaproteobacteria	Rhizobiales	Rhizobiaceae	Rhizobium	uncultured bacterium
	97	Egoist	Bacteria	Proteobacteria	Betaproteobacteria	Methylophilales	Methylophilaceae	uncultured	uncultured bacterium
	98	Egoist	Bacteria	Proteobacteria	Gammaproteobacteria	Enterobacteriales	Enterobacteriaceae	Escherichia-Shigella	uncultured bacterium
	99	Egoist	Bacteria	Proteobacteria	Betaproteobacteria	Burkholderiales	Comamonadaceae	Aquabacterium	uncultured bacterium
	100	Egoist	Bacteria	Proteobacteria	Alphaproteobacteria	Rhizobiales	Rhizobiaceae	Rhizobium	Ambiguous taxa
	101	Egoist	Bacteria	Bacteroidetes	Flavobacteriia	Flavobacteriales	Flavobacteriaceae	Flavobacterium	uncultured bacterium
	102	Egoist	Bacteria	Proteobacteria	Alphaproteobacteria	Rhizobiales	Hyphomicrobiaceae	Devosia	uncultured bacterium
	103	Egoist	Bacteria	Bacteroidetes	Flavobacteriia	Flavobacteriales	Flavobacteriaceae	Flavobacterium	uncultured bacterium
	104	Egoist	Bacteria	Proteobacteria	Alphaproteobacteria	Caulobacterales	Caulobacteraceae	Caulobacter	Ambiguous taxa
	105	Egoist	Bacteria	Proteobacteria	Betaproteobacteria	Burkholderiales	Comamonadaceae	uncultured	Ambiguous taxa
	106	Egoist	Bacteria	Proteobacteria	Alphaproteobacteria	Caulobacterales	Caulobacteraceae	Brevundimonas	uncultured bacterium
	108	Egoist	Bacteria	Proteobacteria	Betaproteobacteria	Methylophilales	Methylophilaceae	Methylotenera	uncultured bacterium
	109	Egoist	Bacteria	Proteobacteria	Alphaproteobacteria	Caulobacterales	Caulobacteraceae	Brevundimonas	Ambiguous taxa
	110	Egoist	Bacteria	Proteobacteria	Alphaproteobacteria	Rhizobiales	Bradyrhizobiaceae	Rhodopseudomonas	Ambiguous taxa
	111	Egoist	Bacteria	Proteobacteria	Alphaproteobacteria	Sphingomonadales	Sphingomonadaceae	Sphingomonas	Sphingomonas melonis
	112	Egoist	Bacteria	Proteobacteria	Betaproteobacteria	Burkholderiales	Oxalobacteraceae	Massilia	uncultured bacterium
	113	Egoist	Bacteria	Proteobacteria	Alphaproteobacteria	Rhizobiales	Bradyrhizobiaceae	Rhodopseudomonas	uncultured bacterium
	114	Egoist	Bacteria	Proteobacteria	Alphaproteobacteria	Rhizobiales	Rhizobiaceae	Rhizobium	Rhizobium huautlense
	115	Egoist	Bacteria	Proteobacteria	Betaproteobacteria	Burkholderiales	Oxalobacteraceae	Massilia	uncultured bacterium
	116	Egoist	Bacteria	Actinobacteria	Actinobacteria	Propionibacteriales	Nocardioidaceae	Marmoricola	uncultured bacterium
	117	Egoist	Bacteria	Proteobacteria	Betaproteobacteria	Burkholderiales	Oxalobacteraceae	Massilia	uncultured bacterium
	118	Egoist	Bacteria	Proteobacteria	Alphaproteobacteria	Rhizobiales	Bradyrhizobiaceae	Bradyrhizobium	uncultured alpha proteobacterium
	119	Egoist	Bacteria	Proteobacteria	Betaproteobacteria	Burkholderiales	Oxalobacteraceae	Massilia	uncultured bacterium
	120	Egoist	Bacteria	Bacteroidetes	Flavobacteriia	Flavobacteriales	Flavobacteriaceae	Chryseobacterium	uncultured bacterium
	121	Egoist	Bacteria	Actinobacteria	Actinobacteria	Propionibacteriales	Nocardioidaceae	Nocardioides	uncultured bacterium
	122	Egoist	Bacteria	Proteobacteria	Alphaproteobacteria	Rhizobiales	Rhizobiaceae	Rhizobium	uncultured bacterium
	123	Egoist	Bacteria	Proteobacteria	Alphaproteobacteria	Sphingomonadales	Sphingomonadaceae	Sphingomonas	uncultured bacterium
	124	Egoist	Bacteria	Proteobacteria	Betaproteobacteria	Burkholderiales	Comamonadaceae	Variovorax	uncultured bacterium
	125	Egoist	Bacteria	Proteobacteria	Alphaproteobacteria	Sphingomonadales	Sphingomonadaceae	Sphingomonas	Ambiguous taxa
	126	Egoist	Bacteria	Actinobacteria	Actinobacteria	Kineosporiales	Kineosporiaceae	Quadrisphaera	uncultured bacterium
	127	Egoist	Bacteria	Actinobacteria	Actinobacteria	Kineosporiales	Kineosporiaceae	Kineococcus	uncultured Kineococcus sp.
	128	Egoist	Bacteria	Proteobacteria	Alphaproteobacteria	Rhizobiales	Hyphomicrobiaceae	Devosia	uncultured bacterium
	129	Egoist	Bacteria	Proteobacteria	Alphaproteobacteria	Sphingomonadales	Sphingomonadaceae	Zymomonas	uncultured bacterium
	130	Egoist	Bacteria	Actinobacteria	Actinobacteria	Propionibacteriales	Nocardioidaceae	Nocardioides	uncultured bacterium
	131	Egoist	Bacteria	Proteobacteria	Alphaproteobacteria	Sphingomonadales	Sphingomonadaceae	Sphingomonas	Sphingomonas sp. TSBY-34
	132	Egoist	Bacteria	Proteobacteria	Gammaproteobacteria	Xanthomonadales	Xanthomonadaceae	Stenotrophomonas	uncultured bacterium
	133	Egoist	Bacteria	Proteobacteria	Alphaproteobacteria	Rhizobiales	Bradyrhizobiaceae	Rhodopseudomonas	uncultured bacterium
	134	Egoist	Bacteria	Proteobacteria	Betaproteobacteria	Burkholderiales	Burkholderiaceae	Limnobacter	uncultured bacterium
	135	Egoist	Bacteria	Proteobacteria	Betaproteobacteria	Burkholderiales	Comamonadaceae	Leptothrix	uncultured bacterium
	136	Egoist	Bacteria	Proteobacteria	Betaproteobacteria	Burkholderiales	Oxalobacteraceae	uncultured	uncultured bacterium
	137	Egoist	Bacteria	Actinobacteria	Actinobacteria	Propionibacteriales	Nocardioidaceae	Aeromicrobium	Ambiguous taxa
	138	Egoist	Bacteria	Bacteroidetes	Flavobacteriia	Flavobacteriales	Flavobacteriaceae	Chryseobacterium	uncultured bacterium
	139	Egoist	Bacteria	Actinobacteria	Actinobacteria	Propionibacteriales	Nocardioidaceae	Nocardioides	uncultured bacterium
	140	Egoist	Bacteria	Proteobacteria	Alphaproteobacteria	Rhizobiales	Methylobacteriaceae	Methylobacterium	Ambiguous taxa
	141	Egoist	Bacteria	Proteobacteria	Betaproteobacteria	Burkholderiales	Oxalobacteraceae	Massilia	Ambiguous taxa
	142	Egoist	Bacteria	Proteobacteria	Alphaproteobacteria	Sphingomonadales	Sphingomonadaceae	Sphingomonas	uncultured alpha proteobacterium
	143	Egoist	Bacteria	Proteobacteria	Betaproteobacteria	Burkholderiales	Comamonadaceae	uncultured	uncultured Leptothrix sp.
	144	Egoist	Bacteria	Proteobacteria	Alphaproteobacteria	Rhizobiales	Bradyrhizobiaceae	Bosea	Ambiguous taxa
	145	Egoist	Bacteria	Proteobacteria	Betaproteobacteria	Burkholderiales	Oxalobacteraceae	Massilia	uncultured bacterium
	146	Egoist	Bacteria	Proteobacteria	Betaproteobacteria	Burkholderiales	Oxalobacteraceae	Massilia	uncultured beta proteobacterium
	147	Egoist	Bacteria	Proteobacteria	Alphaproteobacteria	Rhizobiales	Methylobacteriaceae	Methylobacterium	uncultured bacterium
	148	Egoist	No blast hit	NA	NA	NA	NA	NA	NA
	149	Egoist	Bacteria	Proteobacteria	Alphaproteobacteria	Sphingomonadales	Sphingomonadaceae	Novosphingobium	Sphingomonas sp. SG-23i
	150	Egoist	Bacteria	Proteobacteria	Betaproteobacteria	Burkholderiales	Comamonadaceae	Aquabacterium	uncultured Aquabacterium sp.
	151	Egoist	Bacteria	Proteobacteria	Alphaproteobacteria	Rhizobiales	Methylobacteriaceae	Methylobacterium	Ambiguous taxa
	152	Egoist	Bacteria	Proteobacteria	Gammaproteobacteria	Pseudomonadales	Pseudomonadaceae	Pseudomonas	Ambiguous taxa
	153	Egoist	Bacteria	Proteobacteria	Betaproteobacteria	Burkholderiales	Oxalobacteraceae	Massilia	uncultured beta proteobacterium
	154	Egoist	Bacteria	Proteobacteria	Gammaproteobacteria	Pseudomonadales	Pseudomonadaceae	Cellvibrio	uncultured Cellvibrio sp.
	155	Egoist	Bacteria	Actinobacteria	Thermoleophilia	Solirubrobacterales	Patulibacteraceae	Patulibacter	Ambiguous taxa
	156	Egoist	Bacteria	Proteobacteria	Alphaproteobacteria	Sphingomonadales	Sphingomonadaceae	Sphingomonas	uncultured Sphingomonas sp.
	157	Egoist	Bacteria	Proteobacteria	Alphaproteobacteria	Rhizobiales	Bradyrhizobiaceae	Tardiphaga	glacier bacterium FXI3
	158	Egoist	Bacteria	Proteobacteria	Alphaproteobacteria	Rhodospirillales	Acetobacteraceae	Roseomonas	uncultured bacterium
	159	Egoist	Bacteria	Proteobacteria	Betaproteobacteria	Burkholderiales	Oxalobacteraceae	Massilia	uncultured bacterium
	160	Egoist	Bacteria	Proteobacteria	Betaproteobacteria	Burkholderiales	Alcaligenaceae	Achromobacter	uncultured bacterium
	161	Egoist	Bacteria	Proteobacteria	Betaproteobacteria	Burkholderiales	Comamonadaceae	Paucibacter	uncultured bacterium
	162	Egoist	Bacteria	Proteobacteria	Betaproteobacteria	Burkholderiales	Oxalobacteraceae	Paucimonas	uncultured bacterium
	163	Egoist	Bacteria	Proteobacteria	Alphaproteobacteria	Caulobacterales	Caulobacteraceae	Brevundimonas	uncultured bacterium
	164	Egoist	Bacteria	Proteobacteria	Betaproteobacteria	Burkholderiales	Comamonadaceae	Xylophilus	uncultured bacterium
	165	Egoist	Bacteria	Proteobacteria	Alphaproteobacteria	Rhodospirillales	Acetobacteraceae	Rhodovastum	uncultured bacterium
	166	Egoist	Bacteria	Bacteroidetes	Flavobacteriia	Flavobacteriales	Flavobacteriaceae	Flavobacterium	uncultured Flavobacteriia bacterium
	167	Egoist	Bacteria	Actinobacteria	Actinobacteria	Micrococcales	Microbacteriaceae	Frigoribacterium	Ambiguous taxa
	168	Egoist	Bacteria	Proteobacteria	Alphaproteobacteria	Caulobacterales	Caulobacteraceae	Caulobacter	Ambiguous taxa
	169	Egoist	Bacteria	Proteobacteria	Alphaproteobacteria	Rhizobiales	Methylobacteriaceae	Methylobacterium	Ambiguous taxa
	170	Egoist	Bacteria	Actinobacteria	Actinobacteria	Propionibacteriales	Nocardioidaceae	Nocardioides	uncultured bacterium
	171	Egoist	Bacteria	Proteobacteria	Betaproteobacteria	Burkholderiales	Alcaligenaceae	Achromobacter	uncultured bacterium
	172	Egoist	Bacteria	Actinobacteria	Actinobacteria	Frankiales	Nakamurellaceae	Nakamurella	uncultured bacterium
	173	Egoist	Bacteria	Proteobacteria	Betaproteobacteria	Burkholderiales	Oxalobacteraceae	Massilia	uncultured bacterium
	174	Egoist	Bacteria	Bacteroidetes	Flavobacteriia	Flavobacteriales	Flavobacteriaceae	Flavobacterium	uncultured bacterium
	175	Egoist	Bacteria	Proteobacteria	Alphaproteobacteria	Sphingomonadales	Sphingomonadaceae	Sphingomonas	Sphingomonas sp. TSBY-34
	176	Egoist	Bacteria	Proteobacteria	Alphaproteobacteria	Rhizobiales	Hyphomicrobiaceae	Devosia	uncultured Devosia sp.
	177	Egoist	Bacteria	Proteobacteria	Gammaproteobacteria	Pseudomonadales	Pseudomonadaceae	Pseudomonas	uncultured bacterium
	178	Egoist	Bacteria	Proteobacteria	Betaproteobacteria	Burkholderiales	Oxalobacteraceae	Massilia	Ambiguous taxa
	179	Egoist	Bacteria	Actinobacteria	Actinobacteria	Micrococcales	Microbacteriaceae	Amnibacterium	uncultured soil bacterium
	180	Egoist	Bacteria	Actinobacteria	Actinobacteria	Micrococcales	Microbacteriaceae	Leifsonia	Ambiguous taxa
	181	Egoist	Bacteria	Bacteroidetes	Flavobacteriia	Flavobacteriales	Flavobacteriaceae	Chryseobacterium	uncultured bacterium
	182	Egoist	Bacteria	Actinobacteria	Actinobacteria	Micrococcales	Microbacteriaceae	Frondihabitans	uncultured bacterium
	183	Egoist	Bacteria	Proteobacteria	Betaproteobacteria	Burkholderiales	Comamonadaceae	Variovorax	uncultured beta proteobacterium
	184	Egoist	Bacteria	Proteobacteria	Alphaproteobacteria	Sphingomonadales	Sphingomonadaceae	Sphingomonas	Sphingomonas sp. HME8542
	185	Egoist	Bacteria	Proteobacteria	Betaproteobacteria	Burkholderiales	Oxalobacteraceae	Massilia	uncultured bacterium
	186	Egoist	Bacteria	Proteobacteria	Betaproteobacteria	Burkholderiales	Comamonadaceae	Polaromonas	uncultured Comamonas sp.
	187	Egoist	Bacteria	Bacteroidetes	Flavobacteriia	Flavobacteriales	Flavobacteriaceae	Flavobacterium	uncultured organism
	188	Egoist	Bacteria	Proteobacteria	Alphaproteobacteria	Rhizobiales	Bradyrhizobiaceae	Bosea	Ambiguous taxa
	189	Egoist	Bacteria	Actinobacteria	Actinobacteria	Propionibacteriales	Nocardioidaceae	Nocardioides	Nocardioides sp. Sco-A25
	190	Egoist	Bacteria	Proteobacteria	Betaproteobacteria	Burkholderiales	Oxalobacteraceae	uncultured	uncultured bacterium
	191	Egoist	Bacteria	Proteobacteria	Betaproteobacteria	Burkholderiales	Oxalobacteraceae	Massilia	uncultured Massilia sp.
	192	Egoist	Bacteria	Bacteroidetes	Flavobacteriia	Flavobacteriales	Flavobacteriaceae	Flavobacterium	uncultured bacterium
	193	Egoist	Bacteria	Proteobacteria	Betaproteobacteria	Burkholderiales	Comamonadaceae	Aquincola	Ambiguous taxa
	194	Egoist	Bacteria	Proteobacteria	Alphaproteobacteria	Rhizobiales	Rhizobiaceae	Rhizobium	Rhizobium genosp. R
	195	Egoist	Bacteria	Proteobacteria	Betaproteobacteria	Burkholderiales	Comamonadaceae	Pelomonas	Ambiguous taxa
[truncated: 172 more rows]

## Sheet: NM_2012
Supplemental Table 2 Social networks of leaf microbiome
[truncated: 943 more rows]

[truncated: 3 more sheets: NM_2013, NA_2012, NA_2013]
