# Supplementary material for: Disentangling leaf-microbiome interactions in Arabidopsis thaliana by network mapping
Source: Front Plant Sci. 2022 Oct 6;13:996121. doi: 10.3389/fpls.2022.996121 (PMC9583167; doi:10.3389/fpls.2022.996121)
Supplement: Supplementary file 3 [file Table_3.XLSX]

## Sheet: Sheet1
Supplemental Table 3 List of ecologically hub OTUs in all experiments
Experiments	OTU ID	OTU ID in Brachi's study	phyla	class	order	family	genus	species
SU_2012	OTU1	B1	Proteobacteria	Alphaproteobacteria	Sphingomonadales	Sphingomonadaceae	Sphingomonas	NA
	OTU2	B2	Proteobacteria	Gammaproteobacteria	Pseudomonadales	Pseudomonadaceae	Pseudomonas	Pseudomonas
	OTU3	B3	Proteobacteria	Gammaproteobacteria	Betaproteobacteriales	Burkholderiaceae	Janthinobacterium	NA
	OTU5	B5	Proteobacteria	Gammaproteobacteria	Betaproteobacteriales	Burkholderiaceae	Variovorax	NA
	OTU7	B7	Proteobacteria	Alphaproteobacteria	Sphingomonadales	Sphingomonadaceae	Sphingomonas	NA
	OTU11	B11	Proteobacteria	Alphaproteobacteria	Rhizobiales	Rhizobiaceae	Aureimonas	NA
	OTU201	F1	Basidiomycota	Tremellomycetes	Cystofilobasidiales	Mrakiaceae	Itersonilia	Itersonilia
	OTU202	F2	Ascomycota	Leotiomycetes	Helotiales	Helotiaceae	Tetracladium	Tetracladium
	OTU206	F6	Basidiomycota	Tremellomycetes	Tremellales	Bulleraceae	Bullera	Bullera
	OTU211	F11	Basidiomycota	Microbotryomycetes	Leucosporidiales	Leucosporidiaceae	Leucosporidium	Leucosporidium
SU_2013	OTU1	B1	Proteobacteria	Alphaproteobacteria	Sphingomonadales	Sphingomonadaceae	Sphingomonas	NA
	OTU13	B13	Proteobacteria	Gammaproteobacteria	Betaproteobacteriales	Burkholderiaceae	NA	NA
	OTU18	B18	Proteobacteria	Alphaproteobacteria	Rhizobiales	Rhizobiaceae	Allorhizobium-Neorhizobium-Pararhizobium-Rhizobium	NA
	OTU21	B21	Proteobacteria	Alphaproteobacteria	Rhizobiales	Rhizobiaceae	Allorhizobium-Neorhizobium-Pararhizobium-Rhizobium	Ambiguous
	OTU26	B26	Proteobacteria	Alphaproteobacteria	Rhizobiales	Beijerinckiaceae	Methylobacterium	uncultured
	OTU201	F1	Basidiomycota	Tremellomycetes	Cystofilobasidiales	Mrakiaceae	Itersonilia	Itersonilia
	OTU202	F2	Ascomycota	Leotiomycetes	Helotiales	Helotiaceae	Tetracladium	Tetracladium
	OTU207	F7	Ascomycota	Leotiomycetes	Helotiales	Helotiaceae	Tetracladium	Tetracladium
	OTU210	F10	Basidiomycota	Tremellomycetes	Cystofilobasidiales	Mrakiaceae	Itersonilia	Itersonilia
	OTU212	F12	Ascomycota	Leotiomycetes	Helotiales	Helotiaceae	Tetracladium	Tetracladium
	OTU213	F13	Ascomycota	Leotiomycetes	Helotiales	Helotiaceae	Tetracladium	NA
SR_2012	OTU1	B1	Proteobacteria	Alphaproteobacteria	Sphingomonadales	Sphingomonadaceae	Sphingomonas	NA
	OTU2	B2	Proteobacteria	Gammaproteobacteria	Pseudomonadales	Pseudomonadaceae	Pseudomonas	Pseudomonas
	OTU3	B3	Proteobacteria	Gammaproteobacteria	Betaproteobacteriales	Burkholderiaceae	Janthinobacterium	NA
	OTU9	B9	Proteobacteria	Gammaproteobacteria	Betaproteobacteriales	Burkholderiaceae	NA	NA
	OTU10	B10	Proteobacteria	Gammaproteobacteria	Betaproteobacteriales	Burkholderiaceae	Janthinobacterium	uncultured
	OTU11	B11	Proteobacteria	Alphaproteobacteria	Rhizobiales	Rhizobiaceae	Aureimonas	NA
	OTU18	B18	Proteobacteria	Alphaproteobacteria	Rhizobiales	Rhizobiaceae	Allorhizobium-Neorhizobium-Pararhizobium-Rhizobium	NA
	OTU31	B31	Proteobacteria	Gammaproteobacteria	Betaproteobacteriales	Burkholderiaceae	NA	NA
	OTU50	B50	Bacteroidetes	Bacteroidia	Flavobacteriales	Flavobacteriaceae	Flavobacterium	NA
	OTU54	B54	Proteobacteria	Gammaproteobacteria	Betaproteobacteriales	Burkholderiaceae	NA	NA
	OTU58	B58	Proteobacteria	Alphaproteobacteria	Rhizobiales	Beijerinckiaceae	Methylobacterium	Ambiguous
	OTU69	B69	Actinobacteria	Actinobacteria	Micrococcales	Microbacteriaceae	Cryobacterium	Ambiguous
	OTU71	B71	Proteobacteria	Deltaproteobacteria	Myxococcales	Polyangiaceae	Aetherobacter	Ambiguous
	OTU87	B87	Proteobacteria	Gammaproteobacteria	Betaproteobacteriales	Burkholderiaceae	Massilia	uncultured
	OTU92	B92	Proteobacteria	Gammaproteobacteria	Betaproteobacteriales	Burkholderiaceae	Massilia	uncultured
	OTU112	B112	Proteobacteria	Gammaproteobacteria	Betaproteobacteriales	Burkholderiaceae	Massilia	NA
	OTU123	B123	Proteobacteria	Alphaproteobacteria	Sphingomonadales	Sphingomonadaceae	Sphingomonas	NA
	OTU127	B127	Actinobacteria	Actinobacteria	Kineosporiales	Kineosporiaceae	Kineococcus	Ambiguous
	OTU153	B153	Proteobacteria	Gammaproteobacteria	Betaproteobacteriales	Burkholderiaceae	Massilia	NA
	OTU160	B160	Proteobacteria	Gammaproteobacteria	Betaproteobacteriales	Burkholderiaceae	Verticia	Ambiguous
	OTU182	B182	Actinobacteria	Actinobacteria	Micrococcales	Microbacteriaceae	Frondihabitans	Ambiguous
	OTU201	F1	Basidiomycota	Tremellomycetes	Cystofilobasidiales	Mrakiaceae	Itersonilia	Itersonilia
	OTU202	F2	Ascomycota	Leotiomycetes	Helotiales	Helotiaceae	Tetracladium	Tetracladium
	OTU205	F5	Ascomycota	Dothideomycetes	Capnodiales	Mycosphaerellaceae	Mycosphaerella	Mycosphaerella
	OTU206	F6	Basidiomycota	Tremellomycetes	Tremellales	Bulleraceae	Bullera	Bullera
	OTU207	F7	Ascomycota	Leotiomycetes	Helotiales	Helotiaceae	Tetracladium	Tetracladium
	OTU208	F8	Ascomycota	Taphrinomycetes	Taphrinales	Protomycetaceae	Protomyces	Protomyces inouyei
	OTU209	F9	Basidiomycota	Tremellomycetes	Tremellales	Bulleribasidiaceae	Vishniacozyma	Vishniacozyma
	OTU213	F13	Ascomycota	Leotiomycetes	Helotiales	Helotiaceae	Tetracladium	NA
	OTU215	F15	Basidiomycota	Microbotryomycetes	Leucosporidiales	Leucosporidiaceae	Leucosporidium	Leucosporidium
	OTU217	F17	Basidiomycota	Tremellomycetes	Holtermanniales	Holtermanniales	fam	Incertae
	OTU262	F62	Ascomycota	Leotiomycetes	Helotiales	Helotiales	fam	Incertae
	OTU302	F102	Basidiomycota	Tremellomycetes	Tremellales	Bulleribasidiaceae	Dioszegia	Dioszegia
	OTU318	F118	Ascomycota	Leotiomycetes	Helotiales	Helotiaceae	Articulospora	Articulospora
	OTU356	F156	Basidiomycota	Microbotryomycetes	Sporidiobolales	unidentified	unidentified	unidentified
SR_2013	OTU1	B1	Proteobacteria	Alphaproteobacteria	Sphingomonadales	Sphingomonadaceae	Sphingomonas	NA
	OTU2	B2	Proteobacteria	Gammaproteobacteria	Pseudomonadales	Pseudomonadaceae	Pseudomonas	Pseudomonas
	OTU3	B3	Proteobacteria	Gammaproteobacteria	Betaproteobacteriales	Burkholderiaceae	Janthinobacterium	NA
	OTU5	B5	Proteobacteria	Gammaproteobacteria	Betaproteobacteriales	Burkholderiaceae	Variovorax	NA
	OTU9	B9	Proteobacteria	Gammaproteobacteria	Betaproteobacteriales	Burkholderiaceae	NA	NA
	OTU10	B10	Proteobacteria	Gammaproteobacteria	Betaproteobacteriales	Burkholderiaceae	Janthinobacterium	uncultured
	OTU11	B11	Proteobacteria	Alphaproteobacteria	Rhizobiales	Rhizobiaceae	Aureimonas	NA
	OTU13	B13	Proteobacteria	Gammaproteobacteria	Betaproteobacteriales	Burkholderiaceae	NA	NA
	OTU26	B26	Proteobacteria	Alphaproteobacteria	Rhizobiales	Beijerinckiaceae	Methylobacterium	uncultured
	OTU201	F1	Basidiomycota	Tremellomycetes	Cystofilobasidiales	Mrakiaceae	Itersonilia	Itersonilia
	OTU202	F2	Ascomycota	Leotiomycetes	Helotiales	Helotiaceae	Tetracladium	Tetracladium
	OTU205	F5	Ascomycota	Dothideomycetes	Capnodiales	Mycosphaerellaceae	Mycosphaerella	Mycosphaerella
	OTU206	F6	Basidiomycota	Tremellomycetes	Tremellales	Bulleraceae	Bullera	Bullera
	OTU207	F7	Ascomycota	Leotiomycetes	Helotiales	Helotiaceae	Tetracladium	Tetracladium
	OTU208	F8	Ascomycota	Taphrinomycetes	Taphrinales	Protomycetaceae	Protomyces	Protomyces inouyei
	OTU209	F9	Basidiomycota	Tremellomycetes	Tremellales	Bulleribasidiaceae	Vishniacozyma	Vishniacozyma
	OTU213	F13	Ascomycota	Leotiomycetes	Helotiales	Helotiaceae	Tetracladium	NA
	OTU215	F15	Basidiomycota	Microbotryomycetes	Leucosporidiales	Leucosporidiaceae	Leucosporidium	Leucosporidium
NM_2012	OTU1	B1	Proteobacteria	Alphaproteobacteria	Sphingomonadales	Sphingomonadaceae	Sphingomonas	NA
	OTU2	B2	Proteobacteria	Gammaproteobacteria	Pseudomonadales	Pseudomonadaceae	Pseudomonas	Pseudomonas
	OTU4	B4	Proteobacteria	Gammaproteobacteria	Betaproteobacteriales	Burkholderiaceae	NA	NA
	OTU5	B5	Proteobacteria	Gammaproteobacteria	Betaproteobacteriales	Burkholderiaceae	Variovorax	NA
	OTU23	B23	Proteobacteria	Gammaproteobacteria	Betaproteobacteriales	Burkholderiaceae	Duganella	Janthinobacterium
	OTU36	B36	Proteobacteria	Alphaproteobacteria	Sphingomonadales	Sphingomonadaceae	Sphingomonas	Sphingomonas
	OTU38	B38	Proteobacteria	Alphaproteobacteria	Caulobacterales	Caulobacteraceae	Brevundimonas	Ambiguous
	OTU64	B64	Proteobacteria	Alphaproteobacteria	Rhizobiales	Rhizobiaceae	Allorhizobium-Neorhizobium-Pararhizobium-Rhizobium	Ambiguous
	OTU65	B65	Proteobacteria	Gammaproteobacteria	Betaproteobacteriales	Burkholderiaceae	Rhodoferax	Ambiguous
	OTU66	B66	Proteobacteria	Alphaproteobacteria	Rhizobiales	Beijerinckiaceae	Methylobacterium	Ambiguous
	OTU71	B71	Proteobacteria	Deltaproteobacteria	Myxococcales	Polyangiaceae	Aetherobacter	Ambiguous
	OTU77	B77	Proteobacteria	Alphaproteobacteria	Rhizobiales	Beijerinckiaceae	Methylobacterium	Ambiguous
	OTU78	B78	Proteobacteria	Alphaproteobacteria	Rhizobiales	Devosiaceae	Devosia	uncultured
	OTU80	B80	Proteobacteria	Alphaproteobacteria	Rhizobiales	Devosiaceae	Devosia	NA
	OTU81	B81	Proteobacteria	Gammaproteobacteria	Betaproteobacteriales	Burkholderiaceae	NA	NA
	OTU87	B87	Proteobacteria	Gammaproteobacteria	Betaproteobacteriales	Burkholderiaceae	Massilia	uncultured
	OTU93	B93	Proteobacteria	Alphaproteobacteria	Sphingomonadales	Sphingomonadaceae	Sphingomonas	NA
	OTU104	B104	Proteobacteria	Alphaproteobacteria	Caulobacterales	Caulobacteraceae	NA	NA
	OTU110	B110	Proteobacteria	Alphaproteobacteria	Rhizobiales	Xanthobacteraceae	NA	NA
	OTU113	B113	Proteobacteria	Alphaproteobacteria	Rhizobiales	Xanthobacteraceae	Rhodopseudomonas	NA
	OTU119	B119	Proteobacteria	Gammaproteobacteria	Betaproteobacteriales	Burkholderiaceae	NA	NA
	OTU132	B132	Proteobacteria	Gammaproteobacteria	Xanthomonadales	Xanthomonadaceae	Xanthomonas	NA
	OTU138	B138	Bacteroidetes	Bacteroidia	Flavobacteriales	Weeksellaceae	Chryseobacterium	Ambiguous
	OTU145	B145	Proteobacteria	Gammaproteobacteria	Betaproteobacteriales	Burkholderiaceae	Massilia	NA
	OTU146	B146	Proteobacteria	Gammaproteobacteria	Betaproteobacteriales	Burkholderiaceae	NA	NA
	OTU166	B166	Bacteroidetes	Bacteroidia	Flavobacteriales	Flavobacteriaceae	Flavobacterium	NA
	OTU182	B182	Actinobacteria	Actinobacteria	Micrococcales	Microbacteriaceae	Frondihabitans	Ambiguous
	OTU203	F3	Ascomycota	Leotiomycetes	Helotiales	Helotiaceae	Tetracladium	unidentified
	OTU210	F10	Basidiomycota	Tremellomycetes	Cystofilobasidiales	Mrakiaceae	Itersonilia	Itersonilia
	OTU213	F23	Ascomycota	Leotiomycetes	Helotiales	Helotiaceae	Tetracladium	NA
	OTU218	F18	Basidiomycota	Tremellomycetes	Tremellales	Bulleribasidiaceae	Vishniacozyma	unidentified
	OTU220	F20	Basidiomycota	Tremellomycetes	Tremellales	Bulleribasidiaceae	Dioszegia	Dioszegia
	OTU230	F30	Ascomycota	Leotiomycetes	Helotiales	Helotiaceae	Articulospora	Articulospora
	OTU250	F50	Basidiomycota	Microbotryomycetes	NA	NA	NA	NA
	OTU278	F78	Basidiomycota	Tremellomycetes	unidentified	unidentified	unidentified	unidentified
	OTU290	F90	Basidiomycota	Tremellomycetes	Tremellales	NA	NA	NA
	OTU295	F95	Basidiomycota	Tremellomycetes	Cystofilobasidiales	Mrakiaceae	Mrakia	Mrakia
	OTU309	F109	Basidiomycota	Microbotryomycetes	Microbotryales	Ustilentylomataceae	Ustilentyloma	Ustilentyloma
	OTU311	F111	Basidiomycota	Tremellomycetes	Tremellales	NA	NA	NA
	OTU317	F117	Ascomycota	Leotiomycetes	Helotiales	Helotiaceae	Tetracladium	unidentified
	OTU324	F124	NA	NA	NA	NA	NA	NA
	OTU333	F133	Ascomycota	Leotiomycetes	Helotiales	Helotiaceae	Tetracladium	unidentified
	OTU367	F167	Ascomycota	Leotiomycetes	Helotiales	Helotiaceae	Tetracladium	Tetracladium
	OTU382	F182	Ascomycota	Dothideomycetes	Pleosporales	Phaeosphaeriaceae	Phaeosphaeria	Phaeosphaeria
NM_2013	OTU1	B1	Proteobacteria	Alphaproteobacteria	Sphingomonadales	Sphingomonadaceae	Sphingomonas	NA
	OTU2	B2	Proteobacteria	Gammaproteobacteria	Pseudomonadales	Pseudomonadaceae	Pseudomonas	Pseudomonas
	OTU4	B4	Proteobacteria	Gammaproteobacteria	Betaproteobacteriales	Burkholderiaceae	NA	NA
	OTU7	B7	Proteobacteria	Alphaproteobacteria	Sphingomonadales	Sphingomonadaceae	Sphingomonas	NA
	OTU11	B11	Proteobacteria	Alphaproteobacteria	Rhizobiales	Rhizobiaceae	Aureimonas	NA
	OTU13	B13	Proteobacteria	Gammaproteobacteria	Betaproteobacteriales	Burkholderiaceae	NA	NA
	OTU26	B26	Proteobacteria	Alphaproteobacteria	Rhizobiales	Beijerinckiaceae	Methylobacterium	uncultured
	OTU201	F1	Basidiomycota	Tremellomycetes	Cystofilobasidiales	Mrakiaceae	Itersonilia	Itersonilia
	OTU202	F2	Ascomycota	Leotiomycetes	Helotiales	Helotiaceae	Tetracladium	Tetracladium
	OTU203	F3	Ascomycota	Leotiomycetes	Helotiales	Helotiaceae	Tetracladium	unidentified
	OTU204	F4	Ascomycota	Leotiomycetes	Helotiales	Hyaloscyphaceae	Gyoerffyella	unidentified
	OTU205	F5	Ascomycota	Dothideomycetes	Capnodiales	Mycosphaerellaceae	Mycosphaerella	Mycosphaerella
	OTU206	F6	Basidiomycota	Tremellomycetes	Tremellales	Bulleraceae	Bullera	Bullera
	OTU208	F8	Ascomycota	Taphrinomycetes	Taphrinales	Protomycetaceae	Protomyces	Protomyces inouyei
	OTU212	F12	Ascomycota	Leotiomycetes	Helotiales	Helotiaceae	Tetracladium	Tetracladium
	OTU213	F13	Ascomycota	Leotiomycetes	Helotiales	Helotiaceae	Tetracladium	NA
	OTU224	F24	Basidiomycota	Microbotryomycetes	Kriegeriales	Kriegeriaceae	Phenoliferia	Phenoliferia
NA_2012	OTU1	B1	Proteobacteria	Alphaproteobacteria	Sphingomonadales	Sphingomonadaceae	Sphingomonas	NA
	OTU2	B2	Proteobacteria	Gammaproteobacteria	Pseudomonadales	Pseudomonadaceae	Pseudomonas	Pseudomonas
	OTU3	B3	Proteobacteria	Gammaproteobacteria	Betaproteobacteriales	Burkholderiaceae	Janthinobacterium	NA
	OTU4	B4	Proteobacteria	Gammaproteobacteria	Betaproteobacteriales	Burkholderiaceae	NA	NA
	OTU5	B5	Proteobacteria	Gammaproteobacteria	Betaproteobacteriales	Burkholderiaceae	Variovorax	NA
	OTU7	B7	Proteobacteria	Alphaproteobacteria	Sphingomonadales	Sphingomonadaceae	Sphingomonas	NA
	OTU14	B14	Proteobacteria	Gammaproteobacteria	Betaproteobacteriales	Burkholderiaceae	Duganella	Janthinobacterium
	OTU23	B23	Proteobacteria	Gammaproteobacteria	Betaproteobacteriales	Burkholderiaceae	Duganella	Janthinobacterium
	OTU75	B75	Proteobacteria	Alphaproteobacteria	Rhizobiales	Beijerinckiaceae	Bosea	Ambiguous
	OTU83	B83	Proteobacteria	Alphaproteobacteria	Rhizobiales	Devosiaceae	Devosia	uncultured
	OTU95	B95	Proteobacteria	Gammaproteobacteria	Betaproteobacteriales	Burkholderiaceae	Massilia	NA
	OTU101	B101	Bacteroidetes	Bacteroidia	Flavobacteriales	Flavobacteriaceae	Flavobacterium	NA
	OTU110	B110	Proteobacteria	Alphaproteobacteria	Rhizobiales	Xanthobacteraceae	NA	NA
	OTU120	B120	Bacteroidetes	Bacteroidia	Flavobacteriales	Weeksellaceae	Chryseobacterium	Ambiguous
	OTU134	B134	Proteobacteria	Gammaproteobacteria	Betaproteobacteriales	Burkholderiaceae	Limnobacter	uncultured
	OTU138	B138	Bacteroidetes	Bacteroidia	Flavobacteriales	Weeksellaceae	Chryseobacterium	Ambiguous
	OTU139	B139	Actinobacteria	Actinobacteria	Propionibacteriales	Nocardioidaceae	Nocardioides	NA
	OTU146	B146	Proteobacteria	Gammaproteobacteria	Betaproteobacteriales	Burkholderiaceae	NA	NA
	OTU201	F1	Basidiomycota	Tremellomycetes	Cystofilobasidiales	Mrakiaceae	Itersonilia	Itersonilia
	OTU203	F3	Ascomycota	Leotiomycetes	Helotiales	Helotiaceae	Tetracladium	unidentified
	OTU207	F7	Ascomycota	Leotiomycetes	Helotiales	Helotiaceae	Tetracladium	Tetracladium
	OTU213	F13	Ascomycota	Leotiomycetes	Helotiales	Helotiaceae	Tetracladium	NA
	OTU214	F14	Ascomycota	Leotiomycetes	Helotiales	NA	NA	NA
	OTU302	F102	Basidiomycota	Tremellomycetes	Tremellales	Bulleribasidiaceae	Dioszegia	Dioszegia
	OTU347	F147	Ascomycota	Taphrinomycetes	Taphrinales	Taphrinaceae	Taphrina	Taphrina
NA_2013	OTU1	B1	Proteobacteria	Alphaproteobacteria	Sphingomonadales	Sphingomonadaceae	Sphingomonas	NA
	OTU2	B2	Proteobacteria	Gammaproteobacteria	Pseudomonadales	Pseudomonadaceae	Pseudomonas	Pseudomonas
	OTU4	B4	Proteobacteria	Gammaproteobacteria	Betaproteobacteriales	Burkholderiaceae	NA	NA
	OTU5	B5	Proteobacteria	Gammaproteobacteria	Betaproteobacteriales	Burkholderiaceae	Variovorax	NA
	OTU6	B6	Proteobacteria	Gammaproteobacteria	Betaproteobacteriales	Burkholderiaceae	NA	NA
	OTU11	B11	Proteobacteria	Alphaproteobacteria	Rhizobiales	Rhizobiaceae	Aureimonas	NA
	OTU13	B13	Proteobacteria	Gammaproteobacteria	Betaproteobacteriales	Burkholderiaceae	NA	NA
	OTU16	B16	Proteobacteria	Gammaproteobacteria	Betaproteobacteriales	Burkholderiaceae	NA	NA
	OTU26	B26	Proteobacteria	Alphaproteobacteria	Rhizobiales	Beijerinckiaceae	Methylobacterium	uncultured
	OTU203	F3	Ascomycota	Leotiomycetes	Helotiales	Helotiaceae	Tetracladium	unidentified
	OTU204	F4	Ascomycota	Leotiomycetes	Helotiales	Hyaloscyphaceae	Gyoerffyella	unidentified
	OTU206	F6	Basidiomycota	Tremellomycetes	Tremellales	Bulleraceae	Bullera	Bullera
	OTU213	F23	Ascomycota	Leotiomycetes	Helotiales	Helotiaceae	Tetracladium	NA
	OTU214	F14	Ascomycota	Leotiomycetes	Helotiales	NA	NA	NA
	OTU216	F167	Ascomycota	Dothideomycetes	Pleosporales	Melanommataceae	Herpotrichia	Herpotrichia
	OTU222	F22	Ascomycota	Dothideomycetes	Pleosporales	Melanommataceae	Herpotrichia	Herpotrichia
	OTU227	F27	NA	NA	NA	NA	NA	NA
