# Supplementary material for: Disentangling leaf-microbiome interactions in Arabidopsis thaliana by network mapping
Source: Front Plant Sci. 2022 Oct 6;13:996121. doi: 10.3389/fpls.2022.996121 (PMC9583167; doi:10.3389/fpls.2022.996121)
Supplement: Supplementary file 4 [file Table_4.XLSX]

## Sheet: list of heritable hubs
Supplemental Table 4 List of heritable hubs
OTU	h2	OTU ID in Brachi's study	experiments	phyla	class	order	family	genus	species
OTU4	0.166863	B4	NM_2013	Proteobacteria	Gammaproteobacteria	Betaproteobacteriales	Burkholderiaceae	NA	NA
	0.164528		NA_2013
OTU14	0.102444	B14	NA_2012	Proteobacteria	Gammaproteobacteria	Betaproteobacteriales	Burkholderiaceae	Duganella	Janthinobacterium
OTU201	0.138761	F1	NA_2012	Basidiomycota	Tremellomycetes	Cystofilobasidiales	Mrakiaceae	Itersonilia	Itersonilia
	0.12247		SU_2013	Basidiomycota	Tremellomycetes	Cystofilobasidiales	Mrakiaceae	Itersonilia	Itersonilia
OTU206	0.10021	F6	SU_2012	Basidiomycota	Tremellomycetes	Tremellales	Bulleraceae	Bullera	Bullera
OTU208	0.116487	F8	SR_2013	Ascomycota	Taphrinomycetes	Taphrinales	Protomycetaceae	Protomyces	Protomyces inouyei
OTU210	0.12353	F10	NM_2012	Basidiomycota	Tremellomycetes	Cystofilobasidiales	Mrakiaceae	Itersonilia	Itersonilia
OTU227	0.125957	F27	NA_2013	NA	NA	NA	NA	NA	NA
OTU16	0.129091	B16	NA_2012	Proteobacteria	Gammaproteobacteria	Betaproteobacteriales	Burkholderiaceae	NA	NA
OTU203	0.103217	F3	SU_2012	Ascomycota	Leotiomycetes	Helotiales	Helotiaceae	Tetracladium	unidentified
OTU205	0.115106	F5	SU_2012	Ascomycota	Dothideomycetes	Capnodiales	Mycosphaerellaceae	Mycosphaerella	Mycosphaerella
OTU207	0.133675	F7	NM_2013	Ascomycota	Leotiomycetes	Helotiales	Helotiaceae	Tetracladium	Tetracladium
OTU211	0.137126	F11	NM_2012	Basidiomycota	Microbotryomycetes	Leucosporidiales	Leucosporidiaceae	Leucosporidium	Leucosporidium
OTU212	0.116928	F12	NM_2012	Ascomycota	Leotiomycetes	Helotiales	Helotiaceae	Tetracladium	Tetracladium
OTU50	0.158178	B50	NM_2012	Bacteroidetes	Bacteroidia	Flavobacteriales	Flavobacteriaceae	Flavobacterium	NA
OTU69	0.119108	B69	NA_2012	Actinobacteria	Actinobacteria	Micrococcales	Microbacteriaceae	Cryobacterium	Ambiguous

## Sheet: SU_2012
Broad-sense heritability of OTU abundance
OUT	H2
OTU208	0.213576
OTU263	0.163099
OTU32	0.12481
OTU205	0.115106
OTU225	0.104423
OTU203	0.103217
OTU223	0.10241
OTU206	0.10021
OTU231	0.0994477
OTU201	0.0964279
OTU237	0.0937928
OTU267	0.0937347
OTU296	0.0851719
OTU213	0.0844303
OTU50	0.0806611
OTU258	0.0714594
OTU52	0.0685366
OTU270	0.0594785
OTU137	0.055612
OTU212	0.054481
OTU346	0.0467574
OTU3	0.0456312
OTU18	0.0452621
OTU2	0.044543
OTU101	0.0439186
OTU61	0.0422377
OTU142	0.0411916
OTU209	0.0407272
OTU11	0.0401212
OTU291	0.0387996
OTU89	0.0320581
OTU39	0.0320073
OTU60	0.0319845
OTU22	0.0298282
OTU189	0.0298146
OTU91	0.0297731
OTU233	0.0297664
OTU229	0.0297399
OTU207	0.0295611
OTU17	0.0292624
OTU310	0.0288898
OTU4	0.0288341
OTU115	0.0278664
OTU248	0.0275615
OTU292	0.0275453
OTU6	0.0273601
OTU281	0.0267789
OTU19	0.0258853
OTU204	0.0254454
OTU20	0.0253101
OTU71	0.0245491
OTU245	0.0242402
OTU259	0.023834
OTU211	0.0234958
OTU47	0.0233248
OTU66	0.0231617
OTU219	0.0229527
OTU29	0.0227942
OTU1	0.022735
OTU272	0.022549
OTU220	0.0219553
OTU103	0.0215733
OTU79	0.021226
OTU76	0.0208153
OTU28	0.0207482
OTU56	0.0204776
OTU179	0.0197587
OTU65	0.0196483
OTU276	0.0179579
OTU149	0.0179307
OTU131	0.016954
OTU139	0.0167881
OTU162	0.0166895
OTU190	0.0166414
OTU159	0.0163878
OTU315	0.0162529
OTU45	0.0161668
OTU24	0.0158352
OTU130	0.0152521
OTU70	0.0149968
OTU202	0.0146726
OTU197	0.0141414
OTU399	0.0139329
OTU180	0.0138502
OTU141	0.0136904
OTU10	0.0133868
OTU241	0.0133637
OTU13	0.0132929
OTU175	0.0131061
OTU118	0.012961
OTU332	0.0128853
OTU246	0.0126306
OTU86	0.012612
OTU243	0.0125853
OTU55	0.0122728
OTU254	0.0121735
OTU314	0.0120844
OTU41	0.0118259
OTU62	0.0117734
OTU8	0.0117576
OTU214	0.0116698
OTU143	0.0115018
OTU389	0.0114064
OTU169	0.0113756
OTU285	0.0112299
OTU120	0.0112101
OTU38	0.0110123
OTU133	0.0108837
OTU63	0.0107506
OTU343	0.0105668
OTU31	0.0104298
OTU97	0.0103664
OTU367	0.0103075
OTU226	0.0100682
OTU294	0.00995373
OTU289	0.00990416
OTU160	0.00970311
OTU293	0.00960653
OTU25	0.00957698
OTU54	0.00916785
OTU93	0.00899596
OTU170	0.00877211
OTU132	0.00862851
OTU275	0.00860275
OTU124	0.00847314
OTU177	0.00844375
OTU138	0.00827432
OTU156	0.00823176
OTU95	0.0081883
OTU87	0.00817839
OTU84	0.00812419
OTU116	0.00804813
OTU105	0.00803073
OTU112	0.00800166
OTU215	0.00796796
OTU317	0.00795341
OTU163	0.00789827
OTU261	0.00779654
OTU7	0.00763975
OTU83	0.00751263
OTU288	0.00741745
OTU191	0.00739956
OTU210	0.00730597
OTU192	0.0071648
OTU173	0.00698662
OTU278	0.006941
OTU325	0.00693757
OTU340	0.00673985
OTU302	0.00650145
OTU300	0.00649526
OTU228	0.00631451
OTU74	0.00611754
OTU184	0.00608461
OTU53	0.00607574
OTU92	0.00563839
OTU77	0.00556058
OTU135	0.00551438
OTU73	0.00545217
OTU227	0.00544673
OTU250	0.00544131
OTU44	0.00528063
OTU347	0.00511153
OTU121	0.00510764
OTU298	0.00505891
OTU82	0.00505104
OTU384	0.0049783
OTU198	0.00487981
OTU154	0.00482728
OTU58	0.00478619
OTU299	0.00477413
OTU75	0.00472256
OTU126	0.0046501
OTU158	0.00451719
OTU391	0.00444325
OTU64	0.0043864
OTU194	0.00437683
OTU301	0.00431013
OTU5	0.00425174
OTU186	0.0038324
OTU40	0.00378418
OTU363	0.00378022
OTU150	0.00376758
OTU256	0.00365189
OTU109	0.00357972
OTU216	0.00352036
OTU27	0.00345912
OTU308	0.00325269
OTU396	0.00323772
OTU23	0.00314431
OTU15	0.00306551
OTU268	0.00300918
OTU30	0.00293972
OTU338	0.00291054
OTU372	0.00266381
OTU111	0.00253274
OTU351	0.00249821
OTU129	0.0024332
OTU99	0.00243152
OTU388	0.00243065
OTU85	0.00239039
OTU195	0.00232833
OTU362	0.00220974
OTU188	0.00209691
OTU364	0.00208335
OTU140	0.00197633
OTU295	0.00195873
OTU357	0.0018365
OTU235	0.00176034
OTU108	0.00170971
OTU304	0.00168901
OTU339	0.00156711
OTU341	0.00153801
OTU327	0.00148924
OTU42	0.00148474
OTU43	0.00142387
OTU321	0.00129441
OTU316	0.00120049
OTU148	0.00114952
OTU313	0.00103779
OTU361	0.000897847
OTU345	0.000846983
OTU335	0.000835056
OTU196	0.00073093
OTU358	0.000704606
OTU352	0.000597052
OTU378	0.000588955
OTU161	0.000546521
OTU337	0.000528805
OTU283	0.000430049
OTU251	0.000336091
OTU385	0.000313183
OTU9	0.00030548
OTU390	0.000229651
OTU280	0.000221463
OTU266	0.000128805
OTU392	7.11552e-05
OTU394	6.97149e-05
OTU185	4.19671e-05
OTU366	1.82459e-07
OTU375	4.35075e-15
OTU222	3.30902e-16
OTU328	9.43877e-17
OTU331	9.19669e-19
OTU376	8.27931e-19
OTU297	4.60149e-19
OTU12	0
OTU14	0
OTU16	0
OTU21	0
OTU26	0
OTU33	0
OTU34	0
OTU35	0
OTU36	0
OTU37	0
OTU46	0
OTU48	0
OTU49	0
OTU51	0
OTU57	0
OTU59	0
OTU67	0
OTU68	0
OTU69	0
OTU72	0
OTU78	0
OTU80	0
OTU81	0
OTU88	0
OTU90	0
OTU94	0
OTU96	0
OTU98	0
OTU100	0
OTU102	0
OTU104	0
OTU106	0
OTU107	0
OTU110	0
OTU113	0
OTU114	0
OTU117	0
OTU119	0
OTU122	0
OTU123	0
OTU125	0
OTU127	0
OTU128	0
OTU134	0
OTU136	0
OTU144	0
OTU145	0
OTU146	0
OTU147	0
OTU151	0
OTU152	0
OTU153	0
OTU155	0
OTU157	0
OTU164	0
OTU165	0
OTU166	0
OTU167	0
OTU168	0
OTU171	0
OTU172	0
OTU174	0
OTU176	0
OTU178	0
OTU181	0
OTU182	0
OTU183	0
OTU187	0
OTU193	0
OTU199	0
OTU200	0
OTU217	0
OTU218	0
OTU221	0
OTU224	0
OTU230	0
OTU232	0
OTU234	0
OTU236	0
OTU238	0
OTU239	0
OTU240	0
OTU242	0
OTU244	0
OTU247	0
OTU249	0
OTU252	0
OTU253	0
OTU255	0
OTU257	0
OTU260	0
OTU262	0
OTU264	0
OTU265	0
OTU269	0
OTU271	0
OTU273	0
OTU274	0
OTU277	0
OTU279	0
OTU282	0
OTU284	0
OTU286	0
OTU287	0
OTU290	0
OTU303	0
OTU305	0
OTU306	0
OTU307	0
OTU309	0
OTU311	0
OTU312	0
OTU318	0
OTU319	0
OTU320	0
OTU322	0
OTU323	0
OTU324	0
OTU326	0
OTU329	0
OTU330	0
OTU333	0
OTU334	0
OTU336	0
OTU342	0
OTU344	0
OTU348	0
OTU349	0
OTU350	0
OTU353	0
OTU354	0
OTU355	0
OTU356	0
OTU359	0
OTU360	0
OTU365	0
OTU368	0
OTU369	0
OTU370	0
OTU371	0
OTU373	0
OTU374	0
OTU377	0
OTU379	0
OTU380	0
OTU381	0
OTU382	0
OTU383	0
OTU386	0
OTU387	0
OTU393	0
OTU395	0
OTU397	0
OTU398	0
OTU400	0

## Sheet: SU_2013
Broad-sense heritability of OTU abundance
OTU	H2
OTU201	0.12247
OTU259	0.106088
OTU208	0.0983579
OTU46	0.0776797
OTU32	0.072795
OTU20	0.0446979
OTU52	0.0413915
OTU66	0.0385569
OTU22	0.0379942
OTU128	0.0352856
OTU16	0.0346236
OTU254	0.0343507
OTU53	0.0339819
OTU321	0.0319869
OTU61	0.0301168
OTU220	0.0299005
OTU275	0.0297054
OTU68	0.0293277
OTU34	0.0272143
OTU251	0.0261512
OTU36	0.0260751
OTU270	0.0258152
OTU256	0.025763
OTU134	0.0251347
OTU158	0.0248444
OTU213	0.0247164
OTU175	0.0245917
OTU207	0.024352
OTU206	0.0242184
OTU112	0.0239643
OTU37	0.0239174
OTU356	0.0237214
OTU159	0.0234661
OTU271	0.0234254
OTU190	0.0232112
OTU205	0.0230987
OTU250	0.0225675
OTU54	0.0220145
OTU247	0.0218778
OTU13	0.0212922
OTU258	0.0205672
OTU31	0.0197821
OTU147	0.0196763
OTU97	0.0194808
OTU268	0.0193953
OTU42	0.0192676
OTU109	0.0189343
OTU3	0.017643
OTU244	0.0170834
OTU169	0.0169803
OTU2	0.016956
OTU107	0.0165549
OTU74	0.0164805
OTU343	0.0162801
OTU55	0.0159217
OTU378	0.0157033
OTU360	0.0156572
OTU249	0.0151825
OTU255	0.0147121
OTU296	0.0144289
OTU219	0.0142127
OTU33	0.0141855
OTU196	0.0141352
OTU154	0.0140969
OTU391	0.0137515
OTU79	0.0135531
OTU58	0.0134092
OTU230	0.0132688
OTU197	0.0130013
OTU45	0.0129938
OTU229	0.0129209
OTU333	0.0128859
OTU329	0.0122603
OTU164	0.0122103
OTU131	0.0121752
OTU75	0.0120498
OTU299	0.0119763
OTU151	0.0119113
OTU264	0.0115238
OTU193	0.011316
OTU332	0.0112655
OTU214	0.0112483
OTU21	0.0110684
OTU210	0.011064
OTU388	0.0110353
OTU138	0.0109076
OTU60	0.0105395
OTU305	0.0104592
OTU25	0.0103718
OTU124	0.010336
OTU43	0.0102153
OTU87	0.0100946
OTU170	0.00988473
OTU202	0.00937142
OTU363	0.00928323
OTU10	0.00920158
OTU129	0.00918411
OTU143	0.009116
OTU65	0.00904358
OTU347	0.00898323
OTU374	0.00875544
OTU63	0.00873529
OTU351	0.00859469
OTU130	0.00852573
OTU62	0.00814548
OTU24	0.00796853
OTU40	0.00796348
OTU223	0.00790863
OTU218	0.0078205
OTU198	0.00774381
OTU90	0.00772897
OTU383	0.00771496
OTU266	0.00768274
OTU185	0.00763373
OTU145	0.0076083
OTU289	0.00723866
OTU315	0.00721065
OTU186	0.00709599
OTU133	0.0070019
OTU136	0.00690273
OTU12	0.00675448
OTU243	0.00672307
OTU355	0.00631492
OTU113	0.00629243
OTU120	0.00622011
OTU118	0.00607549
OTU140	0.00590271
OTU162	0.0058977
OTU308	0.00587763
OTU177	0.00585209
OTU18	0.00580363
OTU84	0.00567421
OTU95	0.00543898
OTU29	0.00542385
OTU288	0.00536636
OTU5	0.0053379
OTU137	0.00530375
OTU179	0.0052009
OTU336	0.00513747
OTU168	0.00509809
OTU1	0.00496405
OTU302	0.00495951
OTU317	0.00492253
OTU262	0.00488841
OTU82	0.00477391
OTU379	0.00474946
OTU160	0.00461459
OTU188	0.00459948
OTU352	0.00441535
OTU76	0.00434778
OTU121	0.00434581
OTU392	0.0041895
OTU221	0.00408932
OTU234	0.00407569
OTU181	0.00405327
OTU80	0.00393922
OTU320	0.00379803
OTU99	0.00379108
OTU361	0.00378654
OTU100	0.0037768
OTU311	0.00373006
OTU161	0.00369009
OTU41	0.00352814
OTU276	0.00351796
OTU7	0.00319023
OTU132	0.00292937
OTU303	0.00279626
OTU359	0.00259214
OTU394	0.00258327
OTU152	0.00250533
OTU298	0.00250078
OTU86	0.00250072
OTU142	0.00243818
OTU209	0.00241981
OTU346	0.00238727
OTU180	0.00233915
OTU328	0.00224961
OTU398	0.00223099
OTU248	0.00206792
OTU184	0.00198555
OTU173	0.00197544
OTU224	0.00194729
OTU377	0.0018428
OTU281	0.00177665
OTU110	0.00166976
OTU4	0.00149189
OTU297	0.00146317
OTU274	0.00134893
OTU15	0.0013449
OTU148	0.00127689
OTU354	0.00123569
OTU114	0.00123524
OTU350	0.00118707
OTU144	0.00100442
OTU227	0.000866854
OTU67	0.000845827
OTU69	0.000765004
OTU119	0.000666843
OTU194	0.000557578
OTU135	0.000550557
OTU314	0.000464075
OTU369	0.000379816
OTU400	0.000375942
OTU150	0.000375477
OTU393	0.000252037
OTU240	0.000203418
OTU261	0.000146195
OTU171	0.000141324
OTU312	5.4061e-05
OTU358	2.49894e-05
OTU235	2.59073e-13
OTU167	1.013e-15
OTU318	8.44261e-17
OTU6	0
OTU8	0
OTU9	0
OTU11	0
OTU14	0
OTU17	0
OTU19	0
OTU23	0
OTU26	0
OTU27	0
OTU28	0
OTU30	0
OTU35	0
OTU38	0
OTU39	0
OTU44	0
OTU47	0
OTU48	0
OTU49	0
OTU50	0
OTU51	0
OTU56	0
OTU57	0
OTU59	0
OTU64	0
OTU70	0
OTU71	0
OTU72	0
OTU73	0
OTU77	0
OTU78	0
OTU81	0
OTU83	0
OTU85	0
OTU88	0
OTU89	0
OTU91	0
OTU92	0
OTU93	0
OTU94	0
OTU96	0
OTU98	0
OTU101	0
OTU102	0
OTU103	0
OTU104	0
OTU105	0
OTU106	0
OTU108	0
OTU111	0
OTU115	0
OTU116	0
OTU117	0
OTU122	0
OTU123	0
OTU125	0
OTU126	0
OTU127	0
OTU139	0
OTU141	0
OTU146	0
OTU149	0
OTU153	0
OTU155	0
OTU156	0
OTU157	0
OTU163	0
OTU165	0
OTU166	0
OTU172	0
OTU174	0
OTU176	0
OTU178	0
OTU182	0
OTU183	0
OTU187	0
OTU189	0
OTU191	0
OTU192	0
OTU195	0
OTU199	0
OTU200	0
OTU203	0
OTU204	0
OTU211	0
OTU212	0
OTU215	0
OTU216	0
OTU217	0
OTU222	0
OTU225	0
OTU226	0
OTU228	0
OTU231	0
OTU232	0
OTU233	0
OTU236	0
OTU237	0
OTU238	0
OTU239	0
OTU241	0
OTU242	0
OTU245	0
OTU246	0
OTU252	0
OTU253	0
OTU257	0
OTU260	0
OTU263	0
OTU265	0
OTU267	0
OTU269	0
OTU272	0
OTU273	0
OTU277	0
OTU278	0
OTU279	0
OTU280	0
OTU282	0
OTU283	0
OTU284	0
OTU285	0
OTU286	0
OTU287	0
OTU290	0
OTU291	0
OTU292	0
OTU293	0
OTU294	0
OTU295	0
OTU300	0
OTU301	0
OTU304	0
OTU306	0
OTU307	0
OTU309	0
OTU310	0
OTU313	0
OTU316	0
OTU319	0
OTU322	0
OTU323	0
OTU324	0
OTU325	0
OTU326	0
OTU327	0
OTU330	0
OTU331	0
OTU334	0
OTU335	0
OTU337	0
OTU338	0
OTU339	0
OTU340	0
OTU341	0
OTU342	0
OTU344	0
OTU345	0
OTU348	0
OTU349	0
OTU353	0
OTU357	0
OTU362	0
OTU364	0
OTU365	0
OTU366	0
OTU367	0
OTU368	0
OTU370	0
OTU371	0
OTU372	0
OTU373	0
OTU375	0
OTU376	0
OTU380	0
OTU381	0
OTU382	0
OTU384	0
OTU385	0
OTU386	0
OTU387	0
OTU389	0
OTU390	0
OTU395	0
OTU396	0
OTU397	0
OTU399	0

## Sheet: SR_2012
Broad-sense heritability of OTU abundance
OTU	H2
OTU201	0.0810376
OTU292	0.0709785
OTU208	0.069876
OTU228	0.0668923
OTU42	0.0660836
OTU275	0.0652382
OTU2	0.0650726
OTU72	0.0629819
OTU151	0.0623049
OTU4	0.0591629
OTU17	0.0570367
OTU22	0.0564412
OTU19	0.0521246
OTU47	0.0518875
OTU29	0.0516001
OTU21	0.0508124
OTU212	0.0505989
OTU71	0.0457629
OTU49	0.044289
OTU301	0.044012
OTU303	0.0424532
OTU6	0.0421958
OTU61	0.0408683
OTU348	0.0399843
OTU267	0.0398563
OTU213	0.0395018
OTU64	0.0390114
OTU207	0.0387147
OTU137	0.0380212
OTU24	0.03801
OTU167	0.0372525
OTU91	0.0352861
OTU57	0.0342589
OTU300	0.0333217
OTU214	0.0332978
OTU41	0.0326912
OTU243	0.0325838
OTU56	0.0323049
OTU74	0.02993
OTU48	0.0294689
OTU123	0.0290239
OTU13	0.0289404
OTU45	0.0282505
OTU38	0.0281855
OTU270	0.0274715
OTU7	0.0271039
OTU205	0.0265909
OTU11	0.0264742
OTU302	0.0263198
OTU217	0.0260532
OTU329	0.0258388
OTU88	0.0256715
OTU279	0.0251341
OTU60	0.0244903
OTU153	0.0240428
OTU179	0.0237131
OTU110	0.0236527
OTU1	0.023567
OTU255	0.023515
OTU25	0.0230426
OTU195	0.0224633
OTU158	0.0223103
OTU223	0.0222704
OTU250	0.0212955
OTU218	0.0198376
OTU55	0.0198089
OTU131	0.0189181
OTU68	0.0188432
OTU177	0.0180063
OTU139	0.0179827
OTU184	0.017687
OTU249	0.0173316
OTU197	0.0171733
OTU93	0.0170337
OTU332	0.016878
OTU90	0.0168549
OTU33	0.0168181
OTU30	0.0166052
OTU242	0.0163895
OTU188	0.0163195
OTU107	0.0163052
OTU54	0.0161372
OTU281	0.0161305
OTU141	0.0160367
OTU192	0.0158935
OTU86	0.0157938
OTU18	0.0156732
OTU259	0.0156506
OTU149	0.015435
OTU58	0.0151271
OTU322	0.015109
OTU245	0.0148352
OTU393	0.0144843
OTU253	0.0144255
OTU373	0.0144191
OTU40	0.0141427
OTU198	0.0138756
OTU248	0.0136896
OTU176	0.0136486
OTU169	0.0135901
OTU46	0.0134775
OTU111	0.013292
OTU27	0.0130679
OTU170	0.0119517
OTU50	0.0118437
OTU222	0.0114067
OTU9	0.0113692
OTU120	0.011296
OTU171	0.0112837
OTU309	0.0112241
OTU82	0.0110513
OTU220	0.0108888
OTU136	0.0104226
OTU79	0.0103465
OTU380	0.0102113
OTU290	0.00980475
OTU388	0.00953918
OTU219	0.00951016
OTU119	0.00924321
OTU83	0.00921084
OTU159	0.00920904
OTU162	0.00904733
OTU62	0.0089904
OTU147	0.00889764
OTU102	0.00877404
OTU150	0.00868453
OTU334	0.00864789
OTU340	0.00853917
OTU397	0.0084823
OTU122	0.00836774
OTU337	0.00811917
OTU173	0.00790997
OTU272	0.00766445
OTU112	0.00756549
OTU116	0.0074914
OTU191	0.00731994
OTU44	0.00691449
OTU189	0.00676901
OTU294	0.00641233
OTU240	0.00640296
OTU221	0.00626546
OTU315	0.00624128
OTU127	0.00591356
OTU288	0.00576106
OTU85	0.00570844
OTU269	0.00546504
OTU168	0.00544911
OTU203	0.00531726
OTU114	0.00514859
OTU246	0.00513052
OTU28	0.00505111
OTU349	0.00501663
OTU135	0.004789
OTU299	0.00443849
OTU225	0.00430533
OTU365	0.00411493
OTU224	0.00396434
OTU339	0.00377229
OTU53	0.00369219
OTU84	0.00367322
OTU172	0.00366809
OTU95	0.00352392
OTU140	0.00340089
OTU244	0.00339065
OTU274	0.00326679
OTU34	0.00316199
OTU284	0.00309932
OTU161	0.0029628
OTU382	0.00291249
OTU97	0.00272715
OTU298	0.00271034
OTU351	0.00259491
OTU262	0.0025809
OTU77	0.00245196
OTU258	0.0024496
OTU389	0.00235798
OTU180	0.00229144
OTU78	0.00226097
OTU271	0.00199199
OTU363	0.00198665
OTU142	0.00197314
OTU15	0.00192358
OTU347	0.00181962
OTU370	0.00164692
OTU104	0.00158982
OTU190	0.00148838
OTU369	0.00138212
OTU233	0.00136229
OTU128	0.00125034
OTU368	0.00115969
OTU385	0.00100711
OTU35	0.000929724
OTU381	0.00092005
OTU5	0.000857712
OTU145	0.000732436
OTU157	0.000663207
OTU398	0.000661905
OTU148	0.000405741
OTU99	0.000338801
OTU194	0.00011371
OTU273	3.96401e-05
OTU146	2.56187e-16
OTU65	5.46335e-17
OTU366	1.23688e-17
OTU313	4.5762e-18
OTU331	1.23685e-18
OTU3	0
OTU8	0
OTU10	0
OTU12	0
OTU14	0
OTU16	0
OTU20	0
OTU23	0
OTU26	0
OTU31	0
OTU32	0
OTU36	0
OTU37	0
OTU39	0
OTU43	0
OTU51	0
OTU52	0
OTU59	0
OTU63	0
OTU66	0
OTU67	0
OTU69	0
OTU70	0
OTU73	0
OTU75	0
OTU76	0
OTU80	0
OTU81	0
OTU87	0
OTU89	0
OTU92	0
OTU94	0
OTU96	0
OTU98	0
OTU100	0
OTU101	0
OTU103	0
OTU105	0
OTU106	0
OTU108	0
OTU109	0
OTU113	0
OTU115	0
OTU117	0
OTU118	0
OTU121	0
OTU124	0
OTU125	0
OTU126	0
OTU129	0
OTU130	0
OTU132	0
OTU133	0
OTU134	0
OTU138	0
OTU143	0
OTU144	0
OTU152	0
OTU154	0
OTU155	0
OTU156	0
OTU160	0
OTU163	0
OTU164	0
OTU165	0
OTU166	0
OTU174	0
OTU175	0
OTU178	0
OTU181	0
OTU182	0
OTU183	0
OTU185	0
OTU186	0
OTU187	0
OTU193	0
OTU196	0
OTU199	0
OTU200	0
OTU202	0
OTU204	0
OTU206	0
OTU209	0
OTU210	0
OTU211	0
OTU215	0
OTU216	0
OTU226	0
OTU227	0
OTU229	0
OTU230	0
OTU231	0
OTU232	0
OTU234	0
OTU235	0
OTU236	0
OTU237	0
OTU238	0
OTU239	0
OTU241	0
OTU247	0
OTU251	0
OTU252	0
OTU254	0
OTU256	0
OTU257	0
OTU260	0
OTU261	0
OTU263	0
OTU264	0
OTU265	0
OTU266	0
OTU268	0
OTU276	0
OTU277	0
OTU278	0
OTU280	0
OTU282	0
OTU283	0
OTU285	0
OTU286	0
OTU287	0
OTU289	0
OTU291	0
OTU293	0
OTU295	0
OTU296	0
OTU297	0
OTU304	0
OTU305	0
OTU306	0
OTU307	0
OTU308	0
OTU310	0
OTU311	0
OTU312	0
OTU314	0
OTU316	0
OTU317	0
OTU318	0
OTU319	0
OTU320	0
OTU321	0
OTU323	0
OTU324	0
OTU325	0
OTU326	0
OTU327	0
OTU328	0
OTU330	0
OTU333	0
OTU335	0
OTU336	0
OTU338	0
OTU341	0
OTU342	0
OTU343	0
OTU344	0
OTU345	0
OTU346	0
OTU350	0
OTU352	0
OTU353	0
OTU354	0
OTU355	0
OTU356	0
OTU357	0
OTU358	0
OTU359	0
OTU360	0
OTU361	0
OTU362	0
OTU364	0
OTU367	0
OTU371	0
OTU372	0
OTU374	0
OTU375	0
OTU376	0
OTU377	0
OTU378	0
OTU379	0
OTU383	0
OTU384	0
OTU386	0
OTU387	0
OTU390	0
OTU391	0
OTU392	0
OTU394	0
OTU395	0
OTU396	0
OTU399	0
OTU400	0

## Sheet: SR_2013
Broad-sense heritability of OTU abundance
OTU	H2
OTU221	0.228674
OTU208	0.116487
OTU201	0.0968513
OTU15	0.0720421
OTU211	0.0714361
OTU31	0.0692864
OTU212	0.065227
OTU202	0.0635086
OTU79	0.0627203
OTU26	0.0611532
OTU236	0.0606815
OTU205	0.0573852
OTU16	0.0567817
OTU260	0.0554229
OTU58	0.0551707
OTU223	0.0518873
OTU13	0.051328
OTU18	0.0504917
OTU292	0.0469216
OTU17	0.0465207
OTU206	0.0458152
OTU47	0.0440479
OTU60	0.0400464
OTU220	0.0382833
OTU70	0.0381241
OTU37	0.0378847
OTU285	0.037735
OTU6	0.0376608
OTU215	0.0367458
OTU280	0.0356047
OTU96	0.0340494
OTU210	0.0339258
OTU172	0.033882
OTU42	0.0338492
OTU209	0.0338438
OTU249	0.0337997
OTU45	0.03261
OTU3	0.032235
OTU217	0.0320801
OTU53	0.0315676
OTU24	0.0315574
OTU248	0.0313228
OTU95	0.030666
OTU318	0.0304141
OTU332	0.0301666
OTU39	0.02988
OTU144	0.0290071
OTU360	0.0287157
OTU189	0.0287004
OTU207	0.026927
OTU101	0.0268421
OTU204	0.0267414
OTU241	0.0263202
OTU28	0.0261827
OTU36	0.0261453
OTU250	0.0248698
OTU374	0.0240743
OTU301	0.0240124
OTU38	0.0238237
OTU25	0.0232823
OTU30	0.0232814
OTU90	0.0232498
OTU41	0.0227325
OTU12	0.0226619
OTU229	0.0225619
OTU128	0.0223617
OTU195	0.0223206
OTU198	0.021383
OTU138	0.0209041
OTU254	0.0208675
OTU279	0.0199975
OTU228	0.0199825
OTU175	0.0196618
OTU369	0.0195935
OTU80	0.0195481
OTU378	0.0194566
OTU21	0.0194296
OTU225	0.0193589
OTU46	0.0182272
OTU66	0.0180212
OTU167	0.0177051
OTU338	0.0176862
OTU151	0.0174995
OTU184	0.0173938
OTU103	0.0172639
OTU294	0.0171828
OTU230	0.0163186
OTU88	0.0163174
OTU379	0.0161122
OTU168	0.0160858
OTU143	0.0159025
OTU139	0.0158094
OTU337	0.015745
OTU303	0.0157127
OTU253	0.0153026
OTU247	0.0152115
OTU267	0.0151529
OTU119	0.0151405
OTU329	0.0150194
OTU262	0.0148518
OTU32	0.0147264
OTU84	0.0145582
OTU7	0.0144992
OTU237	0.0144381
OTU287	0.0142461
OTU381	0.014244
OTU153	0.0140317
OTU76	0.0138659
OTU78	0.0133886
OTU388	0.0131053
OTU35	0.0129867
OTU159	0.01294
OTU216	0.0128585
OTU68	0.0126877
OTU348	0.0125509
OTU344	0.012412
OTU29	0.0123531
OTU23	0.0122478
OTU74	0.0122342
OTU61	0.0122143
OTU299	0.0121455
OTU11	0.0120492
OTU82	0.0120372
OTU118	0.0118949
OTU362	0.0118668
OTU126	0.0115796
OTU150	0.0115435
OTU317	0.0111484
OTU65	0.0110084
OTU218	0.0109984
OTU367	0.0109284
OTU43	0.0108639
OTU97	0.0107216
OTU1	0.0104047
OTU165	0.0103983
OTU77	0.00997235
OTU49	0.00994815
OTU10	0.00963847
OTU179	0.00961108
OTU286	0.00951811
OTU245	0.00925028
OTU357	0.00922022
OTU213	0.00899949
OTU157	0.00890787
OTU192	0.00874973
OTU117	0.00865542
OTU389	0.00844417
OTU73	0.00843135
OTU9	0.00834631
OTU110	0.00816545
OTU124	0.00789525
OTU113	0.00787839
OTU346	0.00780784
OTU145	0.00773694
OTU89	0.00737636
OTU384	0.0070665
OTU52	0.00690421
OTU319	0.00678347
OTU55	0.00672206
OTU27	0.00664407
OTU266	0.00662239
OTU5	0.0066159
OTU156	0.00642178
OTU136	0.00635166
OTU297	0.00633073
OTU364	0.00620342
OTU343	0.00587469
OTU99	0.00585685
OTU64	0.00582076
OTU93	0.00576596
OTU109	0.00575141
OTU328	0.00572833
OTU106	0.00549718
OTU288	0.00544977
OTU258	0.00479606
OTU182	0.00462741
OTU314	0.00461089
OTU63	0.00448831
OTU155	0.00448751
OTU278	0.00433013
OTU398	0.00432645
OTU243	0.00425781
OTU242	0.00424145
OTU341	0.00422861
OTU386	0.00409415
OTU316	0.00398356
OTU200	0.00397897
OTU69	0.0038577
OTU34	0.0038044
OTU380	0.00380402
OTU377	0.00370288
OTU358	0.00352378
OTU330	0.00349894
OTU365	0.00348847
OTU326	0.0034666
OTU40	0.00337506
OTU350	0.00322545
OTU19	0.00322178
OTU263	0.00320992
OTU148	0.00313649
OTU333	0.00306069
OTU363	0.00303624
OTU104	0.00300327
OTU81	0.00298908
OTU373	0.0028903
OTU323	0.00279846
OTU231	0.0027119
OTU315	0.00266791
OTU284	0.00259944
OTU345	0.00248506
OTU176	0.00240909
OTU261	0.0023957
OTU302	0.00234832
OTU232	0.00231946
OTU252	0.00224381
OTU390	0.00215626
OTU275	0.00210232
OTU166	0.00209215
OTU187	0.0017508
OTU320	0.00174824
OTU186	0.00173425
OTU352	0.00166918
OTU193	0.00166801
OTU372	0.00166572
OTU296	0.00161637
OTU130	0.00155184
OTU324	0.00150342
OTU177	0.00134754
OTU304	0.00132046
OTU322	0.00129516
OTU375	0.00127879
OTU86	0.00116446
OTU340	0.000958712
OTU183	0.000954232
OTU121	0.000931229
OTU170	0.00082856
OTU313	0.000637245
OTU180	0.000628248
OTU359	0.000496927
OTU354	0.000446552
OTU75	0.00044455
OTU244	0.000440946
OTU125	0.000314481
OTU137	0.000271488
OTU371	0.00021767
OTU91	0.000153949
OTU108	0.000132106
OTU366	7.38013e-05
OTU283	3.15628e-06
OTU392	3.11035e-13
OTU147	6.65874e-16
OTU71	2.01587e-16
OTU181	1.38472e-16
OTU102	2.94603e-17
OTU185	5.7327e-18
OTU349	5.64218e-18
OTU2	0
OTU4	0
OTU8	0
OTU14	0
OTU20	0
OTU22	0
OTU33	0
OTU44	0
OTU48	0
OTU50	0
OTU51	0
OTU54	0
OTU56	0
OTU57	0
OTU59	0
OTU62	0
OTU67	0
OTU72	0
OTU83	0
OTU85	0
OTU87	0
OTU92	0
OTU94	0
OTU98	0
OTU100	0
OTU105	0
OTU107	0
OTU111	0
OTU112	0
OTU114	0
OTU115	0
OTU116	0
OTU120	0
OTU122	0
OTU123	0
OTU127	0
OTU129	0
OTU131	0
OTU132	0
OTU133	0
OTU134	0
OTU135	0
OTU140	0
OTU141	0
OTU142	0
OTU146	0
OTU149	0
OTU152	0
OTU154	0
OTU158	0
OTU160	0
OTU161	0
OTU162	0
OTU163	0
OTU164	0
OTU169	0
OTU171	0
OTU173	0
OTU174	0
OTU178	0
OTU188	0
OTU190	0
OTU191	0
OTU194	0
OTU196	0
OTU197	0
OTU199	0
OTU203	0
OTU214	0
OTU219	0
OTU222	0
OTU224	0
OTU226	0
OTU227	0
OTU233	0
OTU234	0
OTU235	0
OTU238	0
OTU239	0
OTU240	0
OTU246	0
OTU251	0
OTU255	0
OTU256	0
OTU257	0
OTU259	0
OTU264	0
OTU265	0
OTU268	0
OTU269	0
OTU270	0
OTU271	0
OTU272	0
OTU273	0
OTU274	0
OTU276	0
OTU277	0
OTU281	0
OTU282	0
OTU289	0
OTU290	0
OTU291	0
OTU293	0
OTU295	0
OTU298	0
OTU300	0
OTU305	0
OTU306	0
OTU307	0
OTU308	0
OTU309	0
OTU310	0
OTU311	0
OTU312	0
OTU321	0
OTU325	0
OTU327	0
OTU331	0
OTU334	0
OTU335	0
OTU336	0
OTU339	0
OTU342	0
OTU347	0
OTU351	0
OTU353	0
OTU355	0
OTU356	0
OTU361	0
OTU368	0
OTU370	0
OTU376	0
OTU382	0
OTU383	0
OTU385	0
OTU387	0
OTU391	0
OTU393	0
OTU394	0
OTU395	0
OTU396	0
OTU397	0
OTU399	0
OTU400	0

## Sheet: NM_2012
Broad-sense heritability of OTU abundance
OUT	H2
OTU20	0.166061
OTU252	0.162773
OTU50	0.158178
OTU211	0.137126
OTU210	0.12353
OTU212	0.116928
OTU56	0.114932
OTU51	0.100405
OTU221	0.0982524
OTU49	0.0927738
OTU2	0.0923751
OTU21	0.0881954
OTU345	0.0867191
OTU365	0.080271
OTU52	0.0745252
OTU64	0.0712053
OTU283	0.0703684
OTU207	0.0698544
OTU201	0.0681072
OTU226	0.0616472
OTU233	0.0616439
OTU103	0.0613959
OTU24	0.0610748
OTU276	0.0606222
OTU120	0.057847
OTU208	0.057796
OTU236	0.0575946
OTU18	0.0570836
OTU31	0.0568255
OTU28	0.0550988
OTU272	0.0545462
OTU14	0.0544897
OTU46	0.0543445
OTU23	0.0538563
OTU38	0.0531935
OTU80	0.0498571
OTU33	0.0481702
OTU35	0.0481396
OTU224	0.0444475
OTU54	0.0434811
OTU192	0.0420484
OTU101	0.0394854
OTU43	0.0392383
OTU206	0.0384129
OTU109	0.0377074
OTU30	0.0375614
OTU138	0.0374909
OTU140	0.0371681
OTU187	0.0363974
OTU83	0.0362497
OTU209	0.036097
OTU168	0.0359663
OTU69	0.0359145
OTU299	0.0359111
OTU130	0.0357095
OTU39	0.0349383
OTU71	0.0347354
OTU302	0.0341771
OTU160	0.0339585
OTU8	0.0335984
OTU61	0.0327842
OTU159	0.0326789
OTU363	0.0316324
OTU15	0.0315919
OTU292	0.0314732
OTU25	0.0307814
OTU171	0.0305587
OTU128	0.0304819
OTU277	0.0301721
OTU32	0.0299936
OTU57	0.0298204
OTU190	0.0295794
OTU11	0.0293546
OTU238	0.0287312
OTU205	0.0285041
OTU158	0.0283261
OTU79	0.0276817
OTU7	0.0273652
OTU153	0.0272783
OTU263	0.0272202
OTU85	0.026406
OTU229	0.025732
OTU123	0.0256588
OTU217	0.0255967
OTU136	0.0255078
OTU42	0.0251136
OTU237	0.0250892
OTU362	0.02504
OTU3	0.0243405
OTU218	0.0242752
OTU66	0.0240808
OTU241	0.0230752
OTU357	0.022621
OTU314	0.0216181
OTU16	0.0212729
OTU162	0.0201426
OTU117	0.0195255
OTU289	0.019131
OTU281	0.0186023
OTU265	0.0186003
OTU108	0.0185016
OTU389	0.018138
OTU278	0.0181184
OTU5	0.0176138
OTU94	0.0169847
OTU196	0.0169292
OTU307	0.0168201
OTU67	0.0166072
OTU270	0.0165635
OTU163	0.0164067
OTU350	0.0157895
OTU326	0.0154344
OTU47	0.0150135
OTU251	0.0148909
OTU53	0.0148185
OTU116	0.0146756
OTU115	0.0146526
OTU86	0.0136255
OTU223	0.0130479
OTU134	0.0129526
OTU141	0.0123008
OTU308	0.0120981
OTU154	0.0119197
OTU4	0.0118812
OTU258	0.0118229
OTU147	0.0116649
OTU143	0.0116184
OTU315	0.0113269
OTU27	0.0112574
OTU175	0.011248
OTU70	0.0109958
OTU244	0.010957
OTU179	0.0106739
OTU114	0.0104083
OTU92	0.0103467
OTU267	0.0102911
OTU48	0.0102625
OTU214	0.00994933
OTU271	0.00984379
OTU288	0.00968519
OTU194	0.00966186
OTU234	0.00963768
OTU13	0.0095113
OTU178	0.00925811
OTU10	0.0091036
OTU183	0.0088919
OTU333	0.00871337
OTU287	0.00870007
OTU170	0.00864332
OTU91	0.00861117
OTU203	0.00850541
OTU40	0.00834548
OTU93	0.00803737
OTU110	0.0078415
OTU309	0.00762338
OTU12	0.00721614
OTU225	0.00708164
OTU41	0.00697923
OTU361	0.00673318
OTU204	0.0066026
OTU36	0.00654924
OTU275	0.00633372
OTU375	0.00622601
OTU1	0.0062162
OTU230	0.00617483
OTU121	0.00613332
OTU261	0.00612843
OTU198	0.00612604
OTU29	0.00608279
OTU295	0.00608132
OTU356	0.00598568
OTU336	0.00586316
OTU199	0.00560965
OTU185	0.00557144
OTU127	0.00520499
OTU257	0.00503652
OTU393	0.00502724
OTU44	0.00496504
OTU359	0.00490242
OTU74	0.00464773
OTU55	0.00453268
OTU286	0.00443381
OTU347	0.00434427
OTU384	0.00430136
OTU87	0.00373331
OTU157	0.00362127
OTU300	0.00354164
OTU82	0.00345466
OTU256	0.00339807
OTU197	0.00315638
OTU26	0.00284793
OTU354	0.00277453
OTU34	0.00220564
OTU193	0.00219653
OTU318	0.00216657
OTU372	0.00201268
OTU249	0.00188499
OTU280	0.00172133
OTU161	0.00157162
OTU310	0.0014648
OTU291	0.00141419
OTU150	0.00137555
OTU9	0.00135274
OTU181	0.00124598
OTU145	0.00118182
OTU264	0.00116447
OTU358	0.00111405
OTU325	0.00107606
OTU37	0.00107518
OTU304	0.000961585
OTU22	0.000569404
OTU360	0.000536744
OTU340	0.000519641
OTU348	0.000510594
OTU254	0.000463155
OTU268	0.000461707
OTU337	0.000390223
OTU131	0.000355253
OTU149	0.000256043
OTU6	5.91085e-05
OTU228	4.68082e-05
OTU88	7.85102e-06
OTU377	2.15534e-07
OTU371	3.27774e-14
OTU152	2.7638e-14
OTU17	2.48299e-14
OTU139	1.51929e-15
OTU367	3.44759e-16
OTU319	1.89635e-17
OTU344	1.49325e-17
OTU331	1.39365e-17
OTU400	2.20055e-19
OTU323	8.1623e-50
OTU19	0
OTU45	0
OTU58	0
OTU59	0
OTU60	0
OTU62	0
OTU63	0
OTU65	0
OTU68	0
OTU72	0
OTU73	0
OTU75	0
OTU76	0
OTU77	0
OTU78	0
OTU81	0
OTU84	0
OTU89	0
OTU90	0
OTU95	0
OTU96	0
OTU97	0
OTU98	0
OTU99	0
OTU100	0
OTU102	0
OTU104	0
OTU105	0
OTU106	0
OTU107	0
OTU111	0
OTU112	0
OTU113	0
OTU118	0
OTU119	0
OTU122	0
OTU124	0
OTU125	0
OTU126	0
OTU129	0
OTU132	0
OTU133	0
OTU135	0
OTU137	0
OTU142	0
OTU144	0
OTU146	0
OTU148	0
OTU151	0
OTU155	0
OTU156	0
OTU164	0
OTU165	0
OTU166	0
OTU167	0
OTU169	0
OTU172	0
OTU173	0
OTU174	0
OTU176	0
OTU177	0
OTU180	0
OTU182	0
OTU184	0
OTU186	0
OTU188	0
OTU189	0
OTU191	0
OTU195	0
OTU200	0
OTU202	0
OTU213	0
OTU215	0
OTU216	0
OTU219	0
OTU220	0
OTU222	0
OTU227	0
OTU231	0
OTU232	0
OTU235	0
OTU239	0
OTU240	0
OTU242	0
OTU243	0
OTU245	0
OTU246	0
OTU247	0
OTU248	0
OTU250	0
OTU253	0
OTU255	0
OTU259	0
OTU260	0
OTU262	0
OTU266	0
OTU269	0
OTU273	0
OTU274	0
OTU279	0
OTU282	0
OTU284	0
OTU285	0
OTU290	0
OTU293	0
OTU294	0
OTU296	0
OTU297	0
OTU298	0
OTU301	0
OTU303	0
OTU305	0
OTU306	0
OTU311	0
OTU312	0
OTU313	0
OTU316	0
OTU317	0
OTU320	0
OTU321	0
OTU322	0
OTU324	0
OTU327	0
OTU328	0
OTU329	0
OTU330	0
OTU332	0
OTU334	0
OTU335	0
OTU338	0
OTU339	0
OTU341	0
OTU342	0
OTU343	0
OTU346	0
OTU349	0
OTU351	0
OTU352	0
OTU353	0
OTU355	0
OTU364	0
OTU366	0
OTU368	0
OTU369	0
OTU370	0
OTU373	0
OTU374	0
OTU376	0
OTU378	0
OTU379	0
OTU380	0
OTU381	0
OTU382	0
OTU383	0
OTU385	0
OTU386	0
OTU387	0
OTU388	0
OTU390	0
OTU391	0
OTU392	0
OTU394	0
OTU395	0
OTU396	0
OTU397	0
OTU398	0
OTU399	0

## Sheet: NM_2013
Broad-sense heritability of OTU abundance
OUT	H2
OTU4	0.166863
OTU207	0.133675
OTU125	0.0993539
OTU22	0.08546
OTU202	0.0852307
OTU23	0.0844962
OTU52	0.0818169
OTU213	0.0764946
OTU114	0.0659908
OTU33	0.0627894
OTU130	0.0622612
OTU215	0.0591965
OTU70	0.0573295
OTU246	0.0554195
OTU97	0.0519027
OTU14	0.0501018
OTU35	0.0498014
OTU44	0.0497674
OTU54	0.0492017
OTU214	0.0482836
OTU24	0.0476593
OTU103	0.0469145
OTU211	0.0460805
OTU216	0.0449104
OTU50	0.0444533
OTU32	0.0440911
OTU30	0.0428678
OTU288	0.041971
OTU210	0.0418596
OTU262	0.0406663
OTU353	0.0406485
OTU318	0.0404733
OTU40	0.0404717
OTU48	0.039567
OTU276	0.0392814
OTU65	0.0367247
OTU234	0.0356178
OTU68	0.0351312
OTU235	0.0347331
OTU381	0.0325733
OTU342	0.0313061
OTU330	0.0311387
OTU208	0.0308051
OTU53	0.0305924
OTU64	0.0295148
OTU19	0.0293513
OTU322	0.028725
OTU220	0.0283855
OTU238	0.0276716
OTU62	0.0273961
OTU298	0.0269258
OTU375	0.0236805
OTU218	0.0235528
OTU21	0.0234657
OTU204	0.023393
OTU277	0.023358
OTU209	0.0232589
OTU333	0.022954
OTU96	0.0227525
OTU25	0.0219233
OTU142	0.0219222
OTU72	0.0217819
OTU241	0.0207425
OTU34	0.0205518
OTU229	0.020269
OTU12	0.0201291
OTU20	0.0200692
OTU69	0.0200632
OTU317	0.0195619
OTU124	0.0195427
OTU362	0.0192727
OTU384	0.0192478
OTU13	0.0187225
OTU206	0.0184619
OTU115	0.0178394
OTU233	0.0177761
OTU154	0.0177246
OTU76	0.0175267
OTU81	0.0169175
OTU134	0.0166983
OTU227	0.0165725
OTU61	0.016347
OTU49	0.0160857
OTU27	0.0155364
OTU196	0.0153121
OTU294	0.015121
OTU26	0.0149642
OTU269	0.014862
OTU336	0.0144039
OTU129	0.0140861
OTU223	0.0137204
OTU135	0.0135963
OTU248	0.013083
OTU299	0.0128827
OTU284	0.0128755
OTU359	0.012575
OTU113	0.0122275
OTU74	0.012199
OTU43	0.0121529
OTU28	0.0120967
OTU268	0.0119749
OTU174	0.0117193
OTU163	0.0117047
OTU165	0.0116534
OTU93	0.0116449
OTU179	0.0116414
OTU193	0.011535
OTU225	0.0113636
OTU66	0.0112629
OTU16	0.0112292
OTU325	0.0109479
OTU264	0.0107097
OTU157	0.0106256
OTU136	0.0105112
OTU329	0.0105082
OTU377	0.0101567
OTU116	0.0100245
OTU272	0.00999428
OTU230	0.00997462
OTU205	0.00977514
OTU89	0.00971094
OTU169	0.00969401
OTU58	0.00965476
OTU370	0.00963586
OTU95	0.00955976
OTU133	0.00954152
OTU301	0.00952236
OTU300	0.00932942
OTU293	0.00919499
OTU222	0.00917396
OTU152	0.00905684
OTU304	0.00901643
OTU60	0.00897658
OTU263	0.00890149
OTU224	0.00882197
OTU357	0.00878496
OTU141	0.00877683
OTU180	0.00872246
OTU38	0.00864874
OTU11	0.00856541
OTU302	0.00852259
OTU71	0.00832262
OTU63	0.00828773
OTU274	0.00823874
OTU394	0.00804556
OTU240	0.00804029
OTU56	0.00759879
OTU184	0.00755663
OTU151	0.00755078
OTU243	0.00751022
OTU316	0.00740509
OTU86	0.00739907
OTU31	0.0073347
OTU120	0.00690717
OTU132	0.00678557
OTU351	0.00657465
OTU278	0.00657453
OTU236	0.00650468
OTU282	0.00647267
OTU249	0.00642843
OTU348	0.00633367
OTU259	0.00624036
OTU267	0.00623037
OTU79	0.00620084
OTU372	0.00613289
OTU388	0.00613115
OTU315	0.00609217
OTU138	0.00607696
OTU343	0.00601681
OTU176	0.00600957
OTU146	0.00590303
OTU127	0.00567876
OTU82	0.00556078
OTU155	0.00540583
OTU37	0.00527699
OTU367	0.00513942
OTU252	0.00512516
OTU255	0.00511107
OTU310	0.00497874
OTU273	0.00493997
OTU393	0.00489999
OTU373	0.00484498
OTU111	0.00481349
OTU363	0.00480476
OTU80	0.00475457
OTU389	0.00463571
OTU383	0.00459472
OTU350	0.00455266
OTU164	0.00426418
OTU1	0.00421355
OTU18	0.00415156
OTU295	0.00410804
OTU392	0.00409948
OTU314	0.0039636
OTU400	0.00395626
OTU396	0.00376862
OTU90	0.00373322
OTU117	0.00359106
OTU369	0.00353556
OTU256	0.00350865
OTU201	0.00347744
OTU275	0.00345764
OTU306	0.00342839
OTU345	0.0034206
OTU77	0.00336768
OTU139	0.00334598
OTU98	0.00329261
OTU371	0.00323962
OTU309	0.00316263
OTU108	0.0030999
OTU321	0.00305708
OTU347	0.00302771
OTU397	0.00291999
OTU361	0.00280322
OTU160	0.00265828
OTU253	0.00264861
OTU148	0.00258952
OTU149	0.00251333
OTU245	0.00243087
OTU356	0.00231967
OTU332	0.00227794
OTU395	0.00226217
OTU327	0.00223076
OTU231	0.00212365
OTU387	0.00209126
OTU254	0.00197109
OTU239	0.00190037
OTU280	0.00186423
OTU346	0.00184726
OTU150	0.00154881
OTU366	0.00149991
OTU378	0.00134123
OTU140	0.00128606
OTU181	0.00121727
OTU162	0.00104292
OTU92	0.000988513
OTU292	0.000986156
OTU279	0.000974155
OTU182	0.000877394
OTU128	0.000849219
OTU341	0.000843606
OTU335	0.000798912
OTU340	0.000749446
OTU119	0.000674354
OTU376	0.000459878
OTU83	0.000449779
OTU87	0.000431632
OTU59	0.000419699
OTU99	0.000296672
OTU368	0.000222187
OTU173	0.00021998
OTU344	0.00018442
OTU287	0.000135584
OTU244	8.30321e-05
OTU94	2.37295e-05
OTU147	5.29939e-13
OTU183	1.6703e-16
OTU198	1.53724e-16
OTU2	0
OTU3	0
OTU5	0
OTU6	0
OTU7	0
OTU8	0
OTU9	0
OTU10	0
OTU15	0
OTU17	0
OTU29	0
OTU36	0
OTU39	0
OTU41	0
OTU42	0
OTU45	0
OTU46	0
OTU47	0
OTU51	0
OTU55	0
OTU57	0
OTU67	0
OTU73	0
OTU75	0
OTU78	0
OTU84	0
OTU85	0
OTU88	0
OTU91	0
OTU100	0
OTU101	0
OTU102	0
OTU104	0
OTU105	0
OTU106	0
OTU107	0
OTU109	0
OTU110	0
OTU112	0
OTU118	0
OTU121	0
OTU122	0
OTU123	0
OTU126	0
OTU131	0
OTU137	0
OTU143	0
OTU144	0
OTU145	0
OTU153	0
OTU156	0
OTU158	0
OTU159	0
OTU161	0
OTU166	0
OTU167	0
OTU168	0
OTU170	0
OTU171	0
OTU172	0
OTU175	0
OTU177	0
OTU178	0
OTU185	0
OTU186	0
OTU187	0
OTU188	0
OTU189	0
OTU190	0
OTU191	0
OTU192	0
OTU194	0
OTU195	0
OTU197	0
OTU199	0
OTU200	0
OTU203	0
OTU212	0
OTU217	0
OTU219	0
OTU221	0
OTU226	0
OTU228	0
OTU232	0
OTU237	0
OTU242	0
OTU247	0
OTU250	0
OTU251	0
OTU257	0
OTU258	0
OTU260	0
OTU261	0
OTU265	0
OTU266	0
OTU270	0
OTU271	0
OTU281	0
OTU283	0
OTU285	0
OTU286	0
OTU289	0
OTU290	0
OTU291	0
OTU296	0
OTU297	0
OTU303	0
OTU305	0
OTU307	0
OTU308	0
OTU311	0
OTU312	0
OTU313	0
OTU319	0
OTU320	0
OTU323	0
OTU324	0
OTU326	0
OTU328	0
OTU331	0
OTU334	0
OTU337	0
OTU338	0
OTU339	0
OTU349	0
OTU352	0
OTU354	0
OTU355	0
OTU358	0
OTU360	0
OTU364	0
OTU365	0
OTU374	0
OTU379	0
OTU380	0
OTU382	0
OTU385	0
OTU386	0
OTU390	0
OTU391	0
OTU398	0
OTU399	0

## Sheet: NA_2012
Broad-sense heritability of OTU abundance
OTU	H2
OTU44	0.18147
OTU51	0.162693
OTU233	0.156114
OTU30	0.15309
OTU201	0.138761
OTU16	0.129091
OTU22	0.122477
OTU69	0.119108
OTU208	0.112278
OTU385	0.103922
OTU14	0.102444
OTU261	0.101553
OTU23	0.0955507
OTU19	0.0930562
OTU268	0.0917219
OTU204	0.0843457
OTU4	0.0757517
OTU21	0.0750178
OTU115	0.0748859
OTU225	0.0699876
OTU18	0.0673853
OTU3	0.0664244
OTU217	0.0652837
OTU350	0.0642034
OTU88	0.0629066
OTU160	0.0611787
OTU65	0.0588217
OTU41	0.0580184
OTU26	0.0579255
OTU270	0.056599
OTU210	0.0556533
OTU76	0.0526586
OTU47	0.0508229
OTU220	0.0502112
OTU35	0.049914
OTU246	0.0494933
OTU57	0.0488733
OTU33	0.0479655
OTU295	0.0470885
OTU24	0.0451991
OTU40	0.0423322
OTU141	0.0422217
OTU37	0.0415804
OTU263	0.0414706
OTU333	0.0411962
OTU290	0.0408662
OTU250	0.040209
OTU126	0.0401822
OTU114	0.0398976
OTU20	0.0397849
OTU226	0.0394624
OTU12	0.0389017
OTU128	0.0387698
OTU324	0.0375233
OTU276	0.0370673
OTU281	0.0368865
OTU206	0.0366507
OTU244	0.0359906
OTU308	0.0358504
OTU172	0.0351294
OTU60	0.0341365
OTU70	0.033409
OTU222	0.0321141
OTU168	0.0316013
OTU43	0.0313081
OTU15	0.0309503
OTU238	0.0304322
OTU32	0.0299259
OTU299	0.0294272
OTU262	0.0293294
OTU29	0.0285205
OTU138	0.0281994
OTU286	0.0281073
OTU85	0.0280233
OTU255	0.0268839
OTU71	0.0260644
OTU77	0.0256886
OTU34	0.0255387
OTU221	0.0250587
OTU234	0.0249581
OTU167	0.0248984
OTU28	0.0248087
OTU277	0.0243319
OTU105	0.0234795
OTU5	0.0229701
OTU83	0.0224432
OTU17	0.0218067
OTU315	0.0217764
OTU218	0.0214324
OTU345	0.0211612
OTU53	0.020823
OTU205	0.020815
OTU56	0.0204985
OTU231	0.0203981
OTU147	0.0203524
OTU111	0.0202478
OTU335	0.0198225
OTU116	0.0197982
OTU110	0.0191507
OTU82	0.0183379
OTU64	0.0179839
OTU130	0.0177995
OTU193	0.0177531
OTU27	0.0177194
OTU254	0.0176902
OTU25	0.0175024
OTU325	0.0174291
OTU31	0.016862
OTU134	0.0166868
OTU1	0.0164445
OTU169	0.0161831
OTU252	0.0161662
OTU50	0.0160739
OTU154	0.0159558
OTU124	0.0159521
OTU191	0.0152446
OTU73	0.0150806
OTU10	0.0145683
OTU267	0.0143004
OTU392	0.0142921
OTU264	0.0142706
OTU42	0.0142237
OTU164	0.0141678
OTU232	0.0141628
OTU203	0.0141218
OTU13	0.0138773
OTU285	0.0135203
OTU49	0.0135069
OTU365	0.0135065
OTU155	0.0133957
OTU265	0.0128708
OTU183	0.0125777
OTU157	0.0123146
OTU288	0.0120102
OTU81	0.0115982
OTU158	0.0114205
OTU181	0.0113642
OTU212	0.0112024
OTU348	0.0108986
OTU123	0.010766
OTU292	0.0107626
OTU370	0.0102687
OTU283	0.0102112
OTU102	0.0100579
OTU97	0.00984354
OTU178	0.00955397
OTU194	0.00931572
OTU386	0.00868732
OTU182	0.00860782
OTU112	0.00857657
OTU245	0.00847005
OTU359	0.00838664
OTU372	0.00834459
OTU200	0.00828865
OTU214	0.00826663
OTU84	0.00825505
OTU146	0.00789323
OTU174	0.00741929
OTU388	0.00711675
OTU363	0.00677047
OTU197	0.00660673
OTU59	0.0065218
OTU189	0.00626464
OTU289	0.00586277
OTU109	0.00552195
OTU398	0.00551756
OTU377	0.00546149
OTU287	0.00508474
OTU132	0.00498282
OTU298	0.00479809
OTU54	0.00463428
OTU175	0.0045427
OTU91	0.00448715
OTU177	0.00446208
OTU151	0.00432176
OTU317	0.00431911
OTU327	0.00424327
OTU389	0.00422128
OTU362	0.00401511
OTU103	0.00392063
OTU67	0.00386663
OTU209	0.00372439
OTU284	0.00335599
OTU186	0.00319488
OTU211	0.00302598
OTU156	0.00302501
OTU75	0.00297546
OTU379	0.00286569
OTU171	0.00280096
OTU121	0.00272049
OTU352	0.00259139
OTU328	0.00256179
OTU339	0.0025262
OTU274	0.00241256
OTU150	0.00238901
OTU300	0.00232339
OTU394	0.0021583
OTU381	0.00213172
OTU373	0.00203439
OTU358	0.0020212
OTU240	0.0016765
OTU304	0.00154493
OTU341	0.00132247
OTU170	0.00130288
OTU239	0.00120723
OTU104	0.00120288
OTU93	0.00113087
OTU94	0.000903036
OTU259	0.000725921
OTU162	0.000467306
OTU7	0.000449032
OTU294	0.0003838
OTU382	0.000319415
OTU242	0.000277033
OTU311	0.000108372
OTU86	0.000108266
OTU196	2.03668e-05
OTU227	1.18189e-05
OTU383	1.55766e-06
OTU80	2.58544e-14
OTU257	1.2075e-14
OTU89	2.41208e-16
OTU364	6.17095e-17
OTU316	1.0444e-17
OTU331	2.45109e-49
OTU297	1.77816e-49
OTU2	0
OTU6	0
OTU8	0
OTU9	0
OTU11	0
OTU36	0
OTU38	0
OTU39	0
OTU45	0
OTU46	0
OTU48	0
OTU52	0
OTU55	0
OTU58	0
OTU61	0
OTU62	0
OTU63	0
OTU66	0
OTU68	0
OTU72	0
OTU74	0
OTU78	0
OTU79	0
OTU87	0
OTU90	0
OTU92	0
OTU95	0
OTU96	0
OTU98	0
OTU99	0
OTU100	0
OTU101	0
OTU106	0
OTU107	0
OTU108	0
OTU113	0
OTU117	0
OTU118	0
OTU119	0
OTU120	0
OTU122	0
OTU125	0
OTU127	0
OTU129	0
OTU131	0
OTU133	0
OTU135	0
OTU136	0
OTU137	0
OTU139	0
OTU140	0
OTU142	0
OTU143	0
OTU144	0
OTU145	0
OTU148	0
OTU149	0
OTU152	0
OTU153	0
OTU159	0
OTU161	0
OTU163	0
OTU165	0
OTU166	0
OTU173	0
OTU176	0
OTU179	0
OTU180	0
OTU184	0
OTU185	0
OTU187	0
OTU188	0
OTU190	0
OTU192	0
OTU195	0
OTU198	0
OTU199	0
OTU202	0
OTU207	0
OTU213	0
OTU215	0
OTU216	0
OTU219	0
OTU223	0
OTU224	0
OTU228	0
OTU229	0
OTU230	0
OTU235	0
OTU236	0
OTU237	0
OTU241	0
OTU243	0
OTU247	0
OTU248	0
OTU249	0
OTU251	0
OTU253	0
OTU256	0
OTU258	0
OTU260	0
OTU266	0
OTU269	0
OTU271	0
OTU272	0
OTU273	0
OTU275	0
OTU278	0
OTU279	0
OTU280	0
OTU282	0
OTU291	0
OTU293	0
OTU296	0
OTU301	0
OTU302	0
OTU303	0
OTU305	0
OTU306	0
OTU307	0
OTU309	0
OTU310	0
OTU312	0
OTU313	0
OTU314	0
OTU318	0
OTU319	0
OTU320	0
OTU321	0
OTU322	0
OTU323	0
OTU326	0
OTU329	0
OTU330	0
OTU332	0
OTU334	0
OTU336	0
OTU337	0
OTU338	0
OTU340	0
OTU342	0
OTU343	0
OTU344	0
OTU346	0
OTU347	0
OTU349	0
OTU351	0
OTU353	0
OTU354	0
OTU355	0
OTU356	0
OTU357	0
OTU360	0
OTU361	0
OTU366	0
OTU367	0
OTU368	0
OTU369	0
OTU371	0
OTU374	0
OTU375	0
OTU376	0
OTU378	0
OTU380	0
OTU384	0
OTU387	0
OTU390	0
OTU391	0
OTU393	0
OTU395	0
OTU396	0
OTU397	0
OTU399	0
OTU400	0

## Sheet: NA_2013
Broad-sense heritability of OTU abundance
OUT	H2
OTU4	0.164528
OTU227	0.125957
OTU234	0.0981288
OTU224	0.0909291
OTU24	0.0863665
OTU204	0.0764267
OTU63	0.074408
OTU235	0.0727979
OTU31	0.0662272
OTU71	0.0648443
OTU216	0.0619813
OTU203	0.0615859
OTU244	0.0598824
OTU232	0.0589504
OTU14	0.0580906
OTU32	0.0557982
OTU257	0.0551148
OTU44	0.0529583
OTU248	0.0519452
OTU12	0.0450951
OTU64	0.0450026
OTU250	0.0446347
OTU326	0.0442527
OTU47	0.0442503
OTU70	0.0438293
OTU95	0.0436754
OTU327	0.043592
OTU17	0.0429575
OTU48	0.0429084
OTU21	0.0423706
OTU46	0.0402216
OTU20	0.0397916
OTU42	0.0393308
OTU109	0.0384156
OTU78	0.0381757
OTU266	0.0352103
OTU16	0.0341285
OTU164	0.0331542
OTU23	0.0329136
OTU229	0.0311199
OTU5	0.0283826
OTU88	0.0280431
OTU154	0.0277178
OTU26	0.0275304
OTU6	0.0267077
OTU186	0.0255661
OTU15	0.0251906
OTU34	0.0249834
OTU55	0.0246441
OTU298	0.0244153
OTU140	0.0243908
OTU236	0.0229789
OTU125	0.0218431
OTU77	0.0216186
OTU19	0.0214941
OTU161	0.0207213
OTU58	0.0204352
OTU39	0.0203285
OTU143	0.020143
OTU85	0.0195481
OTU177	0.0188585
OTU102	0.0188563
OTU379	0.0183595
OTU230	0.0180479
OTU324	0.0179281
OTU350	0.0179196
OTU219	0.0177663
OTU83	0.0171322
OTU105	0.0163132
OTU134	0.0161985
OTU35	0.0160377
OTU255	0.0159383
OTU52	0.0158014
OTU38	0.0155814
OTU99	0.015282
OTU65	0.0151371
OTU60	0.0149701
OTU271	0.014688
OTU119	0.0145972
OTU82	0.0144506
OTU195	0.014218
OTU169	0.0136928
OTU299	0.0134504
OTU319	0.0132666
OTU243	0.0131105
OTU45	0.0129493
OTU135	0.0127319
OTU106	0.0125184
OTU141	0.0121394
OTU199	0.0120868
OTU127	0.0119395
OTU30	0.0115469
OTU130	0.0113073
OTU112	0.0110334
OTU382	0.0108691
OTU247	0.0107193
OTU115	0.0107067
OTU123	0.0105957
OTU155	0.00994226
OTU239	0.00992062
OTU328	0.00990533
OTU253	0.00968459
OTU107	0.00963198
OTU391	0.00956484
OTU173	0.00948052
OTU25	0.00875286
OTU397	0.00871353
OTU51	0.00870491
OTU113	0.00853209
OTU329	0.00851782
OTU144	0.00846384
OTU293	0.00814804
OTU8	0.00767819
OTU147	0.00763497
OTU43	0.00743821
OTU347	0.00742328
OTU50	0.00739631
OTU217	0.00738579
OTU96	0.00723549
OTU163	0.00723483
OTU90	0.00699016
OTU208	0.00687767
OTU384	0.00687681
OTU231	0.00666908
OTU92	0.00661452
OTU179	0.00651418
OTU282	0.0064432
OTU330	0.00641005
OTU320	0.006054
OTU153	0.00600782
OTU168	0.00595644
OTU275	0.0058697
OTU322	0.00574308
OTU237	0.00572784
OTU256	0.00563571
OTU240	0.00563051
OTU110	0.00555994
OTU372	0.00538242
OTU74	0.0053691
OTU280	0.00533185
OTU69	0.0053107
OTU124	0.00528389
OTU36	0.0051416
OTU56	0.00507869
OTU160	0.00503206
OTU343	0.00503056
OTU263	0.00500855
OTU9	0.00483239
OTU142	0.00479032
OTU1	0.00478889
OTU28	0.00474065
OTU27	0.00473379
OTU132	0.00466695
OTU98	0.00465391
OTU272	0.00465349
OTU346	0.00456688
OTU198	0.00453061
OTU264	0.00452775
OTU76	0.00444431
OTU41	0.00443684
OTU193	0.00440159
OTU367	0.00426368
OTU136	0.00413034
OTU261	0.00396547
OTU118	0.00378199
OTU254	0.00376259
OTU387	0.00367495
OTU194	0.00367068
OTU151	0.00366439
OTU357	0.00356066
OTU103	0.00344269
OTU334	0.00330635
OTU158	0.00324935
OTU40	0.00323073
OTU184	0.00321163
OTU325	0.00311811
OTU262	0.00311117
OTU260	0.00309678
OTU97	0.00297829
OTU22	0.00295621
OTU301	0.00279479
OTU278	0.00243407
OTU53	0.00231467
OTU114	0.00223452
OTU287	0.00219909
OTU11	0.00218178
OTU310	0.00218109
OTU191	0.0021681
OTU368	0.00215558
OTU345	0.00209929
OTU349	0.00201633
OTU390	0.00193976
OTU200	0.00188674
OTU377	0.00185554
OTU276	0.00161474
OTU192	0.00157805
OTU339	0.0015294
OTU332	0.00152267
OTU252	0.00140457
OTU311	0.00124446
OTU152	0.0012444
OTU265	0.00123088
OTU149	0.00115948
OTU348	0.00114092
OTU150	0.00112979
OTU13	0.00108614
OTU378	0.00108605
OTU317	0.00102773
OTU182	0.00101667
OTU354	0.000840792
OTU100	0.000669599
OTU249	0.000654597
OTU176	0.000546353
OTU305	0.000493536
OTU156	0.00022446
OTU221	0.000155757
OTU366	6.75391e-05
OTU159	3.68023e-05
OTU128	3.3609e-16
OTU365	3.30392e-16
OTU166	3.2106e-16
OTU318	2.99348e-16
OTU362	2.45412e-16
OTU281	7.64442e-17
OTU283	8.51621e-54
OTU2	0
OTU3	0
OTU7	0
OTU10	0
OTU18	0
OTU29	0
OTU33	0
OTU37	0
OTU49	0
OTU54	0
OTU57	0
OTU59	0
OTU61	0
OTU62	0
OTU66	0
OTU67	0
OTU68	0
OTU72	0
OTU73	0
OTU75	0
OTU79	0
OTU80	0
OTU81	0
OTU84	0
OTU86	0
OTU87	0
OTU89	0
OTU91	0
OTU93	0
OTU94	0
OTU101	0
OTU104	0
OTU108	0
OTU111	0
OTU116	0
OTU117	0
OTU120	0
OTU121	0
OTU122	0
OTU126	0
OTU129	0
OTU131	0
OTU133	0
OTU137	0
OTU138	0
OTU139	0
OTU145	0
OTU146	0
OTU148	0
OTU157	0
OTU162	0
OTU165	0
OTU167	0
OTU170	0
OTU171	0
OTU172	0
OTU174	0
OTU175	0
OTU178	0
OTU180	0
OTU181	0
OTU183	0
OTU185	0
OTU187	0
OTU188	0
OTU189	0
OTU190	0
OTU196	0
OTU197	0
OTU201	0
OTU202	0
OTU205	0
OTU206	0
OTU207	0
OTU209	0
OTU210	0
OTU211	0
OTU212	0
OTU213	0
OTU214	0
OTU215	0
OTU218	0
OTU220	0
OTU222	0
OTU223	0
OTU225	0
OTU226	0
OTU228	0
OTU233	0
OTU238	0
OTU241	0
OTU242	0
OTU245	0
OTU246	0
OTU251	0
OTU258	0
OTU259	0
OTU267	0
OTU268	0
OTU269	0
OTU270	0
OTU273	0
OTU274	0
OTU277	0
OTU279	0
OTU284	0
OTU285	0
OTU286	0
OTU288	0
OTU289	0
OTU290	0
OTU291	0
OTU292	0
OTU294	0
OTU295	0
OTU296	0
OTU297	0
OTU300	0
OTU302	0
OTU303	0
OTU304	0
OTU306	0
OTU307	0
OTU308	0
OTU309	0
OTU312	0
OTU313	0
OTU314	0
OTU315	0
OTU316	0
OTU321	0
OTU323	0
OTU331	0
OTU333	0
OTU335	0
OTU336	0
OTU337	0
OTU338	0
OTU340	0
OTU341	0
OTU342	0
OTU344	0
OTU351	0
OTU352	0
OTU353	0
OTU355	0
OTU356	0
OTU358	0
OTU359	0
OTU360	0
OTU361	0
OTU363	0
OTU364	0
OTU369	0
OTU370	0
OTU371	0
OTU373	0
OTU374	0
OTU375	0
OTU376	0
OTU380	0
OTU381	0
OTU383	0
OTU385	0
OTU386	0
OTU388	0
OTU389	0
OTU392	0
OTU393	0
OTU394	0
OTU395	0
OTU396	0
OTU398	0
OTU399	0
OTU400	0
