# Supplementary material for: Disentangling leaf-microbiome interactions in Arabidopsis thaliana by network mapping
Source: Front Plant Sci. 2022 Oct 6;13:996121. doi: 10.3389/fpls.2022.996121 (PMC9583167; doi:10.3389/fpls.2022.996121)
Supplement: Supplementary file 5 [file Table_5.XLSX]

## Sheet: SU_2012
Supplemental Table 5 The inflation factors of three models from SU in 2012
GLM	Q	Q+K	ENV	Model Chosen
1.439	1.467	1.037	ull_mutu_con_2012	Q+K
1.242	1.171	0.934	ull_mutu_cu_2012	Q+K
0.875	0.938	1.034	ull_mutu_bu_2012	Q+K
1.432	1.451	0.949	ull_mutu_eu_2012	Q+K
1.868	1.22	0.906	ull_mutu_gu_2012	Q+K
1.266	1.181	0.928	ull_mutu_pu_2012	Q+K
0.845	0.763	0.886	ull_anta_con_2012	Q+K
1.02	0.915	0.93	ull_anta_cu_2012	GLM
0.91	0.967	1.003	ull_anta_bu_2012	Q+K
0.918	0.824	0.874	ull_anta_eu_2012	GLM
1.091	0.989	0.904	ull_anta_gu_2012	Q
1.003	0.879	0.923	ull_anta_pu_2012	GLM
1.152	1.067	0.937	ull_agg_con_2012	Q+K
1.09	1.134	0.985	ull_agg_cu_2012	Q+K
1.05	1.083	0.982	ull_agg_bu_2012	Q+K
1.172	1.157	1	ull_agg_eu_2012	Q+K
1.298	1.292	0.895	ull_agg_gu_2012	Q+K
1.176	1.215	0.994	ull_agg_pu_2012	Q+K
1.06	1.089	0.994	ull_alt_con_2012	Q+K
1.258	1.301	1.017	ull_alt_cu_2012	Q+K
1.131	1.155	0.996	ull_alt_bu_2012	Q+K
0.912	0.95	1.021	ull_alt_eu_2012	Q+K
0.942	0.967	1.008	ull_alt_gu_2012	Q+K
1.225	1.263	0.998	ull_alt_pu_2012	Q+K

## Sheet: SU_2013
Supplemental Table 5 The inflation factors of three models from SU in 2013
GLM	Q	Q+K	ENV	Model Chosen
1.165	0.942	0.937	ull_mutu_con_2013	Q
0.945	0.906	0.976	ull_mutu_cu_2013	Q+K
0.999	1.02	1.105	ull_mutu_bu_2013	GLM
0.956	0.915	0.988	ull_mutu_eu_2013	Q+K
0.896	0.911	0.943	ull_mutu_gu_2013	Q+K
0.991	0.927	0.995	ull_mutu_pu_2013	Q+K
0.99	1.025	1.013	ull_anta_con_2013	GLM
0.873	0.943	1.023	ull_anta_cu_2013	Q+K
1.059	1.147	1.049	ull_anta_bu_2013	Q+K
0.896	0.982	1.014	ull_anta_eu_2013	Q+K
0.937	1.011	1.021	ull_anta_gu_2013	Q
0.91	0.999	1.024	ull_anta_pu_2013	Q
0.85	0.955	0.913	ull_agg_con_2013	Q
1.016	1.122	0.883	ull_agg_cu_2013	GLM
1.339	1.17	0.927	ull_agg_bu_2013	Q+K
0.95	0.895	0.972	ull_agg_eu_2013	Q+K
0.916	1.101	0.907	ull_agg_gu_2013	GLM
1.025	1.055	0.975	ull_agg_pu_2013	GLM
1.014	1.119	1.011	ull_alt_con_2013	Q+K
0.991	1.124	0.914	ull_alt_cu_2013	GLM
1.02	1.109	0.92	ull_alt_bu_2013	GLM
1.374	1.049	1.004	ull_alt_eu_2013	Q+K
1.055	1.171	0.987	ull_alt_gu_2013	Q+K
1.022	1.034	0.975	ull_alt_pu_2013	GLM

## Sheet: SR_2012
Supplemental Table 5 The inflation factors of three models from SR in 2012
GLM	Q	Q+K	ENV	Model Chosen
1.22	1.312	0.955	rat_mutu_con_2012	Q+K
1.142	1.235	1.005	rat_mutu_cu_2012	Q+K
0.944	0.848	1.01	rat_mutu_bu_2012	Q+K
1.22	1.312	0.955	rat_mutu_eu_2012	Q+K
1.047	1.144	1.064	rat_mutu_gu_2012	GLM
1.144	1.212	1.034	rat_mutu_pu_2012	Q+K
0.944	0.848	1.01	rat_anta_con_2012	Q+K
1.124	1.182	0.996	rat_anta_cu_2012	Q+K
0.93	1.04	1.08	rat_anta_bu_2012	Q
1.081	1.099	1.001	rat_anta_eu_2012	Q+K
1.019	1.044	1.02	rat_anta_gu_2012	GLM
1.117	1.162	0.99	rat_anta_pu_2012	Q+K
0.853	0.882	1.009	rat_agg_con_2012	Q+K
1.199	1.179	0.995	rat_agg_cu_2012	Q+K
1.099	0.952	1.005	rat_agg_bu_2012	Q+K
0.843	0.87	0.913	rat_agg_eu_2012	Q+K
1.085	1.142	1.055	rat_agg_gu_2012	Q+K
1.227	1.298	0.958	rat_agg_pu_2012	Q+K
1.365	1.235	0.918	rat_alt_con_2012	Q+K
1.214	1.188	1.031	rat_alt_cu_2012	Q+K
0.952	1.012	0.973	rat_alt_bu_2012	Q
0.834	0.863	0.936	rat_alt_eu_2012	Q+K
1.325	1.333	0.931	rat_alt_gu_2012	Q+K
1.208	1.241	0.948	rat_alt_pu_2012	Q+K

## Sheet: SR_2013
Supplemental Table 5 The inflation factors of three models from SR in 2013
GLM	Q	Q+K	ENV	Model Chosen
1.126	1.125	1.038	rat_mutu_con_2013	Q+K
0.874	0.983	1.026	rat_mutu_cu_2013	Q
1.029	1.099	1.126	rat_mutu_bu_2013	GLM
1.037	1.038	1.028	rat_mutu_eu_2013	Q+K
0.853	0.962	0.986	rat_mutu_gu_2013	Q+K
0.859	0.986	1.033	rat_mutu_pu_2013	Q
1	1.123	1.002	rat_anta_con_2013	GLM
0.94	1.037	1.001	rat_anta_cu_2013	Q+K
1.298	1.001	1.05	rat_anta_bu_2013	Q
0.983	1.066	1.001	rat_anta_eu_2013	Q+K
0.934	0.992	1.002	rat_anta_gu_2013	Q+K
0.971	1.053	0.995	rat_anta_pu_2013	Q+K
1.071	1.224	1.03	rat_agg_con_2013	Q+K
1.099	0.944	0.891	rat_agg_cu_2013	Q
0.992	0.944	1.026	rat_agg_bu_2013	GLM
0.962	1.112	0.968	rat_agg_eu_2013	Q+K
1.167	1.278	0.958	rat_agg_gu_2013	Q+K
1.037	0.932	0.907	rat_agg_pu_2013	GLM
1.529	1.071	1	rat_alt_con_2013	Q+K
1.275	0.941	0.897	rat_alt_cu_2013	Q
1.025	0.918	0.931	rat_alt_bu_2013	GLM
0.936	0.869	0.961	rat_alt_eu_2013	Q+K
1.324	1.095	1.015	rat_alt_gu_2013	Q+K
1.115	0.932	0.909	rat_alt_pu_2013	Q

## Sheet: NM_2012
Supplemental Table 5 The inflation factors of three models from NM in 2012
GLM	Q	Q+K	ENV	Model Chosen
1.21	1.223	1.003	ram_mutu_con_2012	Q+K
1.439	1.344	0.899	ram_mutu_cu_2012	Q+K
0.978	1.11	0.746	ram_mutu_bu_2012	GLM
1.164	1.218	1.058	ram_mutu_eu_2012	Q+K
1.462	1.331	0.852	ram_mutu_gu_2012	Q+K
1.419	1.357	0.946	ram_mutu_pu_2012	Q+K
0.997	0.846	1.01	ram_anta_con_2012	GLM
0.844	0.861	1.005	ram_anta_cu_2012	Q+K
0.998	1.04	1.06	ram_anta_bu_2012	GLM
0.905	0.945	1.03	ram_anta_eu_2012	Q+K
0.947	0.98	1.007	ram_anta_gu_2012	Q+K
0.94	0.977	1.018	ram_anta_pu_2012	Q+K
1.142	1.148	0.998	ram_agg_con_2012	Q+K
1.252	1.34	1.013	ram_agg_cu_2012	Q+K
0.795	0.821	0.967	ram_agg_bu_2012	Q+K
1.303	1.324	0.998	ram_agg_eu_2012	Q+K
1.002	1.022	0.992	ram_agg_gu_2012	GLM
1.316	1.426	1.02	ram_agg_pu_2012	Q+K
0.957	1.009	1.012	ram_alt_con_2012	Q
1.19	1.278	1.027	ram_alt_cu_2012	Q+K
1.248	1.26	0.979	ram_alt_bu_2012	Q+K
0.813	0.842	0.881	ram_alt_eu_2012	Q+K
0.964	1.009	1.012	ram_alt_gu_2012	Q
1.278	1.389	1.03	ram_alt_pu_2012	Q+K

## Sheet: NM_2013
Supplemental Table 5 The inflation factors of three models from NM in 2013
GLM	Q	Q+K	ENV	Model Chosen
0.903	1.014	1.022	ram_mutu_con_2013	Q
0.858	0.946	1.005	ram_mutu_cu_2013	Q+K
1.017	1.103	1.076	ram_mutu_bu_2013	GLM
0.927	1.006	1.013	ram_mutu_eu_2013	Q
0.918	1.018	1.021	ram_mutu_gu_2013	Q
0.848	0.937	1.001	ram_mutu_pu_2013	Q+K
1.178	1.192	0.993	ram_anta_con_2013	Q+K
1.178	1.205	0.984	ram_anta_cu_2013	Q+K
1.137	1.262	1.027	ram_anta_bu_2013	Q+K
1.109	1.161	0.984	ram_anta_eu_2013	Q+K
1.133	1.153	0.998	ram_anta_gu_2013	Q+K
1.185	1.195	0.983	ram_anta_pu_2013	Q+K
1.111	1.083	1.042	ram_agg_con_2013	Q+K
0.827	0.903	0.984	ram_agg_cu_2013	Q+K
1.11	1.109	1.026	ram_agg_bu_2013	Q+K
0.941	0.992	1.004	ram_agg_eu_2013	Q+K
0.931	0.943	1.009	ram_agg_gu_2013	Q+K
0.862	0.95	0.987	ram_agg_pu_2013	Q+K
1.163	0.947	0.975	ram_alt_con_2013	Q+K
0.848	0.899	0.885	ram_alt_cu_2013	Q
1.001	1.048	1.008	ram_alt_bu_2013	GLM
0.925	0.895	0.953	ram_alt_eu_2013	Q+K
1.084	0.898	0.945	ram_alt_gu_2013	Q+K
0.872	0.953	0.978	ram_alt_pu_2013	Q+K

## Sheet: NA_2012
Supplemental Table 5 The inflation factors of three models from NA in 2012
GLM	Q	Q+K	ENV	Model Chosen
0.918	0.949	1.047	ada_mutu_con_2012	Q+K
0.865	0.898	0.991	ada_mutu_cu_2012	Q+K
1.022	0.976	0.983	ada_mutu_bu_2012	Q+K
0.849	0.885	0.958	ada_mutu_eu_2012	Q+K
0.886	0.887	0.934	ada_mutu_gu_2012	Q+K
0.882	0.914	1	ada_mutu_pu_2012	Q+K
1.045	1.038	0.878	ada_anta_con_2012	Q
0.839	0.869	0.94	ada_anta_cu_2012	Q+K
1.049	1.037	0.901	ada_anta_bu_2012	Q
0.864	0.902	0.972	ada_anta_eu_2012	Q+K
0.859	0.904	1.023	ada_anta_gu_2012	Q+K
0.879	0.901	0.902	ada_anta_pu_2012	Q+K
1.126	1.158	1.037	ada_agg_con_2012	Q+K
0.994	0.958	0.964	ada_agg_cu_2012	GLM
0.896	0.929	1.011	ada_agg_bu_2012	Q+K
1.076	1.086	0.985	ada_agg_eu_2012	Q+K
0.939	0.94	1.025	ada_agg_gu_2012	Q+K
0.981	0.976	0.996	ada_agg_pu_2012	Q+K
1.123	1.017	0.993	ada_alt_con_2012	Q+K
1.006	0.944	1.01	ada_alt_cu_2012	GLM
0.894	0.897	1.009	ada_alt_bu_2012	Q+K
1.148	1.126	1.007	ada_alt_eu_2012	Q+K
1.016	1.001	0.995	ada_alt_gu_2012	Q
0.981	0.967	0.992	ada_alt_pu_2012	Q+K

## Sheet: NA_2013
Supplemental Table 5 The inflation factors of three models of three models from NA in 2013
GGLM	Q	Q+K	ENV	Model Chosen
1.073	1.029	0.95	ada_mutu_con_2013	Q
0.999	1.039	1.004	ada_mutu_cu_2013	GLM
1.156	1.27	0.977	ada_mutu_bu_2013	Q+K
1.057	0.996	0.956	ada_mutu_eu_2013	Q
1.065	1.044	0.959	ada_mutu_gu_2013	Q+K
0.989	1.04	1.007	ada_mutu_pu_2013	Q+K
1.013	0.898	1.001	ada_anta_con_2013	Q+K
0.916	0.988	1.027	ada_anta_cu_2013	Q
0.968	1.073	1.027	ada_anta_bu_2013	Q+K
0.922	0.983	1.011	ada_anta_eu_2013	Q+K
0.977	1.065	1.019	ada_anta_gu_2013	Q+K
0.915	0.956	1.023	ada_anta_pu_2013	Q+K
1.045	1.098	0.823	ada_agg_con_2013	GLM
0.999	1.16	0.994	ada_agg_cu_2013	GLM
0.766	0.802	0.875	ada_agg_bu_2013	Q+K
1.048	1.012	1.004	ada_agg_eu_2013	Q+K
0.981	1.065	0.866	ada_agg_gu_2013	GLM
1.109	1.192	1.031	ada_agg_pu_2013	Q+K
1.022	0.984	1.006	ada_alt_con_2013	Q+K
0.908	1.021	0.965	ada_alt_cu_2013	Q
0.898	0.995	0.938	ada_alt_bu_2013	Q
0.864	0.891	0.914	ada_alt_eu_2013	Q+K
0.944	0.929	0.987	ada_alt_gu_2013	Q+K
1.072	1.178	1.027	ada_alt_pu_2013	Q+K
