# Supplementary material for: Disentangling leaf-microbiome interactions in Arabidopsis thaliana by network mapping
Source: Front Plant Sci. 2022 Oct 6;13:996121. doi: 10.3389/fpls.2022.996121 (PMC9583167; doi:10.3389/fpls.2022.996121)
Supplement: Supplementary file 7 [file Table_7.XLSX]

## Sheet: SU_2012
Supplemental Table 7 SNP-based heritability estimates in SU in 2012
env	chr	bp	h2
ull_agg_con_2012	4	5249599	0.0198912
ull_agg_con_2012	4	5254627	0.00154072
ull_agg_con_2012	4	5262482	0.00138478
ull_agg_con_2012	4	5260099	0.00403448
ull_agg_cu_2012	4	10032506	0.00368527
ull_agg_cu_2012	4	10049509	0.000546316
ull_agg_cu_2012	4	10096542	0.000355666
ull_agg_bu_2012	2	6972836	0.0226801
ull_agg_bu_2012	2	6971403	0.00366654
ull_agg_bu_2012	2	6972739	0.00224185
ull_agg_bu_2012	2	6974199	0.00468552
ull_agg_eu_2012	4	5254627	0.0112086
ull_agg_eu_2012	4	5260099	3.50209e-05
ull_agg_gu_2012	4	10032506	0.00352631
ull_agg_gu_2012	4	10096542	2.12685e-05
ull_agg_gu_2012	4	10035462	0.000772187
ull_alt_cu_2012	4	10049509	0.00569007
ull_alt_cu_2012	4	10096542	0.000265368
ull_alt_eu_2012	5	15942230	0.00888959
ull_alt_gu_2012	4	10032506	0.0032141
ull_alt_gu_2012	4	10049509	0.00211881
ull_anta_bu_2012	2	17663484	0.0105054
ull_anta_con_2012	3	13952054	0.00248539
ull_mutu_bu_2012	1	802259	0.0045257
ull_mutu_bu_2012	1	813208	0.000156817

## Sheet: SU_2013
Supplemental Table 7 SNP-based heritability estimates in SU in 2013
env	chr	bp	h2
ull_agg_con_2013	4	9162355	0.00624386
ull_agg_cu_2013	2	1945418	0.000297312
ull_agg_cu_2013	3	14990899	0.00027744
ull_agg_cu_2013	3	15085692	0
ull_agg_cu_2013	3	15094689	0.000111316
ull_agg_cu_2013	4	1782226	0.000253064
ull_agg_gu_2013	3	822575	0.00505566
ull_agg_pu_2013	3	14946443	0.00132531
ull_agg_pu_2013	3	15066186	0.000600102
ull_agg_pu_2013	3	15075923	0.000184484
ull_agg_pu_2013	3	16591372	0.00116945
ull_alt_con_2013	1	9164829	0.00310447
ull_alt_con_2013	3	8433380	0.004063
ull_alt_con_2013	3	8434580	0.00932564
ull_alt_con_2013	3	8434976	0.00726715
ull_alt_cu_2013	3	14990899	0.000450939
ull_alt_cu_2013	3	15085692	0.00114146
ull_alt_cu_2013	3	16591372	3.8961e-05
ull_alt_bu_2013	1	8170970	0.00218021
ull_alt_bu_2013	1	24022674	0.00308918
ull_alt_bu_2013	3	6170031	0.00278914
ull_alt_eu_2013	1	20144969	0.00811389
ull_alt_eu_2013	1	20147842	0.000511707
ull_alt_gu_2013	1	9247429	0.00962679
ull_alt_gu_2013	3	10939565	0.00498533
ull_alt_pu_2013	3	10890363	0.000611366
ull_alt_pu_2013	3	14946443	0.000336355
ull_alt_pu_2013	3	16591372	0.000685969
ull_anta_con_2013	1	5430776	0.000862824
ull_anta_con_2013	1	5470447	0.000456295
ull_anta_con_2013	5	16905847	0.00367416
ull_anta_con_2013	4	17758922	0.00174016
ull_anta_bu_2013	3	23354819	0.00317967
ull_anta_bu_2013	4	6573997	0.00173344
ull_anta_bu_2013	4	6574859	0.00042237
ull_anta_bu_2013	4	6575634	0.000579676
ull_anta_eu_2013	5	908395	0.00876075
ull_anta_eu_2013	5	3579220	1.81792e-05
ull_anta_eu_2013	5	3580630	0.0070594
ull_anta_gu_2013	1	21464712	0.00933599
ull_anta_gu_2013	5	2086159	0.007111
ull_anta_gu_2013	1	21466898	0.00034773
ull_anta_pu_2013	5	3578558	0.0115982
ull_mutu_con_2013	5	16911951	0.00446705
ull_mutu_con_2013	3	10166368	4.22466e-06
ull_mutu_con_2013	4	17986216	0.000226726
ull_mutu_con_2013	4	18079865	0.000944331
ull_mutu_con_2013	5	5818131	0.00117353
ull_mutu_bu_2013	3	2698552	0.000471088
ull_mutu_bu_2013	3	17032146	0.000871578
ull_mutu_bu_2013	3	20801652	0.000638821
ull_mutu_eu_2013	5	3580630	0.00775242
ull_mutu_eu_2013	5	9131	0.000820907
ull_mutu_gu_2013	3	16954881	0.00139986
ull_mutu_pu_2013	1	27861354	0.00723373

## Sheet: SR_2012
Supplemental Table 7 SNP-based heritability estimates in SR in 2012
env	chr	bp	h2
rat_agg_con_2012	5	5991593	0.00591186
rat_agg_con_2012	5	6002985	0.000774106
rat_agg_cu_2012	1	7743587	5.51537e-05
rat_agg_cu_2012	4	1269248	0.00452823
rat_agg_cu_2012	4	17387096	0.00310636
rat_agg_cu_2012	4	1269548	0.000831678
rat_agg_bu_2012	1	17899150	0.0493439
rat_agg_bu_2012	1	17897726	0.0271744
rat_agg_bu_2012	5	23866220	0.0137812
rat_agg_bu_2012	1	17906019	0.0522943
rat_agg_gu_2012	2	2474920	0.0019023
rat_agg_gu_2012	2	2693276	0.00199425
rat_agg_gu_2012	2	2884593	0.000612798
rat_agg_gu_2012	5	5870044	0.0101718
rat_agg_gu_2012	1	5519281	0.000802443
rat_agg_gu_2012	5	5873818	0.00330368
rat_alt_cu_2012	4	1260361	5.74311e-06
rat_alt_cu_2012	4	1269548	0.000918793
rat_alt_cu_2012	4	1365141	0.00177706
rat_alt_cu_2012	4	1269248	0.00652767
rat_alt_cu_2012	4	1378592	0.000380481
rat_alt_cu_2012	4	1377499	7.47888e-05
rat_alt_eu_2012	1	10655338	0.00602844
rat_alt_eu_2012	1	26638905	0.00696074
rat_alt_eu_2012	1	10662532	0.000188811
rat_alt_pu_2012	4	17387096	0.00179118
rat_alt_pu_2012	1	39751	0.00805367
rat_alt_pu_2012	1	46912	0.000325532
rat_anta_con_2012	4	14087002	0.000372816
rat_anta_con_2012	5	2576489	0.000228806
rat_anta_cu_2012	1	28920639	0.0168293
rat_anta_bu_2012	1	21374484	6.86308e-05
rat_anta_bu_2012	1	28124881	0.00125646
rat_anta_eu_2012	4	7999218	0.00971065
rat_anta_gu_2012	4	10814707	0.00923183
rat_anta_pu_2012	4	7999218	0.00277473
rat_anta_pu_2012	1	28920639	0.00177668
rat_anta_pu_2012	5	26701760	0.00133242
rat_anta_pu_2012	1	3353722	0.00204178
rat_mutu_con_2012	4	336078	0.00522396
rat_mutu_con_2012	4	14096632	0.00816243
rat_mutu_cu_2012	2	19101487	0.00574086
rat_mutu_cu_2012	5	24253871	0.000984174
rat_mutu_cu_2012	1	22197087	0.00346374
rat_mutu_cu_2012	2	5046902	0.00290313
rat_mutu_cu_2012	3	23349602	0.00132069
rat_mutu_eu_2012	4	336078	0.00114893
rat_mutu_eu_2012	4	463444	1.73631e-05
rat_mutu_eu_2012	4	13350958	0.00219736
rat_mutu_eu_2012	4	13964817	0.000847053
rat_mutu_eu_2012	4	14096632	0.00231521
rat_mutu_eu_2012	4	14115267	0.000846375
rat_mutu_eu_2012	5	7271121	0.00254276
rat_mutu_eu_2012	5	24253871	0.0046275
rat_mutu_gu_2012	1	22197087	0.00224897
rat_mutu_gu_2012	2	5046902	0.00213836
rat_mutu_gu_2012	4	373151	0.00105778
rat_mutu_gu_2012	4	7515391	0.000222476
rat_mutu_gu_2012	4	11244586	0.00055601
rat_mutu_pu_2012	1	22197087	0.00153728
rat_mutu_pu_2012	1	22199698	0.00137787
rat_mutu_pu_2012	2	5046902	0.00224196
rat_mutu_pu_2012	2	8461057	0.00341016

## Sheet: SR_2013
Supplemental Table 7 SNP-based heritability estimates in SR in 2013
env	chr	bp	h2
rat_agg_con_2013	5	7622182	0.00141052
rat_agg_con_2013	5	7625340	0.0014257
rat_agg_cu_2013	1	29354139	0.0120078
rat_agg_cu_2013	1	29356439	0.00756314
rat_agg_cu_2013	5	10456298	0.00289534
rat_agg_gu_2013	5	7622182	0.00339442
rat_agg_gu_2013	5	7625340	0.00204374
rat_agg_gu_2013	5	7634212	0.00117855
rat_agg_gu_2013	5	7631698	0.000139516
rat_agg_pu_2013	3	18428989	0.00220554
rat_agg_pu_2013	4	2828054	0.00212584
rat_agg_pu_2013	5	15541198	0.00241365
rat_alt_cu_2013	3	18428989	0.00163327
rat_alt_cu_2013	4	2828054	0.00146007
rat_alt_cu_2013	5	10456298	0.00154596
rat_alt_cu_2013	5	15541198	0.00183595
rat_alt_eu_2013	5	171768	0.00203809
rat_alt_eu_2013	4	364103	0.00209495
rat_alt_eu_2013	3	17469075	0.00268372
rat_alt_pu_2013	5	15541198	0.00387529
rat_anta_con_2013	2	5671843	0.0149881
rat_anta_con_2013	2	5672040	0.00264053
rat_anta_eu_2013	3	6511452	0.0279531
rat_anta_eu_2013	3	6513860	0.0124533
rat_anta_pu_2013	5	18470665	0.0248756
rat_anta_pu_2013	5	18469740	0.00317222
rat_mutu_con_2013	5	15370287	0.00241707
rat_mutu_con_2013	5	18276212	0.0307784
rat_mutu_con_2013	5	18653402	4.24509e-06
rat_mutu_con_2013	5	18276233	0.024098
rat_mutu_cu_2013	5	15370287	0.00697934
rat_mutu_cu_2013	1	22444055	0.0033703
rat_mutu_bu_2013	3	11681969	0.00301952
rat_mutu_bu_2013	4	4250769	0.00244986
rat_mutu_gu_2013	2	12986516	0.00262425
rat_mutu_gu_2013	3	3691930	0.00246384
rat_mutu_gu_2013	3	3847644	0.00491749
rat_mutu_pu_2013	1	27073463	0.0103345
rat_mutu_pu_2013	5	15370287	0.00541878
rat_mutu_pu_2013	4	15351637	2.106e-05

## Sheet: NM_2012
Supplemental Table 7 SNP-based heritability estimates in NM in 2012
env	chr	bp	h2
ram_agg_con_2012	1	20392395	0.00423241
ram_agg_con_2012	3	449023	0.0026975
ram_agg_con_2012	3	2668100	0.0040939
ram_agg_con_2012	3	19444557	0.00493366
ram_agg_cu_2012	1	21509169	0.00597978
ram_agg_cu_2012	3	12843486	0.00616115
ram_agg_bu_2012	2	12699684	0.0322007
ram_agg_gu_2012	1	22511298	0.00997393
ram_alt_bu_2012	1	16174272	0.00349307
ram_alt_eu_2012	1	16157015	0.00651922
ram_alt_eu_2012	1	16157384	3.18761e-05
ram_alt_eu_2012	1	16156993	0.000455499
ram_anta_con_2012	4	14668571	2.74125e-06
ram_anta_con_2012	5	9503441	0.000242808
ram_anta_con_2012	1	30038832	4.09071e-05
ram_anta_con_2012	4	14575568	0.000121482
ram_anta_con_2012	3	15344298	0.000149339
ram_anta_con_2012	1	30063519	2.3651e-06
ram_anta_con_2012	1	11715788	0.000486169
ram_anta_con_2012	2	3604027	0.00329548
ram_anta_cu_2012	3	20640866	0.0302283
ram_anta_bu_2012	4	18259395	9.14907e-07
ram_anta_bu_2012	2	14036569	2.51921e-05
ram_anta_bu_2012	4	14575568	0.000452615
ram_anta_bu_2012	3	17994398	0.000453914
ram_anta_bu_2012	3	5724248	0.000215527
ram_anta_bu_2012	2	3604027	0.0038839
ram_anta_eu_2012	4	14575568	0.0245505
ram_anta_eu_2012	4	14604571	7.20547e-05
ram_anta_eu_2012	4	14592412	0.00022724
ram_anta_eu_2012	4	14603370	7.20547e-05
ram_anta_gu_2012	1	13491696	0.00441707
ram_anta_gu_2012	1	19128874	0.00273335
ram_anta_gu_2012	2	14071762	0.00097339
ram_anta_gu_2012	3	14448484	0.00281946
ram_anta_pu_2012	4	14575568	0.00491713
ram_anta_pu_2012	1	29231415	0.00324939
ram_anta_pu_2012	1	29355290	0.00136924
ram_anta_pu_2012	1	29358173	0.000494132
ram_anta_pu_2012	1	29434270	0.00059256
ram_anta_pu_2012	5	21605527	0.0037583
ram_mutu_con_2012	1	22902143	1.358e-06
ram_mutu_con_2012	3	10729162	9.19173e-06
ram_mutu_con_2012	3	10745276	1.53712e-07
ram_mutu_con_2012	5	4243598	1.47599e-06
ram_mutu_con_2012	5	4382426	1.56498e-06
ram_mutu_cu_2012	4	9260006	0.00043004
ram_mutu_cu_2012	4	9309784	0.00580721
ram_mutu_cu_2012	4	9624120	0.00348622
ram_mutu_cu_2012	4	9263830	0.00318235
ram_mutu_bu_2012	4	14669533	0.0023538
ram_mutu_bu_2012	4	5007611	2.88837e-05
ram_mutu_bu_2012	2	16743703	4.48747e-05
ram_mutu_bu_2012	4	14668571	3.99862e-07
ram_mutu_gu_2012	4	9260006	0.000190237
ram_mutu_gu_2012	4	9309784	0.00151626
ram_mutu_gu_2012	4	9469646	0.0017934
ram_mutu_gu_2012	4	9396861	0.00027313
ram_mutu_gu_2012	4	9624120	0.00169605
ram_mutu_gu_2012	4	9263830	0.00227213
ram_mutu_pu_2012	4	9260006	0.000165743
ram_mutu_pu_2012	4	9309784	0.0015728
ram_mutu_pu_2012	4	9624120	0.000841278
ram_mutu_pu_2012	4	9263830	0.0009241

## Sheet: NM_2013
Supplemental Table 7 SNP-based heritability estimates in NM in 2013
env	chr	bp	h2
ram_agg_con_2013	5	3585544	0.0318202
ram_agg_con_2013	5	3586778	0.00152282
ram_agg_con_2013	5	3586892	0.0144553
ram_agg_cu_2013	1	11963566	0.00209029
ram_agg_cu_2013	1	12187150	0.00161682
ram_agg_eu_2013	5	3585544	0.0564057
ram_agg_eu_2013	5	3586252	0.00127241
ram_agg_eu_2013	5	3586778	0.0281386
ram_agg_gu_2013	4	2221047	0.000716897
ram_agg_gu_2013	4	2223507	0.00107617
ram_agg_gu_2013	1	25990765	0.00288486
ram_agg_gu_2013	4	687995	0.00174933
ram_alt_cu_2013	5	19948477	0.00184359
ram_alt_cu_2013	5	19948859	0.00742638
ram_alt_pu_2013	5	17913080	0.00247147
ram_anta_con_2013	5	8515310	0.127856
ram_anta_con_2013	5	8515823	0.0164257
ram_anta_con_2013	5	8517411	0.00277503
ram_anta_con_2013	5	8515397	0.0312196
ram_anta_con_2013	5	8520293	0.000284811
ram_anta_cu_2013	5	15766269	0.0253286
ram_anta_bu_2013	5	1117554	0.00370525
ram_anta_bu_2013	5	2766544	0.00218131
ram_anta_eu_2013	4	2761209	0.035565
ram_anta_eu_2013	4	2761133	0.0164448
ram_anta_eu_2013	1	23368361	0.0110597
ram_anta_eu_2013	1	23369410	0.0349547
ram_anta_eu_2013	1	23372693	0.0575937
ram_anta_gu_2013	1	24208844	0.005854
ram_anta_gu_2013	2	3984019	0.00658393
ram_anta_pu_2013	1	24208844	0.00785388
ram_anta_pu_2013	2	3984019	0.0128476
ram_mutu_con_2013	1	22263209	0.0174939
ram_mutu_cu_2013	1	22263209	0.0211899
ram_mutu_eu_2013	1	22263209	0.0140652
ram_mutu_eu_2013	1	17275479	0.0084014
ram_mutu_eu_2013	2	8287529	0.0101512
ram_mutu_gu_2013	1	22263209	0.0154037
ram_mutu_pu_2013	1	22263209	0.0130973
ram_mutu_pu_2013	2	8285150	0.0089118

## Sheet: NA_2012
Supplemental Table 7 SNP-based heritability estimates in NA in 2012
env	chr	bp	h2
ada_agg_con_2012	4	1060632	0.00277376
ada_agg_con_2012	4	12052868	0.00338813
ada_agg_cu_2012	3	1657697	0.000676336
ada_agg_cu_2012	3	1697983	0.00255526
ada_agg_cu_2012	5	517725	0.000447854
ada_agg_cu_2012	5	9227833	8.62111e-05
ada_agg_cu_2012	3	1707991	0.00390745
ada_agg_cu_2012	4	4845944	0.00111481
ada_agg_cu_2012	3	1730642	5.54135e-06
ada_agg_cu_2012	4	6453138	0.000553438
ada_agg_cu_2012	4	18259859	0.000422735
ada_agg_cu_2012	3	1641554	0.00222213
ada_agg_eu_2012	2	13369796	0.00173535
ada_agg_eu_2012	3	11618643	0.00157733
ada_agg_eu_2012	5	6881818	2.03249e-05
ada_agg_gu_2012	3	11771833	0.00364864
ada_agg_gu_2012	4	4846418	0.00348724
ada_agg_gu_2012	3	14442077	0.000290271
ada_agg_pu_2012	1	28571140	0.00063478
ada_agg_pu_2012	2	3940051	0.00096843
ada_agg_pu_2012	3	1707991	5.80933e-05
ada_agg_pu_2012	3	2101643	0.00087006
ada_agg_pu_2012	3	1743792	0.00175412
ada_agg_pu_2012	3	14442077	0.000473504
ada_alt_con_2012	5	8403006	0.00772896
ada_alt_cu_2012	4	18259491	0.00102757
ada_alt_cu_2012	3	1735627	0.000653966
ada_alt_cu_2012	4	6445357	0.000614955
ada_alt_cu_2012	2	18228351	0.00088115
ada_alt_eu_2012	3	726008	0.00631067
ada_alt_eu_2012	3	11027190	0.00763922
ada_alt_pu_2012	2	3940051	0.00150114
ada_alt_pu_2012	3	1707991	0.00124979
ada_alt_pu_2012	3	2101643	0.00108809
ada_anta_con_2012	1	8170970	0.00063779
ada_anta_con_2012	3	6168666	0.00379471
ada_anta_con_2012	4	2251145	0.00232622
ada_anta_con_2012	5	18525098	0.00143978
ada_anta_con_2012	3	6166850	0.000327073
ada_anta_bu_2012	1	8170970	0.000735733
ada_anta_bu_2012	3	6168666	0.0021989
ada_anta_bu_2012	4	2251145	0.0025584
ada_anta_bu_2012	5	18525098	0.00152031
ada_mutu_con_2012	1	10798024	0.00102953
ada_mutu_con_2012	1	17894989	0.00203855
ada_mutu_con_2012	1	29907293	6.7065e-05
ada_mutu_con_2012	5	7550589	0.00115556
ada_mutu_con_2012	5	26063883	0.00903642
ada_mutu_con_2012	5	26064835	0.00413807
ada_mutu_con_2012	5	9822260	0.000324198
ada_mutu_cu_2012	2	14847734	0.0105978
ada_mutu_cu_2012	4	7646350	0.011959
ada_mutu_bu_2012	1	10892037	0.00496569
ada_mutu_bu_2012	1	10965274	0.00613553
ada_mutu_eu_2012	3	15512068	0.00687663
ada_mutu_eu_2012	5	9756819	0.00705016
ada_mutu_gu_2012	1	8976620	0.0120968
ada_mutu_gu_2012	1	9121290	0.00363163
ada_mutu_pu_2012	2	14847734	0.00952615
ada_mutu_pu_2012	4	7646350	0.00881502

## Sheet: NA_2013
Supplemental Table 7 SNP-based heritability estimates in NA in 2013
env	chr	bp	h2
ada_agg_cu_2013	2	17387856	0.000319197
ada_agg_cu_2013	3	6754875	0.000368151
ada_agg_cu_2013	3	9019245	0.000630651
ada_agg_cu_2013	4	6222884	0.000318671
ada_agg_cu_2013	5	6576354	0.000395883
ada_agg_eu_2013	1	5487901	0.00343379
ada_agg_eu_2013	2	16672406	0.00445264
ada_agg_pu_2013	3	9018311	0.00157184
ada_agg_pu_2013	5	6576354	0.00130512
ada_agg_pu_2013	2	16726070	0.000396913
ada_agg_pu_2013	3	5364963	0.000766004
ada_agg_pu_2013	3	5346161	0.00267169
ada_alt_con_2013	1	27529363	0.0117501
ada_alt_cu_2013	2	18290468	0.000781856
ada_alt_cu_2013	3	6754875	0.000539497
ada_alt_cu_2013	4	6222884	0.000383598
ada_alt_cu_2013	5	6576354	0.000319451
ada_alt_bu_2013	5	8480479	0.00256157
ada_alt_bu_2013	5	8480809	0.0121755
ada_alt_bu_2013	5	8485948	0.00148022
ada_alt_bu_2013	5	8466286	0.0207279
ada_alt_bu_2013	5	8466461	0.00807725
ada_alt_eu_2013	5	2105367	0.00554025
ada_alt_pu_2013	3	5631875	0.00133588
ada_alt_pu_2013	3	9019245	0.00127305
ada_alt_pu_2013	5	6576354	0.000821629
ada_alt_pu_2013	2	16726070	0.000446415
ada_anta_con_2013	1	17098082	0.00401463
ada_anta_con_2013	4	3780759	0.00319145
ada_anta_bu_2013	4	3780759	0.0103215
ada_anta_bu_2013	3	11024509	0.0137603
ada_anta_eu_2013	1	17098082	0.00821966
ada_anta_gu_2013	2	2919987	0.00705516
ada_anta_pu_2013	4	3780759	0.00680125
ada_anta_pu_2013	3	11024509	0.0108275
ada_mutu_con_2013	5	19780046	0.0127064
ada_mutu_con_2013	5	19781572	0.000257976
ada_mutu_eu_2013	5	19780046	0.0200578
ada_mutu_eu_2013	5	19781649	0.000472226
ada_mutu_gu_2013	3	1068505	0.00169069
ada_mutu_gu_2013	3	5959510	0.0403791
ada_mutu_gu_2013	3	5961332	0.0585298
ada_mutu_pu_2013	2	7551978	0.00695786
ada_mutu_pu_2013	1	27369935	0.00627763
