# Supplementary material for: Disentangling leaf-microbiome interactions in Arabidopsis thaliana by network mapping
Source: Front Plant Sci. 2022 Oct 6;13:996121. doi: 10.3389/fpls.2022.996121 (PMC9583167; doi:10.3389/fpls.2022.996121)
Supplement: Supplementary file 8 [file Table_8.XLSX]

## Sheet: SU_2012
Supplemental Table 8 The hub SNPs and gene description
env	chr	position	Allele	gene_id	Gene Description
ull_mutu_bu_2012	1	802259	A/T	AT1G03270	CBS domain protein with a domain protein (DUF21);(source:Araport11)
ull_mutu_bu_2012	1	812466	C/G	AT1G03290	ELKS/Rab6-interacting/CAST family protein;(source:Araport11)
ull_anta_con_2012	3	13952054	C/T	AT3G33142	transposable_element_gene;(source:Araport11);gypsy-like retrotransposon family (Athila), has a 7.5e-203 P-value blast match to GB:CAA57397 Athila ORF 1 (Arabidopsis thaliana);(source:TAIR10)
ull_anta_bu_2012	2	17663484	T/A	LBD16(AT2G42430)	LOB-domain protein gene LBD16. This gene contains one auxin-responsive element (AuxRE). Regluates lateral root formation.
ull_agg_con_2012	4	5249599	T/A	AT4G08310	DNA ligase;(source:Araport11)
ull_agg_con_2012	4	5254627	G/A	TPR8(AT4G08320)	Encodes one of the 36 carboxylate clamp (CC)-tetratricopeptide repeat (TPR) proteins (Prasad 2010, Pubmed ID: 20856808) with potential to interact with Hsp90/Hsp70 as co-chaperones.
ull_agg_con_2012	4	5262482	G/A	AT4G08336	transposable_element_gene;(source:Araport11);similar to unknown protein [Arabidopsis thaliana] (TAIR:AT3G42810.1);(source:TAIR10)
ull_agg_con_2012	4	5258619	C/T	AT4G08333	transposable_element_gene;(source:Araport11);Mutator-like transposase family, has a 3.9e-53 P-value blast match to Q9SHN7 /450-633 Pfam PF03108 MuDR family transposase (MuDr-element domain);(source:TAIR10)
ull_agg_cu_2012	4	10032506	T/G	AT4G18070	suppressor;(source:Araport11)
ull_agg_cu_2012	4	10096542	A/G	AT4G18260	Cytochrome b561/ferric reductase transmembrane protein family;(source:Araport11)
ull_agg_cu_2012	4	10035462	A/T	AT4G18100	Ribosomal protein L32e;(source:Araport11)
ull_agg_bu_2012	2	6972836	C/T	AT2G16018	hypothetical protein;(source:Araport11)
ull_agg_bu_2012	2	6971403	G/A	AT2G06535	None;(source:Araport11)
ull_agg_bu_2012	2	6974199	T/G	AT2G16030	S-adenosyl-L-methionine-dependent methyltransferases superfamily protein;(source:Araport11)
ull_agg_eu_2012	4	5254627	G/A	TPR8(AT4G08320)	Encodes one of the 36 carboxylate clamp (CC)-tetratricopeptide repeat (TPR) proteins (Prasad 2010, Pubmed ID: 20856808) with potential to interact with Hsp90/Hsp70 as co-chaperones.
ull_agg_eu_2012	4	5258619	C/T	AT4G08333	transposable_element_gene;(source:Araport11);Mutator-like transposase family, has a 3.9e-53 P-value blast match to Q9SHN7 /450-633 Pfam PF03108 MuDR family transposase (MuDr-element domain);(source:TAIR10)
ull_agg_gu_2012	4	10032506	T/G	AT4G18070	suppressor;(source:Araport11)
ull_agg_gu_2012	4	10096542	A/G	AT4G18260	Cytochrome b561/ferric reductase transmembrane protein family;(source:Araport11)
ull_agg_gu_2012	4	10035462	A/T	AT4G18100	Ribosomal protein L32e;(source:Araport11)
ull_alt_cu_2012	4	10096542	A/G	AT4G18260	Cytochrome b561/ferric reductase transmembrane protein family;(source:Araport11)
ull_alt_cu_2012	4	10035462	A/T	AT4G18100	Ribosomal protein L32e;(source:Araport11)
ull_alt_gu_2012	4	10032506	T/G	AT4G18070	suppressor;(source:Araport11)
ull_alt_gu_2012	4	10035462	A/T	AT4G18100	Ribosomal protein L32e;(source:Araport11)

## Sheet: SU_2013
Supplemental Table 8 The hub SNPs and gene description
env	chr	position	Allele	gene_id	Gene Description
ull_mutu_con_2013	5	16911951	G/A	UBL5(AT5G42300)	Ubiquitin like protein that appears to play a role in pre-mRNA splicing.
ull_mutu_con_2013	3	10166368	A/C	AT3G27470	lysine ketoglutarate reductase trans-splicing protein (DUF707);(source:Araport11)
ull_mutu_con_2013	4	18079511	G/A	AT4G38710	glycine-rich protein;(source:Araport11)
ull_mutu_con_2013	5	5818131	T/G	AT5G17650	glycine/proline-rich protein;(source:Araport11)
ull_mutu_bu_2013	3	2698552	G/A	PYD4(AT3G08860)	Encodes a protein that is predicted to have beta-alanine aminotransferase activity.
ull_mutu_eu_2013	5	3580630	G/A	AT5G11230	Nucleotide-sugar transporter family protein;(source:Araport11)
ull_mutu_gu_2013	3	16954412	T/C	UTR5(AT3G46180)	UDP-galactose transporter 5;(source:Araport11)
ull_mutu_pu_2013	1	27861354	C/A	AT1G74088	galacturonosyltransferase;(source:Araport11)
ull_anta_con_2013	1	5430776	G/A	NRB4(AT1G15780)	mediator of RNA polymerase II transcription subunit 15a-like protein;(source:Araport11)
ull_anta_con_2013	1	5470447	T/A	AT1G15920	Deadenylase.
ull_anta_con_2013	5	16905771	T/G	AT5G42280	Cysteine/Histidine-rich C1 domain family protein;(source:Araport11)
ull_anta_con_2013	4	17758922	C/T	MYB87(AT4G37780)	"encoded by the Myb-like transcription factor MYB87, regulates axillary meristem formation, expressed throughout the plant. Member of the R2R3 factor gene family."
ull_anta_bu_2013	3	23354819	C/T	AT3G63210	encodes a novel zinc-finger protein with a proline-rich N-terminus, identical to senescence-associated protein SAG102
ull_anta_bu_2013	4	6573997	T/C	IQD16(AT4G10640)	Overexpression of IQD16 in transgenic Arabidopsis Pro35:IQD16 lines alters microtubule organization, cell shape, and plant growth. Phenotypes are reminiscent of lng1-1D plants, which overexpress LNG1/TRM2. IQD16 induces elongation of aerial tissues.
ull_anta_bu_2013	4	6574859	T/C	AT4G10650	P-loop containing nucleoside triphosphate hydrolases superfamily protein;(source:Araport11)
ull_anta_eu_2013	5	908395	C/T	AT5G03590	GDSL-motif esterase/acyltransferase/lipase. Enzyme group with broad substrate specificity that may catalyze acyltransfer or hydrolase reactions with lipid and non-lipid substrates.
ull_anta_eu_2013	5	3580630	G/A	AT5G11230	Nucleotide-sugar transporter family protein;(source:Araport11)
ull_anta_gu_2013	1	21464712	C/A	CAT2	#N/A
ull_anta_gu_2013	5	2086159	C/T	AT5G06740	Concanavalin A-like lectin protein kinase family protein;(source:Araport11)
ull_agg_cu_2013	3	15094689	G/A	AT3G43120	SAUR-like auxin-responsive protein family;(source:Araport11)
ull_agg_pu_2013	3	14946443	A/C	AT3G42860	zinc knuckle (CCHC-type) family protein;(source:Araport11)
ull_agg_pu_2013	3	15066186	C/T	AT3G43060	transposable_element_gene;(source:Araport11);pseudogene, hypothetical protein;(source:TAIR10)
ull_agg_pu_2013	3	15075923	C/A	LCR33(AT3G43083)	Encodes a member of a family of small,secreted, cysteine rich protein with sequence similarity to the PCP (pollen coat protein) gene family.
ull_agg_pu_2013	3	16591372	G/A	AT3G45253	transposable_element_gene;(source:Araport11);non-LTR retrotransposon family (LINE), has a 3.0e-48 P-value blast match to GB:AAA67727 reverse transcriptase (LINE-element) (Mus musculus);(source:TAIR10)
ull_alt_con_2013	1	9164829	A/C	AT1G26520	Cobalamin biosynthesis CobW-like protein;(source:Araport11)
ull_alt_con_2013	3	8434580	G/C	AT3G04495	None;(source:Araport11)
ull_alt_cu_2013	3	16591372	G/A	AT3G45253	transposable_element_gene;(source:Araport11);non-LTR retrotransposon family (LINE), has a 3.0e-48 P-value blast match to GB:AAA67727 reverse transcriptase (LINE-element) (Mus musculus);(source:TAIR10)
ull_alt_cu_2013	5	26544180	T/C	AT5G66470	GTP-binding protein Era-like protein;(source:Araport11)
ull_alt_bu_2013	1	8170970	A/G	MDP40(AT1G23060)	hypothetical protein;(source:Araport11)
ull_alt_bu_2013	1	24022674	T/G	ENODL8(AT1G64640)	early nodulin-like protein 8;(source:Araport11)
ull_alt_bu_2013	3	6170031	A/G	HON4(AT3G18035)	A linker histone like protein
ull_alt_eu_2013	1	20144969	C/A	GLIP2(AT1G53940)	Encodes a lipase, has in vitro lipase activity with p-nitrophenyl acetate and p-nitrophenyl butyrate, gene expression induced by hormones, negatively regulates auxin signaling, involved in disease resistance
ull_alt_eu_2013	1	20147842	C/G	AT1G53950	ubiquitin-40S ribosomal S27a-like protein;(source:Araport11)
ull_alt_gu_2013	1	9247429	A/C	AT1G26750	hypothetical protein;(source:Araport11)
ull_alt_pu_2013	3	10890363	C/T	AT3G28870	paired amphipathic helix SIN3-like protein;(source:Araport11)
ull_alt_pu_2013	3	14946443	A/C	AT3G42860	zinc knuckle (CCHC-type) family protein;(source:Araport11)
ull_alt_pu_2013	3	16591372	G/A	AT3G45253	transposable_element_gene;(source:Araport11);non-LTR retrotransposon family (LINE), has a 3.0e-48 P-value blast match to GB:AAA67727 reverse transcriptase (LINE-element) (Mus musculus);(source:TAIR10)

## Sheet: SR_2012
Supplemental Table 8 The hub SNPs and gene description
env	chr	position	Allele	gene_id	Gene Description
rat_mutu_con_2012	4	336078	G/T	AT4G00780	TRAF-like family protein;(source:Araport11)
rat_mutu_cu_2012	5	24253871	C/G	AT5G60250	zinc finger (C3HC4-type RING finger) family protein;(source:Araport11)
rat_mutu_cu_2012	2	5046902	A/T	AT2G12460	transposable_element_gene;(source:Araport11);expressed protein, similar to GB:AAC28203;(source:TAIR10)
rat_mutu_eu_2012	4	336078	G/T	AT4G00780	TRAF-like family protein;(source:Araport11)
rat_mutu_eu_2012	4	463444	A/G	GT72B1(AT4G01070)	the glycosyltransferase (UGT72B1) is involved in metabolizing xenobiotica (chloroaniline and chlorophenole). Comparison between wild type and knock-out mutant demonstrates the central role of this gene for metabolizing chloroaniline but significantly less for chlorophenole. The glucosyltransferase preferred UDP-xylose over UDP-glucose indicating its (additional) functioning as a xylosyltransferas…
rat_mutu_eu_2012	4	13350958	G/A	GAMT1(AT4G26420)	A member of the Arabidopsis SABATH methyltransferase gene family. Encodes GAMT1, a methyltransferase that uses S-adenosine-L-methionine (SAM) as a methyl donor to methylate the carboxyl group of GAs, resulting in the methyl esters of GAs (MeGAs). Expressed most highly in the siliques during seed development. SABATH family methyltransferase.
rat_mutu_eu_2012	5	7271121	T/A	AT5G00440	novel transcribed region;(source:Araport11)
rat_mutu_eu_2012	5	24253871	C/G	AT5G60250	zinc finger (C3HC4-type RING finger) family protein;(source:Araport11)
rat_mutu_gu_2012	2	5046902	A/T	AT2G12460	transposable_element_gene;(source:Araport11);expressed protein, similar to GB:AAC28203;(source:TAIR10)
rat_mutu_gu_2012	4	7515391	C/G	AT4G12780	Negative regulation of growth and endocytosis, most likely as a result of inhibition of the recruitment of clathrin to endocytic pits. Overexpression inhbits recruitment of clathrin resulting in negative regulation of endocytosis and developmental arrest.
rat_mutu_gu_2012	4	11244586	C/A	AT4G21060	Encodes an endomembrane system-localized, hydroxyproline-O-galactosyltransferase specific for arabinogalactan-protein biosynthesis.
rat_mutu_pu_2012	1	22199698	C/T	PUB19(AT1G60190)	Encodes PUB19, a plant U-box armadillo repeat protein. Involved in salt inhibition of germination together with PUB18. The mRNA is cell-to-cell mobile.
rat_mutu_pu_2012	2	5046902	A/T	AT2G12460	transposable_element_gene;(source:Araport11);expressed protein, similar to GB:AAC28203;(source:TAIR10)
rat_mutu_pu_2012	2	8461057	C/T	AT2G19530	transmembrane protein;(source:Araport11)
rat_agg_con_2012	5	2576489	G/C	GDPD6(AT5G08030)	Encodes a member of the glycerophosphodiester phosphodiesterase (GDPD) family.
rat_agg_con_2012	5	2577074	T/C	TOM5(AT5G08040)	mitochondrial import receptor subunit TOM5-like protein;(source:Araport11)
rat_agg_cu_2012	1	28920639	G/C	AT1G76960	Unknown protein, contains WRKY40 binding motifs.
rat_agg_bu_2012	1	28124881	G/A	AT1G74860	hypothetical protein;(source:Araport11)
rat_agg_gu_2012	4	10814707	A/C	KUP9(AT4G19960)	Encodes a potassium ion transmembrane transporter. Also mediates cesium uptake when expressed in E. coli. The mRNA is cell-to-cell mobile.
rat_agg_pu_2012	1	28920639	G/C	AT1G76960	Unknown protein, contains WRKY40 binding motifs.
rat_agg_pu_2012	5	26701760	A/G	AT5G66860	Ribosomal protein L25/Gln-tRNA synthetase, anti-codon-binding domain-containing protein;(source:Araport11)
rat_anta_con_2012	5	5991593	G/A	APRL7(AT5G18120)	Encodes a protein disulfide isomerase-like (PDIL) protein, a member of a multigene family within the thioredoxin (TRX) superfamily. This protein also belongs to the adenosine 5'-phosphosulfate reductase-like (APRL) group.
rat_anta_con_2012	5	6002985	G/T	AT5G18160	F-box and associated interaction domains-containing protein;(source:Araport11)
rat_anta_cu_2012	4	1269248	C/T	AT4G02860	Phenazine biosynthesis PhzC/PhzF protein;(source:Araport11)
rat_anta_bu_2012	1	17897726	C/T	D—CDES	#N/A
rat_anta_bu_2012	5	23866220	G/A	SBT4.13(AT5G59120)	SBT4.13 subtilase. Activity is inhibited by SPI-1.
rat_anta_bu_2012	1	17906019	C/T	AT1G48430	Dihydroxyacetone kinase;(source:Araport11)
rat_anta_bu_2012	1	17907976	A/G	AT1G48440	B-cell receptor-associated 31-like protein;(source:Araport11)
rat_anta_gu_2012	2	2693276	G/C	AT2G06760	transposable_element_gene;(source:Araport11);hAT-like transposase family (hobo/Ac/Tam3), has a 1.4e-38 P-value blast match to GB:CAA29005 ORFa of Maize Ac (hAT-element) (Zea mays);(source:TAIR10)
rat_anta_gu_2012	2	2884593	C/T	AT2G06980	transposable_element_gene;(source:Araport11);pseudogene, hypothetical protein;(source:TAIR10)
rat_anta_gu_2012	5	5870044	C/T	VAR3(AT5G17790)	Encodes a zinc-finger motif containing protein that is essential for chloroplast RNA editing. The protein physically interacts with ORRM1 and other components of chloroplast editosomes. VAR3 is a part of a protein complex required for normal chloroplast and palisade cell development. Mutants display a variegated phenotype due to somatic areas lacking or containing developmentally retarded chlorop…
rat_anta_gu_2012	1	5519281	T/G	WAKL6(AT1G16110)	Encodes a WAK-like receptor-like kinase with a cytoplasmic Ser/Thr protein kinase domain and an extracellular domain with EGF-like repeats. It has been shown to be localized to the cell wall.
rat_alt_cu_2012	4	1260361	C/T	AT4G02820	Pentatricopeptide repeat (PPR) superfamily protein;(source:Araport11)
rat_alt_cu_2012	4	1365141	G/A	BSL1(AT4G03080)	Protein phosphatase which promotes stomatal ACD by establishing kinase-based signalling asymmetry in the two daughter cells.
rat_alt_cu_2012	4	1269248	C/T	AT4G02860	Phenazine biosynthesis PhzC/PhzF protein;(source:Araport11)
rat_alt_cu_2012	4	1377499	C/G	RBP—DR1	#N/A
rat_alt_eu_2012	1	10655338	T/C	CIPK23(AT1G30270)	Arabidopsis thaliana CBL-interacting protein kinase 23. CIPK23 serves as a positive regulator of the potassium transporter AKT1 by directly phosphorylating AKT1. CIPK23 is activated by the binding of two calcineurin B-like proteins, CBL1 and CBL9. The mRNA is cell-to-cell mobile.
rat_alt_eu_2012	1	26638905	A/G	AT1G70650	Ran BP2/NZF zinc finger-like superfamily protein;(source:Araport11)
rat_alt_pu_2012	1	39751	G/T	UMAMIT28(AT1G01070)	Encodes a plasma membrane-localized amino acid transporter likely involved in amino acid export in the developing seed.
rat_alt_pu_2012	1	46912	G/A	AT1G01080	RNA-binding (RRM/RBD/RNP motifs) family protein;(source:Araport11)

## Sheet: SR_2013
Supplemental Table 8 The hub SNPs and gene description
env	chr	position	Allele	gene_id	Gene Description
rat_mutu_con_2013	5	15370287	C/T	AT5G38393	pseudogene of F-box/RNI-like superfamily protein;(source:Araport11)
rat_mutu_con_2013	5	18276212	G/A	AT5G45180	Flavin-binding monooxygenase family protein;(source:Araport11)
rat_mutu_con_2013	5	18652132	G/A	AT5G45990	crooked neck protein, putative / cell cycle protein;(source:Araport11)
rat_mutu_cu_2013	5	15370287	C/T	AT5G38393	pseudogene of F-box/RNI-like superfamily protein;(source:Araport11)
rat_mutu_bu_2013	3	11681969	G/A	AT3G29783	transposable_element_gene;(source:Araport11);copia-like retrotransposon family, has a 4.3e-193 P-value blast match to gb|AAO73523.1| gag-pol polyprotein (Glycine max) (SIRE1) (Ty1_Copia-family);(source:TAIR10)
rat_mutu_pu_2013	1	27073463	C/T	AT1G09277	None;(source:Araport11)
rat_mutu_pu_2013	5	15370287	C/T	AT5G38393	pseudogene of F-box/RNI-like superfamily protein;(source:Araport11)
rat_mutu_pu_2013	4	15351278	C/G	GLR2.4(AT4G31710)	member of Putative ligand-gated ion channel subunit family
rat_anta_con_2013	2	5671604	T/G	SLO2(AT2G13600)	Encodes a pentatricopeptide repeat protein belonging to the E+ subclass of the P-L-S subfamily. It is localized to the mitochondrion, affects several RNA editing sites, and is required for carbon energy balance in Arabidopsis by maintaining the abundance and/or activity of complexes I, III and IV of the mitochondrial electron transport chain.
rat_anta_eu_2013	3	6513161	C/G	Tic62(AT3G18890)	NAD(P)-binding Rossmann-fold superfamily protein;(source:Araport11)
rat_anta_pu_2013	5	18470665	A/T	AT5G45560	Pleckstrin homology (PH) domain-containing protein / lipid-binding START domain-containing protein;(source:Araport11)
rat_agg_con_2013	5	7622182	C/A	AT5G22810	GDSL-motif esterase/acyltransferase/lipase. Enzyme group with broad substrate specificity that may catalyze acyltransfer or hydrolase reactions with lipid and non-lipid substrates.
rat_agg_con_2013	5	7624144	G/A	AT5G22820	ARM repeat superfamily protein;(source:Araport11)
rat_agg_cu_2013	1	29355290	G/A	AT1G78070	Transducin/WD40 repeat-like superfamily protein;(source:Araport11)
rat_agg_gu_2013	5	7622182	C/A	AT5G22810	GDSL-motif esterase/acyltransferase/lipase. Enzyme group with broad substrate specificity that may catalyze acyltransfer or hydrolase reactions with lipid and non-lipid substrates.
rat_agg_gu_2013	5	7624144	G/A	AT5G22820	ARM repeat superfamily protein;(source:Araport11)
rat_agg_gu_2013	5	7634212	A/G	AT5G22850	Eukaryotic aspartyl protease family protein;(source:Araport11)
rat_agg_gu_2013	5	7631300	G/C	AT5G22840	Protein kinase superfamily protein;(source:Araport11)
rat_agg_pu_2013	3	18428989	A/G	MYB84(AT3G49690)	Putative homolog of the Blind gene in tomato. Together with RAX1 and RAX3 belong to the class R2R3 MYB genes; encoded by the Myb-like transcription factor MYB84, regulates axillary meristem formation.
rat_agg_pu_2013	5	15541198	C/T	AT5G38810	F-box and associated interaction domains-containing protein;(source:Araport11)
rat_alt_cu_2013	3	18428989	A/G	MYB84(AT3G49690)	Putative homolog of the Blind gene in tomato. Together with RAX1 and RAX3 belong to the class R2R3 MYB genes; encoded by the Myb-like transcription factor MYB84, regulates axillary meristem formation.
rat_alt_cu_2013	5	15541198	C/T	AT5G38810	F-box and associated interaction domains-containing protein;(source:Araport11)
rat_alt_eu_2013	4	364103	A/G	AT4G00872	Plant invertase/pectin methylesterase inhibitor superfamily protein;(source:Araport11)
rat_alt_eu_2013	3	17469075	T/C	AT3G47410	hypothetical protein;(source:Araport11)
rat_alt_pu_2013	5	15541198	C/T	AT5G38810	F-box and associated interaction domains-containing protein;(source:Araport11)

## Sheet: NM_2012
Supplemental Table 8 The hub SNPs and gene description
env	chr	position	Allele	gene_id	Gene Description
ram_mutu_con_2012	1	22902143	C/A	CPK19(AT1G61950)	Member of Calcium Dependent Protein Kinase, regulated by Bacillus amyloliquefaciens under high calcium stress.
ram_mutu_con_2012	3	10729162	C/T	AT3G28630	actin cross-linking protein, putative (DUF569);(source:Araport11)
ram_mutu_con_2012	3	10745276	T/C	AT3G28670	oxidoreductase, zinc-binding dehydrogenase family protein;(source:Araport11)
ram_mutu_con_2012	5	4243598	A/G	AT5G13260	myosin;(source:Araport11)
ram_mutu_con_2012	5	4381821	G/A	AT5G13600	Phototropic-responsive NPH3 family protein;(source:Araport11)
ram_mutu_cu_2012	4	9259525	G/C	SVR7(AT4G16390)	Encodes a pentatricopeptide repeat protein, SVR7 (SUPPRESSOR OF VARIEGATION7), required for FtsH-mediated chloroplast biogenesis. It is involved in accumulation and translation of chloroplast ATP synthase subunits.
ram_mutu_cu_2012	4	9624120	A/C	AT4G17140	pleckstrin homology (PH) domain-containing protein;(source:Araport11)
ram_mutu_cu_2012	4	9263372	G/A	ADA2B(AT4G16420)	Transcriptional co-activator. Essential for the developmental switch from cell proliferation to cell differentiation in response to variations in auxin and cytokinin concentrations. Part of SAGA complex. Regulates gene expression by affecting histone H3 acetylation.
ram_mutu_bu_2012	4	14669533	C/T	AT4G29990	Leucine-rich repeat transmembrane protein kinase protein;(source:Araport11)
ram_mutu_bu_2012	2	16743703	C/G	AT2G40095	Alpha/beta hydrolase related protein;(source:Araport11)
ram_mutu_gu_2012	4	9259525	G/C	SVR7(AT4G16390)	Encodes a pentatricopeptide repeat protein, SVR7 (SUPPRESSOR OF VARIEGATION7), required for FtsH-mediated chloroplast biogenesis. It is involved in accumulation and translation of chloroplast ATP synthase subunits.
ram_mutu_gu_2012	4	9396861	C/G	PSD1(AT4G16700)	Encodes a mitochondrial phosphatidylserine decarboxylase. Expressed mainly in roots and flowers.
ram_mutu_gu_2012	4	9624120	A/C	AT4G17140	pleckstrin homology (PH) domain-containing protein;(source:Araport11)
ram_mutu_gu_2012	4	9263372	G/A	ADA2B(AT4G16420)	Transcriptional co-activator. Essential for the developmental switch from cell proliferation to cell differentiation in response to variations in auxin and cytokinin concentrations. Part of SAGA complex. Regulates gene expression by affecting histone H3 acetylation.
ram_mutu_pu_2012	4	9259525	G/C	SVR7(AT4G16390)	Encodes a pentatricopeptide repeat protein, SVR7 (SUPPRESSOR OF VARIEGATION7), required for FtsH-mediated chloroplast biogenesis. It is involved in accumulation and translation of chloroplast ATP synthase subunits.
ram_mutu_pu_2012	4	9624120	A/C	AT4G17140	pleckstrin homology (PH) domain-containing protein;(source:Araport11)
ram_mutu_pu_2012	4	9263372	G/A	ADA2B(AT4G16420)	Transcriptional co-activator. Essential for the developmental switch from cell proliferation to cell differentiation in response to variations in auxin and cytokinin concentrations. Part of SAGA complex. Regulates gene expression by affecting histone H3 acetylation.
ram_anta_con_2012	4	14669533	C/T	AT4G29990	Leucine-rich repeat transmembrane protein kinase protein;(source:Araport11)
ram_anta_con_2012	5	9503441	A/T	AT5G27010	ARM repeat superfamily protein;(source:Araport11)
ram_anta_con_2012	1	30038832	G/A	GL2(AT1G79840)	Glabra 2, a homeodomain protein affects epidermal cell identity including trichomes, root hairs, and seed coat. It also down-regulates seed oil content. Expressed in atrichoblasts and required to suppress root hair development. Also expressed abundantly during early seed development. Directly regulated by WER.
ram_anta_con_2012	1	30063519	C/G	HSP91(AT1G79930)	encodes high molecular weight heat shock protein 70 not a HSP90 homolog, mRNA is constitutively expressed but transiently induced after heat shock
ram_anta_con_2012	1	11715788	T/C	NRT1.5(AT1G32450)	Transmembrane nitrate transporter. Involved in xylem transport of nitrate from root to shoot. Induced in response to high and low concentrations of nitrate. Not involved in nitrate uptake. Expressed in root pericycle cells under the control of MYB59. Also functions as a proton-coupled H+/K+ antiporter for K+ loading into the xylem.
ram_anta_cu_2012	3	20640866	A/G	AT3G55640	Mitochondrial substrate carrier family protein;(source:Araport11)
ram_anta_bu_2012	2	14036569	G/C	CSLD1(AT2G33100)	encodes a gene similar to cellulose synthase
ram_anta_bu_2012	3	17994197	T/C	AT3G48550	SHOOT GRAVITROPISM-like protein;(source:Araport11)
ram_anta_bu_2012	3	5724248	T/A	PUM24(AT3G16810)	Encodes a member of the Arabidopsis Pumilio (APUM) proteins containing PUF domain (eight repeats of approximately 36 amino acids each). PUF proteins regulate both mRNA stability and translation through sequence-specific binding to the 3' UTR of target mRNA transcripts.
ram_anta_eu_2012	4	14604571	T/C	EMB2757(AT4G29860)	Encodes a WD repeat protein with seven WD repeat motifs, predicted to function in protein-protein interaction. Mutations caused defects in both embryo and seedling development.
ram_anta_eu_2012	4	14592412	G/T	PLP8(AT4G29800)	PATATIN-like protein 8;(source:Araport11)
ram_anta_gu_2012	1	13491696	C/A	AT1G36095	DNA binding protein;(source:Araport11)
ram_anta_gu_2012	1	19128874	A/G	MNS1(AT1G51590)	Encodes an alpha-mannosidase I enzyme responsible for N-glycan maturation.
ram_anta_gu_2012	2	14071762	G/A	AT2G33205	Serinc-domain containing serine and sphingolipid biosynthesis protein;(source:Araport11)
ram_anta_gu_2012	3	14448484	A/G	AT3G42280	transposable_element_gene;(source:Araport11);CACTA-like transposase family (Ptta/En/Spm), has a 2.3e-71 P-value blast match to At1g15560.1/58-302 CACTA-like transposase family (Ptta/En/Spm) (CACTA-element) (Arabidopsis thaliana);(source:TAIR10)
ram_anta_pu_2012	1	29231415	A/T	AT1G77750	Ribosomal protein S13/S18 family;(source:Araport11)
ram_anta_pu_2012	1	29355538	T/C	AT1G78070	Transducin/WD40 repeat-like superfamily protein;(source:Araport11)
ram_anta_pu_2012	1	29434270	A/G	TSD2(AT1G78240)	Encodes TSD2 (TUMOROUS SHOOT DEVELOPMENT2), a putative methyltransferase with an essential role in cell adhesion, anthocyanin accumulation, and coordinated plant development.
ram_anta_pu_2012	5	21605527	T/C	AT5G53260	Seed maturation protein;(source:Araport11)
ram_agg_con_2012	1	20392395	T/C	AT1G54590	pre-mRNA-splicing factor-like protein;(source:Araport11)
ram_agg_con_2012	3	449023	G/C	AT3G02270	Trimeric LpxA-like enzyme;(source:Araport11)
ram_agg_con_2012	3	2668100	T/C	AT3G08790	Encodes a member of the Arabidopsis TOL (TOM1-LIKE) family of ubiquitin binding proteins that acts redundantly in the recognition and further endocytic sorting of a PIN-FORMED (PIN)-type auxin carrier protein at the plasma membrane, modulating dynamic auxin distribution and associated growth responses.
ram_agg_cu_2012	3	12843486	G/A	AT3G31540	transposable_element_gene;(source:Araport11);similar to unknown protein [Arabidopsis thaliana] (TAIR:AT4G06603.1);(source:TAIR10)
ram_agg_bu_2012	2	12699684	A/C	AT2G29710	UDP-Glycosyltransferase superfamily protein;(source:Araport11)
ram_agg_gu_2012	1	22511171	G/A	AT1G61100	disease resistance protein (TIR class);(source:Araport11)
ram_alt_eu_2012	1	16157015	C/T	AT1G43020	electron protein, putative (Protein of unknown function, DUF547);(source:Araport11)

## Sheet: NM_2013
Supplemental Table 8 The hub SNPs and gene description
env	chr	position	Allele	gene_id	Gene Description
ram_mutu_con_2013	1	22263209	T/C	AT1G60420	Reduce transmission through pollen. The mRNA is cell-to-cell mobile.
ram_mutu_cu_2013	1	22263209	T/C	AT1G60420	Reduce transmission through pollen. The mRNA is cell-to-cell mobile.
ram_mutu_eu_2013	1	22263209	T/C	AT1G60420	Reduce transmission through pollen. The mRNA is cell-to-cell mobile.
ram_mutu_eu_2013	1	17275479	A/G	AT1G46984	F-box family protein;(source:Araport11)
ram_mutu_eu_2013	2	8287529	T/C	AT2G19120	P-loop containing nucleoside triphosphate hydrolases superfamily protein;(source:Araport11)
ram_mutu_gu_2013	1	22263209	T/C	AT1G60420	Reduce transmission through pollen. The mRNA is cell-to-cell mobile.
ram_mutu_pu_2013	1	22263209	T/C	AT1G60420	Reduce transmission through pollen. The mRNA is cell-to-cell mobile.
ram_mutu_pu_2013	2	8285150	G/A	HMA4(AT2G19110)	Encodes a protein with similarity to Zn ATPase. Can rescue Zn deficiency in yeast and Cd resistance, suggesting a role in Zn and Cd transport. The mRNA is cell-to-cell mobile.
ram_anta_con_2013	5	8515310	C/T	BZIP9(AT5G24800)	Encodes bZIP protein BZO2H2.
ram_anta_con_2013	5	8516753	A/G	AT5G24810	ABC1 family protein;(source:Araport11)
ram_anta_cu_2013	5	15766269	A/C	PTEN1(AT5G39400)	Calcium/lipid-binding (CaLB) phosphatase;(source:Araport11)
ram_anta_bu_2013	5	2768761	G/A	ILP1(AT5G08550)	Encodes a transcriptional repressor that is homologous to the C-terminal region of mammalian GC binding factor. It regulates endoreduplication through control of CYC2A expression.
ram_anta_eu_2013	4	2761209	C/T	AT4G05460	Encodes a SKP1/ASK-Interacting protein.
ram_anta_eu_2013	1	23368361	T/C	ddf2(AT1G63030)	encodes a member of the DREB subfamily A-1 of ERF/AP2 transcription factor family (DDF2). The protein contains one AP2 domain. There are six members in this subfamily, including CBF1, CBF2, and CBF3. Overexpression of this gene results in the reduction of gibberellic acid biosynthesis. This gene is expressed in all tissues examined, but most abundantly expressed in rosette leaves and stems. Overe…
ram_agg_con_2013	5	3585261	C/T	AT5G11240	GHS40 encodes a WD40 protein, that is localized in the nucleus and nucleolus. In the presence of high glucose it negatively regulates the expression of abscisic acid degradation and signaling genes.
ram_agg_con_2013	5	3587980	A/C	BNT1(AT5G11250)	Encodes an atypical TIR-NBS-LRR protein that is involved in stress responses. Loss of function alleles overproduce stress hormones JA,SA, ABA, and ET.
ram_agg_cu_2013	1	11963566	A/G	AT1G33020	F-box and associated interaction domains-containing protein;(source:Araport11)
ram_agg_cu_2013	1	12187150	C/T	AT1G33607	Encodes a defensin-like (DEFL) family protein.
ram_agg_eu_2013	5	3585261	C/T	AT5G11240	GHS40 encodes a WD40 protein, that is localized in the nucleus and nucleolus. In the presence of high glucose it negatively regulates the expression of abscisic acid degradation and signaling genes.
ram_agg_gu_2013	4	2221047	C/T	WRKY42(AT4G04450)	member of WRKY Transcription Factor; Group II-b. Interacts with lncRNA APOLO to trigger root hair cell expansion in response to cold.
ram_agg_gu_2013	4	687995	C/T	AT4G03905	None;(source:Araport11)
ram_alt_cu_2013	5	19948477	T/A	AT5G49200	WD-40 repeat family protein / zfwd4 protein (ZFWD4);(source:Araport11)

## Sheet: NA_2012
Supplemental Table 8 The hub SNPs and gene description
env	chr	position	Allele	gene_id	Gene Description
ada_mutu_con_2012	1	10798024	T/C	PHV(AT1G30490)	Dominant PHV mutations cause transformation of abaxial leaf fates into adaxial leaf fates. Has overlapping functions with PHABULOSA, REVOLUTA and CORONA/ATHB15 in patterning the apical portion of the embryo. Encodes a member of HD-Zip family which contains homeodomain-leucine zipper domains and domain similar to a mammalian sterol binding domain.
ada_mutu_con_2012	1	29907293	T/G	AT1G09863	Natural antisense transcript overlaps with AT1G79510;(source:Araport11)
ada_mutu_con_2012	5	7550589	A/T	AT5G22720	Encodes a F-box protein. Overexpression disrupts cotyledon vein patterning.
ada_mutu_con_2012	5	26066214	G/C	AT5G65225	hypothetical protein;(source:Araport11)
ada_mutu_con_2012	5	9820020	T/A	AT5G27730	heparan-alpha-glucosaminide N-acetyltransferase-like protein (DUF1624);(source:Araport11)
ada_mutu_cu_2012	2	14847734	A/C	AT2G35250	NEP-interacting protein, putative (DUF239);(source:Araport11)
ada_mutu_cu_2012	4	7646350	T/C	AT4G13120	transposable_element_gene;(source:Araport11);hAT-like transposase family (hobo/Ac/Tam3), has a 2.6e-50 P-value blast match to GB:AAD24567 transposase Tag2 (hAT-element) (Arabidopsis thaliana);(source:TAIR10)
ada_mutu_eu_2012	3	15512068	C/T	AT3G43590	zinc knuckle (CCHC-type) family protein;(source:Araport11)
ada_mutu_gu_2012	1	8976620	A/T	AT1G25550	Member of HHO/HRS GARP type transcriptional repressor family. Involved in Pi uptake and Pi starvation signaling. Transcriptional repressors that functions with other NIGT genes as an important hub in the nutrient signaling network associated with the acquisition and use of nitrogen and phosphorus.
ada_mutu_pu_2012	2	14847734	A/C	AT2G35250	NEP-interacting protein, putative (DUF239);(source:Araport11)
ada_mutu_pu_2012	4	7646350	T/C	AT4G13120	transposable_element_gene;(source:Araport11);hAT-like transposase family (hobo/Ac/Tam3), has a 2.6e-50 P-value blast match to GB:AAD24567 transposase Tag2 (hAT-element) (Arabidopsis thaliana);(source:TAIR10)
ada_anta_con_2012	1	8170970	A/G	MDP40(AT1G23060)	hypothetical protein;(source:Araport11)
ada_anta_con_2012	3	6168666	C/T	HAL3A(AT3G18030)	flavin mononucleotide flavoprotein involved in salt and osmotic tolerance HAL3A encodes for phosphopantothenoylcysteine decarboxylase being involved in Coenzyme A biosynthesis. HAL3A is predominant over another gene with the presumably same function (HAL3B).
ada_anta_con_2012	4	2251145	G/A	AT4G04525	transposable_element_gene;(source:Araport11);similar to unknown protein [Arabidopsis thaliana] (TAIR:AT3G42810.1);(source:TAIR10)
ada_anta_con_2012	5	18525098	A/T	AT5G45660	adenine phosphoribosyltransferase;(source:Araport11)
ada_anta_con_2012	3	6166014	G/A	AT3G18020	Pentatricopeptide repeat (PPR) superfamily protein;(source:Araport11)
ada_anta_eu_2012	1	8170970	A/G	MDP40(AT1G23060)	hypothetical protein;(source:Araport11)
ada_anta_eu_2012	3	6168666	C/T	HAL3A(AT3G18030)	flavin mononucleotide flavoprotein involved in salt and osmotic tolerance HAL3A encodes for phosphopantothenoylcysteine decarboxylase being involved in Coenzyme A biosynthesis. HAL3A is predominant over another gene with the presumably same function (HAL3B).
ada_anta_eu_2012	4	2251145	G/A	AT4G04525	transposable_element_gene;(source:Araport11);similar to unknown protein [Arabidopsis thaliana] (TAIR:AT3G42810.1);(source:TAIR10)
ada_anta_eu_2012	5	18525098	A/T	AT5G45660	adenine phosphoribosyltransferase;(source:Araport11)
ada_agg_con_2012	4	1060797	A/G	AT4G02410	Concanavalin A-like lectin protein kinase family protein;(source:Araport11)
ada_agg_cu_2012	5	517725	C/T	ALG10(AT5G02410)	Encodes ALG10, an ER-resident alpha1,2-glucosyltransferase that is required for lipid-linked oligosaccharide biosynthesis and subsequently for normal leaf development and abiotic stress response.
ada_agg_cu_2012	5	9227833	A/T	AT5G26290	MATH domain containing TRAF-like protein. Mutants show defects in both male and female gametophyte development.Potentially regulated by siRNA/miRNA as a number of siRNA's map to the locus as well as miR777.
ada_agg_cu_2012	3	1707991	G/A	AT3G05760	C2H2 and C2HC zinc fingers superfamily protein;(source:Araport11)
ada_agg_cu_2012	4	6453138	C/T	AT4G10420	FBD / Leucine Rich Repeat domains containing protein;(source:Araport11)
ada_agg_cu_2012	4	18259859	T/C	APL3(AT4G39210)	Encodes the large subunit of ADP-Glucose Pyrophosphorylase which catalyzes the first, rate limiting step in starch biosynthesis. The large subunit plays a regulatory role whereas the small subunit (ApS) is the catalytic isoform. Four isoforms (ApL1-4) have been identified. ApL3 is the major large subunit isoform present in inflorescences, fruits and roots.
ada_agg_cu_2012	3	1641554	T/C	AT3G05640	EGR1 functions as a negative regulator of plant growth with prominent effect on plant growth during drought stress.EGR1 regulates microtubule organization and likely affects additional cytoskeleton and trafficking processes along the plasma membrane.
ada_agg_eu_2012	2	13369796	T/C	GLX2-5(AT2G31350)	Encodes a mitochondrial glyoxalase 2 that can accommodate a number of different metal centers and with the predominant metal center being Fe(III)Zn(II).
ada_agg_eu_2012	3	11618643	G/T	AT3G29771	transposable_element_gene;(source:Araport11);pseudogene, hypothetical protein;(source:TAIR10)
ada_agg_eu_2012	5	6881559	T/C	Phox3(AT5G20360)	Encodes one of the 36 carboxylate clamp (CC)-tetratricopeptide repeat (TPR) proteins (Prasad 2010, Pubmed ID: 20856808) with potential to interact with Hsp90/Hsp70 as co-chaperones.
ada_agg_gu_2012	3	11771833	C/T	AT3G30145	transposable_element_gene;(source:Araport11);pseudogene, putative helicase protein, blastp match of 39%25 identity and 7.7e-124 P-value to GP|14140296|gb|AAK54302.1|AC034258_20|AC034258 putative helicase {Oryza sativa (japonica cultivar-group)};(source:TAIR10)
ada_agg_gu_2012	3	14442077	C/T	AT3G42270	transposable_element_gene;(source:Araport11);gypsy-like retrotransposon family (Athila), has a 9.1e-62 P-value blast match to GB:CAA57397 Athila ORF 1 (Arabidopsis thaliana);(source:TAIR10)
ada_agg_pu_2012	1	28571140	T/G	AT1G76140	Putative prolyl oligopeptidase.
ada_agg_pu_2012	2	3940051	T/A	AT2G10260	Ulp1 protease family protein;(source:Araport11)
ada_agg_pu_2012	3	1707991	G/A	AT3G05760	C2H2 and C2HC zinc fingers superfamily protein;(source:Araport11)
ada_agg_pu_2012	3	1743792	G/A	MUG7(AT3G05850)	Encodes a member of a domesticated transposable element gene family MUSTANG. Members of this family are derived from transposable elements genes but gained function in plant fitness and flower development. Known members include: AT3G04605 (MUG1), AT2G30640 (MUG2), AT1G06740 (MUG3), AT5G16505 (MUG4), AT3G06940 (MUG5), AT5G48965 (MUG6), AT3G05850 (MUG7) and AT5G34853 (MUG8).
ada_agg_pu_2012	3	14442077	C/T	AT3G42270	transposable_element_gene;(source:Araport11);gypsy-like retrotransposon family (Athila), has a 9.1e-62 P-value blast match to GB:CAA57397 Athila ORF 1 (Arabidopsis thaliana);(source:TAIR10)
ada_alt_con_2012	5	8402672	A/T	PP2-B12(AT5G24560)	phloem protein 2-B12;(source:Araport11)
ada_alt_cu_2012	4	18259859	T/C	APL3(AT4G39210)	Encodes the large subunit of ADP-Glucose Pyrophosphorylase which catalyzes the first, rate limiting step in starch biosynthesis. The large subunit plays a regulatory role whereas the small subunit (ApS) is the catalytic isoform. Four isoforms (ApL1-4) have been identified. ApL3 is the major large subunit isoform present in inflorescences, fruits and roots.
ada_alt_cu_2012	3	1735072	G/A	INVH(AT3G05820)	Encodes a putative plastid-targeted alkaline/neutral invertase.Expression is induced by salt, osmotic and ABA treatments. Loss of function affects mitochondrial functioning and ROS production.
ada_alt_eu_2012	3	726008	A/T	AT3G03140	Encodes a chromatin-associated protein that interacts with plant nuclear lamin-like components to regulate nuclear size.
ada_alt_pu_2012	2	3940051	T/A	AT2G10260	Ulp1 protease family protein;(source:Araport11)
ada_alt_pu_2012	3	1707991	G/A	AT3G05760	C2H2 and C2HC zinc fingers superfamily protein;(source:Araport11)

## Sheet: NA_2013
Supplemental Table 8 The hub SNPs and gene description
env	chr	position	Allele	gene_id	Gene Description
ada_mutu_con_2013	5	19780046	G/A	AT5G48790	LOW PSII ACCUMULATION protein (DUF1995);(source:Araport11)
ada_mutu_eu_2013	5	19780046	G/A	AT5G48790	LOW PSII ACCUMULATION protein (DUF1995);(source:Araport11)
ada_mutu_gu_2013	3	1068505	A/T	APY1(AT3G04080)	Encodes an Golgi-localized integral membrane enzyme with nucleoside diphosphate activity that when mutated in combination with ATAPY2 causes a complete inhibition of pollen germination.With respect to substrate specificity, APY1 shows the following preferences UTP>IDP>GDP.
ada_mutu_gu_2013	3	5959510	G/A	GPK1(AT3G17420)	Serine/threonine protein kinase-like protein expressed in etiolated cotyledons and found in glyoxysomes.
ada_mutu_pu_2013	2	7551978	G/A	HMG2(AT2G17370)	Encodes a 3-hydroxy-3-methylglutaryl-CoA reductase (HMGR) that is involved in the synthesis of sterol and triterpenoid compounds.
ada_mutu_pu_2013	1	27369935	G/C	AT1G72700	ATPase E1-E2 type family protein / haloacid dehalogenase-like hydrolase family protein;(source:Araport11)
ada_anta_bu_2013	3	11024509	C/A	AT3G29033	glycine-rich protein;(source:Araport11)
ada_anta_gu_2013	2	2919987	A/G	AT2G07042	other_RNA;(source:Araport11)
ada_anta_pu_2013	3	11024509	C/A	AT3G29033	glycine-rich protein;(source:Araport11)
ada_agg_cu_2013	2	17387856	A/G	ABCA1(AT2G41700)	ATP-binding cassette A1;(source:Araport11)
ada_agg_cu_2013	3	6754875	T/C	NHD1(AT3G19490)	member of Na+/H+ antiporter-Putative family
ada_agg_cu_2013	4	6222884	A/T	MES12(AT4G09900)	Encodes a protein predicted to act as a carboxylesterase. It has similarity to the SABP2 methyl salicylate esterase from tobacco. This protein does not act on methyl IAA, methyl JA, MeSA, MeGA4, or MEGA9 in vitro.
ada_agg_cu_2013	5	6576354	T/G	AT5G19485	transferases/nucleotidyltransferase;(source:Araport11)
ada_agg_bu_2013	1	5487901	C/T	AT1G15970	DNA glycosylase superfamily protein;(source:Araport11)
ada_agg_bu_2013	2	16672406	T/C	ISA1(AT2G39930)	Encodes an isoamylase-type debranching enzyme. Mutations in this gene cause the loss of detectable isoamylase activity and the disruption of normal starch structure. Mutants have reduced starch content and abnormally structured amylopectins and phytoglycogens. It has been postulated that AtISA1 interacts with AtISA2 to form the Iso1 complex.
ada_agg_pu_2013	5	6576354	T/G	AT5G19485	transferases/nucleotidyltransferase;(source:Araport11)
ada_agg_pu_2013	3	5364963	G/A	WSIP2(AT3G15880)	TOPLESS family protein.
ada_agg_pu_2013	3	5346161	C/T	AT3G15800	Glycosyl hydrolase superfamily protein;(source:Araport11)
ada_alt_con_2013	1	27529363	A/G	AT1G73210	hypothetical protein (DUF789);(source:Araport11)
ada_alt_cu_2013	2	18290468	C/T	AT2G44240	NEP-interacting protein (DUF239);(source:Araport11)
ada_alt_cu_2013	3	6754875	T/C	NHD1(AT3G19490)	member of Na+/H+ antiporter-Putative family
ada_alt_cu_2013	4	6222884	A/T	MES12(AT4G09900)	Encodes a protein predicted to act as a carboxylesterase. It has similarity to the SABP2 methyl salicylate esterase from tobacco. This protein does not act on methyl IAA, methyl JA, MeSA, MeGA4, or MEGA9 in vitro.
ada_alt_cu_2013	5	6576354	T/G	AT5G19485	transferases/nucleotidyltransferase;(source:Araport11)
ada_alt_bu_2013	5	8470454	T/C	AT5G24740	Encodes a vacuolar sorting protein that interacts with the plant-specific GRAS family transcription factor SHORT-ROOT and acts in a pathway that controls root growth and radial patterning. It provides a connections between gibberellic acid, SHR and PLT signaling in the root.
ada_alt_eu_2013	5	2105367	A/G	AT5G06800	myb-like HTH transcriptional regulator family protein;(source:Araport11)
ada_alt_pu_2013	3	5631875	T/C	DEG12(AT3G16550)	Encodes a putative DegP protease.
ada_alt_pu_2013	5	6576354	T/G	AT5G19485	transferases/nucleotidyltransferase;(source:Araport11)
